# Supplementary material for: High-throughput DNA extraction strategy for fecal microbiome studies
Source: Microbiol Spectr. 2024 May 15;12(6):e02932-23. doi: 10.1128/spectrum.02932-23 (PMC11237708; doi:10.1128/spectrum.02932-23)
Supplement: Table S2 — 6,000 genera (used for negative controls). [file spectrum.02932-23-s0002.xlsx]

## Sheet: OTU-table_all
Table S2. Raw OTU-table
ID	Name	Taxonomy	Combined Abundance	Mean	Median	Std	824_S24_L001_R1_ Abundance	828_S28_L001_R1_ Abundance	827_S27_L001_R1_ Abundance	829_S29_L001_R1_ Abundance	826_S26_L001_R1_ Abundance	825_S25_L001_R1_ Abundance	823_S23_L001_R1_ Abundance	830_S30_L001_R1_ Abundance	831_S31_L001_R1_ Abundance	832_S32_L001_R1_ Abundance	833_S33_L001_R1_ Abundance	834_S34_L001_R1_ Abundance	835_S35_L001_R1_ Abundance	836_S36_L001_R1_ Abundance	837_S37_L001_R1_ Abundance	838_S38_L001_R1_ Abundance	839_S39_L001_R1_ Abundance	840_S40_L001_R1_ Abundance	841_S41_L001_R1_ Abundance	842_S42_L001_R1_ Abundance	843_S43_L001_R1_ Abundance	844_S44_L001_R1_ Abundance	845_S45_L001_R1_ Abundance	847_S47_L001_R1_ Abundance	846_S46_L001_R1_ Abundance	848_S48_L001_R1_ Abundance	849_S49_L001_R1_ Abundance	850_S50_L001_R1_ Abundance	851_S51_L001_R1_ Abundance	852_S52_L001_R1_ Abundance	853_S53_L001_R1_ Abundance	854_S54_L001_R1_ Abundance	855_S55_L001_R1_ Abundance	856_S56_L001_R1_ Abundance	866_S66_L001_R1_ Abundance	867_S67_L001_R1_ Abundance	201_S1_L Abundance	202_S2_L Abundance	203_S3_L Abundance	204_S4_L Abundance	205_S5_L Abundance	206_S6_L Abundance	207_S7_L Abundance
D_6__Carya cathayensis, GDAX01048398.486.2474	GDAX01048398.486.2474	D_0__Bacteria, D_1__Cyanobacteria, D_2__Oxyphotobacteria, D_3__Chloroplast, D_4__Carya cathayensis, D_5__Carya cathayensis, D_6__Carya cathayensis	55	0.248869	0	1.62273	0	0	0	0	0	0	0	0	0	0	0	0	0	0	0	0	0	0	0	0	0	0	0	3	0	0	0	0	0	0	0	0	0	0	0	0	0	0	0	0	0	0	0
D_6__Solanum melongena (eggplant), GAYR01026362.62.2014	GAYR01026362.62.2014	D_0__Bacteria, D_1__Proteobacteria, D_2__Alphaproteobacteria, D_3__Rickettsiales, D_4__Mitochondria, D_5__Solanum melongena (eggplant), D_6__Solanum melongena (eggplant)	82	0.371041	0	2.64367	0	0	0	0	0	9	0	5	0	0	0	0	0	0	0	0	0	0	0	0	0	0	0	0	0	0	0	0	0	0	0	0	0	0	0	0	0	0	0	0	0	0	0
D_6__Avena sativa (oat), GAJE01006253.263.2200	GAJE01006253.263.2200	D_0__Bacteria, D_1__Proteobacteria, D_2__Alphaproteobacteria, D_3__Rickettsiales, D_4__Mitochondria, D_5__Avena sativa (oat), D_6__Avena sativa (oat)	2	0.00904977	0	0.0949138	0	0	0	0	0	0	0	0	0	0	0	0	0	0	0	0	0	0	0	0	0	0	0	0	0	0	0	0	0	0	0	0	0	0	0	0	0	0	0	0	0	0	0
Ambiguous_taxa, GACN01029607.149.2074	GACN01029607.149.2074	D_0__Bacteria, D_1__Cyanobacteria, D_2__Oxyphotobacteria, D_3__Chloroplast, Ambiguous_taxa, Ambiguous_taxa, Ambiguous_taxa	6	0.0271493	0	0.403604	0	0	0	0	0	0	0	0	0	0	0	0	0	0	0	0	0	0	0	0	0	0	0	0	0	0	0	0	0	0	0	0	0	0	0	0	0	0	0	0	0	0	0
Ambiguous_taxa, KT337313.319055.320970	KT337313.319055.320970	D_0__Bacteria, D_1__Proteobacteria, D_2__Alphaproteobacteria, D_3__Rickettsiales, D_4__Mitochondria, Ambiguous_taxa, Ambiguous_taxa	24	0.108597	0	1.61441	0	0	0	0	0	0	0	0	0	0	0	0	0	0	0	0	0	0	0	0	0	0	0	0	0	0	0	0	0	0	0	0	0	0	0	0	0	0	0	0	0	0	0
Ambiguous_taxa, KC588410.1.1882	KC588410.1.1882	D_0__Bacteria, D_1__Proteobacteria, D_2__Alphaproteobacteria, D_3__Rickettsiales, D_4__Mitochondria, Ambiguous_taxa, Ambiguous_taxa	2	0.00904977	0	0.134535	0	0	0	0	0	0	0	0	0	0	0	0	0	0	0	0	0	0	0	0	0	0	0	0	0	0	0	0	0	0	0	0	0	0	0	0	0	0	0	0	0	0	0
Ambiguous_taxa, GABT01019963.848.2718	GABT01019963.848.2718	D_0__Bacteria, D_1__Cyanobacteria, D_2__Oxyphotobacteria, D_3__Chloroplast, Ambiguous_taxa, Ambiguous_taxa, Ambiguous_taxa	7	0.0316742	0	0.276161	0	0	0	0	0	0	0	0	0	0	0	0	0	0	0	0	0	0	0	0	0	0	0	0	0	0	0	0	0	0	0	0	0	0	0	0	0	0	0	0	0	0	0
D_6__Hernandia ovigera, DQ008703.1.1858	DQ008703.1.1858	D_0__Bacteria, D_1__Proteobacteria, D_2__Alphaproteobacteria, D_3__Rickettsiales, D_4__Mitochondria, D_5__Hernandia ovigera, D_6__Hernandia ovigera	2	0.00904977	0	0.134535	0	0	0	0	0	0	0	0	0	0	0	0	0	0	0	0	0	0	0	0	0	0	0	0	0	0	0	0	0	0	0	0	0	0	0	0	0	0	0	0	0	0	0
Ambiguous_taxa, KP030753.210559.212415	KP030753.210559.212415	D_0__Bacteria, D_1__Proteobacteria, D_2__Alphaproteobacteria, D_3__Rickettsiales, D_4__Mitochondria, Ambiguous_taxa, Ambiguous_taxa	2	0.00904977	0	0.134535	0	0	0	0	2	0	0	0	0	0	0	0	0	0	0	0	0	0	0	0	0	0	0	0	0	0	0	0	0	0	0	0	0	0	0	0	0	0	0	0	0	0	0
D_6__Staphylococcus aureus, CVJT01000011.50.2173	CVJT01000011.50.2173	D_0__Bacteria, D_1__Firmicutes, D_2__Bacilli, D_3__Bacillales, D_4__Staphylococcaceae, D_5__Staphylococcus, D_6__Staphylococcus aureus	72008	325.828	0	2454.5	0	0	0	0	0	0	0	0	0	0	0	0	0	0	0	0	0	0	0	0	0	0	0	0	0	0	0	2	0	0	0	0	1	3	0	18615	1	0	0	0	0	0	0
D_6__Bacillus coagulans, CP010525.1943855.1945668	CP010525.1943855.1945668	D_0__Bacteria, D_1__Firmicutes, D_2__Bacilli, D_3__Bacillales, D_4__Bacillaceae, D_5__Bacillus, D_6__Bacillus coagulans	259	1.17195	0	9.1372	0	8	0	0	0	0	0	54	0	0	0	0	0	0	0	0	0	0	0	0	0	0	0	0	0	0	0	0	0	0	0	0	0	0	0	0	0	0	0	0	0	0	0
D_6__Serratia proteamaculans, KF625184.1.1787	KF625184.1.1787	D_0__Bacteria, D_1__Proteobacteria, D_2__Gammaproteobacteria, D_3__Enterobacteriales, D_4__Enterobacteriaceae, D_5__Serratia, D_6__Serratia proteamaculans	5	0.0226244	0	0.176929	0	0	0	0	0	0	0	0	0	0	0	0	0	0	0	0	0	0	0	0	0	0	0	0	0	0	0	0	0	0	0	0	0	0	0	0	0	0	0	0	0	0	0
D_6__Streptococcus thermophilus TH1435, AYSG01000002.292.2076	AYSG01000002.292.2076	D_0__Bacteria, D_1__Firmicutes, D_2__Bacilli, D_3__Lactobacillales, D_4__Streptococcaceae, D_5__Streptococcus, D_6__Streptococcus thermophilus TH1435	3551	16.0679	0	54.4296	0	0	0	0	0	0	0	0	0	0	0	0	0	0	0	0	0	0	0	0	0	0	0	0	0	0	0	0	0	0	0	0	0	0	0	0	0	0	0	0	0	0	0
D_6__Anaerobacillus sp. NB2006, LQXD01000001.79025.80958	LQXD01000001.79025.80958	D_0__Bacteria, D_1__Firmicutes, D_2__Bacilli, D_3__Bacillales, D_4__Bacillaceae, D_5__Anaerobacillus, D_6__Anaerobacillus sp. NB2006	11	0.0497738	0	0.73994	0	0	0	0	0	0	0	0	0	0	0	0	0	0	0	0	0	0	0	0	0	0	0	0	0	0	0	0	0	0	0	0	0	0	0	0	0	0	0	0	0	0	0
D_6__Rubus hybrid cultivar, HACC01005272.86.1855	HACC01005272.86.1855	D_0__Bacteria, D_1__Proteobacteria, D_2__Alphaproteobacteria, D_3__Rickettsiales, D_4__Mitochondria, D_5__Rubus hybrid cultivar, D_6__Rubus hybrid cultivar	4	0.0180995	0	0.212428	0	0	0	0	0	0	0	0	0	0	0	0	0	0	0	0	0	0	0	0	0	0	0	0	0	0	0	0	0	0	0	0	0	0	0	0	0	0	0	0	0	0	0
D_6__Enterobacter sp. UCD-UG_FMILLET, JRJC01000023.11.1813	JRJC01000023.11.1813	D_0__Bacteria, D_1__Proteobacteria, D_2__Gammaproteobacteria, D_3__Enterobacteriales, D_4__Enterobacteriaceae, D_5__Enterobacter, D_6__Enterobacter sp. UCD-UG_FMILLET	835679	3781.35	0	10103.4	0	0	0	0	0	0	0	0	0	0	0	0	0	0	0	0	0	0	0	0	0	0	0	0	0	0	0	0	0	0	0	0	0	0	0	0	0	0	0	0	2	0	0
D_6__Staphylococcus aureus, KJ923793.1.1764	KJ923793.1.1764	D_0__Bacteria, D_1__Firmicutes, D_2__Bacilli, D_3__Bacillales, D_4__Staphylococcaceae, D_5__Staphylococcus, D_6__Staphylococcus aureus	71	0.321267	0	2.89999	0	0	0	0	0	0	0	0	0	0	0	0	0	0	0	0	0	0	0	0	0	0	0	0	0	0	0	0	0	0	0	0	0	0	0	18	0	0	0	0	0	0	0
D_6__Escherichia coli, CCPS01000022.154.1916	CCPS01000022.154.1916	D_0__Bacteria, D_1__Proteobacteria, D_2__Gammaproteobacteria, D_3__Enterobacteriales, D_4__Enterobacteriaceae, D_5__Escherichia-Shigella, D_6__Escherichia coli	1170495	5296.36	304	7920.42	2	11052	1	167	104	21	16	3185	582	243	172	148	110	216	95	183	75	86	141	120	9253	8094	14046	7795	5370	7891	2	0	2	2	1	0	0	0	48	12798	15742	15885	16123	16106	8040	309	307
D_6__Raoultella ornithinolytica, KF625186.1.1741	KF625186.1.1741	D_0__Bacteria, D_1__Proteobacteria, D_2__Gammaproteobacteria, D_3__Enterobacteriales, D_4__Enterobacteriaceae, D_5__Raoultella, D_6__Raoultella ornithinolytica	53	0.239819	0	0.977682	0	0	0	0	0	0	0	0	0	0	0	0	0	0	0	0	0	0	0	0	0	0	0	0	0	0	0	0	0	0	0	0	0	0	0	0	0	0	0	0	0	0	0
Ambiguous_taxa, CP006736.223921.225660	CP006736.223921.225660	D_0__Bacteria, D_1__Proteobacteria, D_2__Gammaproteobacteria, D_3__Enterobacteriales, D_4__Enterobacteriaceae, D_5__Escherichia-Shigella, Ambiguous_taxa	1231	5.57014	0	12.1783	0	1	0	0	0	0	0	1	0	1	0	5	0	0	0	0	2	0	0	0	3	6	9	4	4	6	0	0	0	0	0	0	0	0	0	0	74	47	42	36	10	0	0
D_6__Bacillus cereus, LZOD01000018.12666.14597	LZOD01000018.12666.14597	D_0__Bacteria, D_1__Firmicutes, D_2__Bacilli, D_3__Bacillales, D_4__Bacillaceae, D_5__Bacillus, D_6__Bacillus cereus	23	0.104072	0	1.05012	0	0	0	0	0	0	0	0	0	0	0	0	0	0	0	0	0	0	0	0	0	0	0	0	0	0	0	0	0	0	0	0	0	0	0	0	0	0	0	0	0	0	0
D_6__Staphylococcus sp. IGCAR-7/07, EF517954.1.1705	EF517954.1.1705	D_0__Bacteria, D_1__Firmicutes, D_2__Bacilli, D_3__Bacillales, D_4__Staphylococcaceae, D_5__Staphylococcus, D_6__Staphylococcus sp. IGCAR-7/07	4	0.0180995	0	0.189828	0	0	0	0	0	0	0	0	0	0	0	0	0	0	0	0	0	0	0	0	0	0	0	0	0	0	0	0	0	0	0	0	0	0	0	2	0	0	0	0	0	0	0
D_6__Tectona grandis, GDLT01000794.39.1686	GDLT01000794.39.1686	D_0__Bacteria, D_1__Proteobacteria, D_2__Alphaproteobacteria, D_3__Rickettsiales, D_4__Mitochondria, D_5__Tectona grandis, D_6__Tectona grandis	75	0.339367	0	1.98351	0	0	0	0	0	0	0	0	0	0	0	0	0	0	0	0	0	0	0	0	0	0	0	0	0	0	0	0	0	0	0	0	0	0	0	0	0	0	0	0	0	0	0
D_6__Oryza sativa Japonica Group (Japanese rice), JSUG01002946.67788.69428	JSUG01002946.67788.69428	D_0__Bacteria, D_1__Proteobacteria, D_2__Alphaproteobacteria, D_3__Rickettsiales, D_4__Mitochondria, D_5__Oryza sativa Japonica Group (Japanese rice), D_6__Oryza sativa Japonica Group (Japanese rice)	2	0.00904977	0	0.0949138	0	0	0	0	0	0	0	0	0	0	0	0	0	0	0	0	0	0	0	0	0	0	0	0	0	0	0	0	0	0	0	0	0	0	0	0	0	0	0	0	0	0	0
Ambiguous_taxa, EF031000.1.1651	EF031000.1.1651	D_0__Bacteria, D_1__Firmicutes, D_2__Negativicutes, D_3__Selenomonadales, D_4__Acidaminococcaceae, D_5__Phascolarctobacterium, Ambiguous_taxa	2	0.00904977	0	0.134535	0	0	0	0	0	0	0	0	0	0	0	0	0	0	0	0	0	0	0	0	0	0	0	0	0	0	0	0	0	0	0	0	0	0	0	0	0	0	0	0	0	0	0
D_6__Serratia sp. SBS, FM179752.1.1686	FM179752.1.1686	D_0__Bacteria, D_1__Proteobacteria, D_2__Gammaproteobacteria, D_3__Enterobacteriales, D_4__Enterobacteriaceae, D_5__Serratia, D_6__Serratia sp. SBS	49	0.221719	0	0.780838	0	0	0	0	0	0	0	0	0	0	0	0	0	0	0	0	0	0	0	0	0	0	0	0	0	0	0	0	0	0	0	0	0	0	0	0	0	0	0	0	0	0	0
D_6__Listeria monocytogenes, LKHO01000001.198.1803	LKHO01000001.198.1803	D_0__Bacteria, D_1__Firmicutes, D_2__Bacilli, D_3__Bacillales, D_4__Listeriaceae, D_5__Listeria, D_6__Listeria monocytogenes	54661	247.335	0	1842.76	0	0	0	0	0	0	0	0	0	0	0	0	0	0	0	0	0	0	0	0	0	0	0	0	0	0	0	0	1	0	0	0	0	0	0	14533	2	0	0	0	0	0	0
D_6__uncultured bacterium, DQ342331.1.1612	DQ342331.1.1612	D_0__Bacteria, D_1__Firmicutes, D_2__Clostridia, D_3__Clostridiales, D_4__Ruminococcaceae, D_5__Faecalibacterium, D_6__uncultured bacterium	2	0.00904977	0	0.0949138	0	0	0	0	0	0	0	0	0	0	0	0	0	0	0	0	0	0	0	0	0	0	0	0	0	0	0	0	0	0	0	0	0	0	0	0	0	0	0	0	0	0	0
D_6__Exiguobacterium profundum, MRSV01000001.467980.469577	MRSV01000001.467980.469577	D_0__Bacteria, D_1__Firmicutes, D_2__Bacilli, D_3__Bacillales, D_4__Family XII, D_5__Exiguobacterium, D_6__Exiguobacterium profundum	21	0.0950226	0	1.41261	0	0	0	0	0	0	0	0	0	0	0	0	0	0	0	0	0	0	0	0	0	0	0	0	0	0	0	0	0	0	0	0	0	0	0	0	0	0	0	0	0	0	0
Ambiguous_taxa, AB826025.1.1593	AB826025.1.1593	D_0__Bacteria, D_1__Firmicutes, D_2__Clostridia, D_3__Clostridiales, D_4__Syntrophomonadaceae, D_5__Syntrophomonas, Ambiguous_taxa	106	0.479638	0	1.5213	0	0	0	0	0	0	0	0	2	3	1	0	0	0	1	0	2	0	2	0	0	0	0	0	0	0	0	0	0	0	0	0	0	0	0	0	0	0	0	0	0	0	3
D_6__human gut metagenome, BABD01000680.619.2209	BABD01000680.619.2209	D_0__Bacteria, D_1__Firmicutes, D_2__Clostridia, D_3__Clostridiales, D_4__Ruminococcaceae, D_5__Subdoligranulum, D_6__human gut metagenome	36461	164.982	4	372.734	0	126	0	11	0	0	0	20	447	580	445	367	417	594	424	495	349	371	432	429	36	26	62	34	21	41	1	0	0	0	0	0	0	0	0	0	0	0	0	0	48	277	331
D_6__uncultured bacterium, JQ248108.1.1597	JQ248108.1.1597	D_0__Bacteria, D_1__Firmicutes, D_2__Clostridia, D_3__Clostridiales, D_4__Ruminococcaceae, D_5__Faecalibacterium, D_6__uncultured bacterium	3	0.0135747	0	0.201802	0	0	0	0	0	0	0	0	0	0	0	0	0	0	0	0	0	0	0	0	0	0	0	0	0	0	0	0	0	0	0	0	0	0	0	0	0	0	0	0	0	0	0
Ambiguous_taxa, CATO01000049.63.1649	CATO01000049.63.1649	D_0__Bacteria, D_1__Proteobacteria, D_2__Gammaproteobacteria, D_3__Enterobacteriales, D_4__Enterobacteriaceae, D_5__Salmonella, Ambiguous_taxa	58638	265.33	0	2213.91	0	0	0	0	0	0	0	0	0	1	0	0	0	0	0	0	0	0	0	0	0	0	0	0	0	0	0	0	0	0	0	0	0	0	0	10895	15	12	23	9	0	0	0
Ambiguous_taxa, FP929051.297741.300852	FP929051.297741.300852	D_0__Bacteria, D_1__Firmicutes, D_2__Clostridia, D_3__Clostridiales, D_4__Ruminococcaceae, D_5__Ruminococcus 2, Ambiguous_taxa	8611	38.9638	0	176.46	0	0	0	0	0	0	0	0	0	0	0	0	0	0	0	0	0	0	0	0	0	0	2	0	0	0	0	0	0	0	0	0	0	0	0	0	0	0	0	0	0	0	0
Ambiguous_taxa, AOQI01000049.62060.63642	AOQI01000049.62060.63642	D_0__Bacteria, D_1__Proteobacteria, D_2__Gammaproteobacteria, D_3__Enterobacteriales, D_4__Enterobacteriaceae, D_5__Escherichia-Shigella, Ambiguous_taxa	1379	6.23982	0	21.3073	0	1	0	0	0	0	0	0	0	0	0	0	0	0	0	0	0	0	0	0	0	0	0	0	0	0	0	0	0	0	0	0	0	0	0	1	1	0	1	0	0	0	0
D_6__Enterococcus faecalis, JUOP01000215.81.1657	JUOP01000215.81.1657	D_0__Bacteria, D_1__Firmicutes, D_2__Bacilli, D_3__Lactobacillales, D_4__Enterococcaceae, D_5__Enterococcus, D_6__Enterococcus faecalis	36540	165.339	0	1254.45	0	0	0	0	0	15	0	0	0	0	0	0	0	0	0	0	0	0	0	0	1	0	0	0	0	0	0	0	0	0	0	0	0	0	0	8760	2	4	0	4	0	0	0
Ambiguous_taxa, AF280823.1.1587	AF280823.1.1587	D_0__Bacteria, D_1__Firmicutes, D_2__Clostridia, D_3__Thermoanaerobacterales, D_4__Family III, D_5__Thermoanaerobacterium, Ambiguous_taxa	75	0.339367	0	3.00117	0	0	0	0	31	0	0	0	0	0	0	0	0	0	0	0	0	0	0	0	0	0	0	0	0	0	0	0	0	0	0	0	0	0	0	0	0	0	0	0	0	0	0
D_6__Veillonella rogosae JCM 15642, BBDV01000045.70.1641	BBDV01000045.70.1641	D_0__Bacteria, D_1__Firmicutes, D_2__Negativicutes, D_3__Selenomonadales, D_4__Veillonellaceae, D_5__Veillonella, D_6__Veillonella rogosae JCM 15642	31	0.140271	0	0.634793	0	0	0	0	0	0	0	0	0	0	0	0	0	0	0	0	0	0	0	0	0	0	0	0	0	0	0	0	0	0	0	0	0	0	0	0	0	0	0	0	0	0	0
D_6__uncultured bacterium, EU843933.1.1588	EU843933.1.1588	D_0__Bacteria, D_1__Firmicutes, D_2__Clostridia, D_3__Clostridiales, D_4__Ruminococcaceae, D_5__uncultured, D_6__uncultured bacterium	12	0.0542986	0	0.412026	0	0	0	0	0	0	0	0	0	0	0	0	0	0	0	0	0	0	0	1	0	0	0	0	0	0	0	0	0	0	0	0	0	0	0	0	0	0	0	0	0	0	2
Ambiguous_taxa, ANVD01000029.256083.257660	ANVD01000029.256083.257660	D_0__Bacteria, D_1__Proteobacteria, D_2__Gammaproteobacteria, D_3__Enterobacteriales, D_4__Enterobacteriaceae, D_5__Escherichia-Shigella, Ambiguous_taxa	104	0.470588	0	1.15809	0	1	0	0	0	0	0	0	0	0	0	0	0	0	0	0	0	0	0	0	0	2	0	4	0	1	0	0	0	0	0	0	0	0	0	0	4	1	0	2	0	0	0
D_6__Enterococcus faecalis, JN628990.1.1569	JN628990.1.1569	D_0__Bacteria, D_1__Firmicutes, D_2__Bacilli, D_3__Lactobacillales, D_4__Enterococcaceae, D_5__Enterococcus, D_6__Enterococcus faecalis	87	0.393665	0	3.66975	0	0	0	0	0	0	0	0	0	0	0	0	0	0	0	0	0	0	0	0	0	0	0	0	0	0	0	0	0	0	0	0	0	0	0	20	0	0	0	0	0	0	0
D_6__Aeromonas salmonicida, KR088380.1.1569	KR088380.1.1569	D_0__Bacteria, D_1__Proteobacteria, D_2__Gammaproteobacteria, D_3__Aeromonadales, D_4__Aeromonadaceae, D_5__Aeromonas, D_6__Aeromonas salmonicida	12	0.0542986	0	0.742687	0	0	0	0	0	0	0	0	0	0	0	0	0	0	0	0	0	0	0	0	0	0	0	0	0	0	0	0	0	0	0	0	0	0	0	0	0	0	0	0	0	0	0
Ambiguous_taxa, CP002739.60209.61784	CP002739.60209.61784	D_0__Bacteria, D_1__Firmicutes, D_2__Clostridia, D_3__Thermoanaerobacterales, D_4__Family III, D_5__Thermoanaerobacterium, Ambiguous_taxa	34	0.153846	0	1.1297	0	0	0	0	7	0	0	0	0	0	0	0	0	0	0	0	0	0	0	0	0	0	0	0	0	0	0	0	0	0	0	0	0	0	0	0	0	0	0	0	0	0	0
D_6__uncultured bacterium, KF843412.1.1565	KF843412.1.1565	D_0__Bacteria, D_1__Proteobacteria, D_2__Gammaproteobacteria, D_3__Enterobacteriales, D_4__Enterobacteriaceae, D_5__Escherichia-Shigella, D_6__uncultured bacterium	14	0.0633484	0	0.309788	0	0	0	0	0	0	0	0	0	0	0	0	0	0	0	0	0	0	0	0	0	0	0	0	0	0	0	0	0	0	0	0	0	0	0	0	0	0	0	0	0	0	0
Ambiguous_taxa, KY646001.1.1573	KY646001.1.1573	D_0__Bacteria, D_1__Firmicutes, D_2__Bacilli, D_3__Bacillales, D_4__Bacillaceae, D_5__Bacillus, Ambiguous_taxa	47	0.21267	0	3.09472	0	0	0	0	0	0	0	0	0	0	0	0	0	0	0	0	0	0	0	0	0	0	0	0	0	0	0	0	0	0	0	0	0	0	0	0	0	0	0	0	0	0	0
Ambiguous_taxa, AOQL01000267.9727.11288	AOQL01000267.9727.11288	D_0__Bacteria, D_1__Proteobacteria, D_2__Gammaproteobacteria, D_3__Enterobacteriales, D_4__Enterobacteriaceae, D_5__Escherichia-Shigella, Ambiguous_taxa	4	0.0180995	0	0.189828	0	0	0	0	0	0	0	0	0	0	0	0	0	0	0	0	0	0	0	0	0	0	0	0	0	0	0	0	0	0	0	0	0	0	0	0	0	0	0	0	0	0	0
Ambiguous_taxa, AY167958.1.1576	AY167958.1.1576	D_0__Bacteria, D_1__Firmicutes, D_2__Bacilli, D_3__Lactobacillales, D_4__Enterococcaceae, D_5__Enterococcus, Ambiguous_taxa	2	0.00904977	0	0.134535	0	0	0	0	0	0	0	0	0	0	0	0	0	0	0	0	0	0	0	0	0	0	0	0	0	0	0	0	0	0	0	0	0	0	0	0	0	0	0	0	0	0	0
Ambiguous_taxa, AY672079.1.1646	AY672079.1.1646	D_0__Bacteria, D_1__Firmicutes, D_2__Negativicutes, D_3__Selenomonadales, D_4__Veillonellaceae, D_5__Megasphaera, Ambiguous_taxa	44	0.199095	0	0.993707	0	0	0	0	0	0	0	0	0	0	0	0	0	0	0	0	0	0	0	0	0	0	0	0	0	0	0	0	0	0	0	0	0	0	0	0	0	0	0	0	0	0	0
D_6__Salmonella enterica subsp. enterica serovar Pullorum, LHTF01000004.158867.160463	LHTF01000004.158867.160463	D_0__Bacteria, D_1__Proteobacteria, D_2__Gammaproteobacteria, D_3__Enterobacteriales, D_4__Enterobacteriaceae, D_5__Salmonella, D_6__Salmonella enterica subsp. enterica serovar Pullorum	2	0.00904977	0	0.134535	0	0	0	0	0	0	0	0	0	0	0	0	0	0	0	0	0	0	0	0	0	0	0	0	0	0	0	0	0	0	0	0	0	0	0	2	0	0	0	0	0	0	0
Ambiguous_taxa, AOQK01000059.102740.104300	AOQK01000059.102740.104300	D_0__Bacteria, D_1__Proteobacteria, D_2__Gammaproteobacteria, D_3__Enterobacteriales, D_4__Enterobacteriaceae, D_5__Escherichia-Shigella, Ambiguous_taxa	2	0.00904977	0	0.134535	0	0	0	0	0	0	0	0	0	0	0	0	0	0	0	0	0	0	0	0	0	0	0	0	0	0	0	0	0	0	0	0	0	0	0	0	0	0	0	0	0	0	0
D_6__Trichuris trichiura (human whipworm), CBXK010003053.4.1564	CBXK010003053.4.1564	D_0__Bacteria, D_1__Firmicutes, D_2__Clostridia, D_3__Clostridiales, D_4__Ruminococcaceae, D_5__Ruminococcaceae UCG-002, D_6__Trichuris trichiura (human whipworm)	69022	312.317	0	988.485	0	0	0	0	0	0	0	0	4	0	5	1	0	2	0	2	1	0	0	0	1	2	1	1	0	0	0	0	0	0	0	0	0	0	0	0	0	0	0	0	2	0	0
D_6__Lactobacillus fermentum, AB362767.1.1576	AB362767.1.1576	D_0__Bacteria, D_1__Firmicutes, D_2__Bacilli, D_3__Lactobacillales, D_4__Lactobacillaceae, D_5__Lactobacillus, D_6__Lactobacillus fermentum	105626	477.946	0	2225.24	0	1	0	11	0	0	0	212	0	0	0	0	0	1	0	0	0	0	0	0	0	0	0	0	0	1	0	0	0	0	0	0	0	1	0	17585	1304	1047	1114	1346	1	0	0
D_6__Leclercia adecarboxylata, JN969361.1.1583	JN969361.1.1583	D_0__Bacteria, D_1__Proteobacteria, D_2__Gammaproteobacteria, D_3__Enterobacteriales, D_4__Enterobacteriaceae, D_5__Enterobacter, D_6__Leclercia adecarboxylata	213	0.963801	0	2.66945	0	0	0	0	0	0	0	0	0	0	0	0	0	0	0	0	0	0	0	0	0	0	0	0	0	0	0	0	0	0	0	0	0	0	0	0	0	0	0	0	0	0	0
Ambiguous_taxa, DQ294961.4.1561	DQ294961.4.1561	D_0__Bacteria, D_1__Firmicutes, D_2__Bacilli, D_3__Lactobacillales, D_4__Leuconostocaceae, D_5__Weissella, Ambiguous_taxa	2	0.00904977	0	0.134535	0	0	0	0	0	0	0	0	0	0	0	0	0	0	0	0	0	0	0	0	0	0	0	0	0	0	0	0	0	0	0	0	0	0	0	0	0	0	0	0	0	0	0
D_6__Lactococcus sp. S23, KR088544.1.1558	KR088544.1.1558	D_0__Bacteria, D_1__Firmicutes, D_2__Bacilli, D_3__Lactobacillales, D_4__Streptococcaceae, D_5__Lactococcus, D_6__Lactococcus sp. S23	7	0.0316742	0	0.307322	0	0	0	0	0	0	0	0	0	0	0	0	0	0	0	0	0	0	0	0	0	0	0	0	0	0	0	0	0	0	0	0	0	0	0	0	0	0	0	0	0	0	0
Ambiguous_taxa, KY777445.1.1557	KY777445.1.1557	D_0__Bacteria, D_1__Firmicutes, D_2__Bacilli, D_3__Bacillales, D_4__Bacillaceae, D_5__Bacillus, Ambiguous_taxa	57	0.257919	0	2.32994	0	0	0	0	0	0	0	0	0	0	0	0	0	0	0	0	0	0	0	0	0	0	0	0	0	0	0	0	0	0	0	0	0	0	0	22	0	0	0	0	0	0	0
D_6__uncultured Veillonella sp., AY672076.1.1620	AY672076.1.1620	D_0__Bacteria, D_1__Firmicutes, D_2__Negativicutes, D_3__Selenomonadales, D_4__Veillonellaceae, D_5__Veillonella, D_6__uncultured Veillonella sp.	45	0.20362	0	0.924016	0	0	0	0	0	0	0	0	0	0	0	0	0	0	0	0	0	0	0	0	0	0	0	0	0	0	0	0	0	0	0	0	0	0	0	0	0	0	0	0	0	0	0
Ambiguous_taxa, CRKN01000054.4139.5702	CRKN01000054.4139.5702	D_0__Bacteria, D_1__Firmicutes, D_2__Bacilli, D_3__Lactobacillales, D_4__Streptococcaceae, D_5__Streptococcus, Ambiguous_taxa	2	0.00904977	0	0.134535	0	0	0	0	0	0	0	0	0	0	0	0	0	0	0	0	0	0	0	0	0	0	0	0	0	0	0	0	0	0	0	0	0	0	0	0	0	0	0	0	0	0	0
Ambiguous_taxa, FPLO01002422.8.1563	FPLO01002422.8.1563	D_0__Bacteria, D_1__Firmicutes, D_2__Clostridia, D_3__Clostridiales, D_4__Peptococcaceae, D_5__uncultured, Ambiguous_taxa	1008	4.56109	0	12.864	0	0	0	0	0	0	0	0	0	2	0	0	0	3	2	0	1	0	3	0	4	2	3	0	2	0	0	0	0	0	0	0	0	0	0	0	0	0	0	0	5	3	0
Ambiguous_taxa, KC443108.1.1565	KC443108.1.1565	D_0__Bacteria, D_1__Firmicutes, D_2__Bacilli, D_3__Bacillales, D_4__Bacillaceae, D_5__Bacillus, Ambiguous_taxa	67	0.303167	0	4.50691	0	0	0	0	0	0	0	0	0	0	0	0	0	0	0	0	0	0	0	0	0	0	0	0	0	0	0	0	0	0	0	0	0	0	0	0	0	0	0	0	0	0	0
D_6__Pseudomonas aeruginosa, KF026285.1.1556	KF026285.1.1556	D_0__Bacteria, D_1__Proteobacteria, D_2__Gammaproteobacteria, D_3__Pseudomonadales, D_4__Pseudomonadaceae, D_5__Pseudomonas, D_6__Pseudomonas aeruginosa	28	0.126697	0	0.869829	0	0	0	0	0	0	0	0	0	0	0	0	0	0	0	0	0	0	0	0	0	0	0	0	0	0	0	0	0	0	0	0	0	0	0	5	0	0	0	0	0	0	0
Ambiguous_taxa, CDYY01027434.449.2003	CDYY01027434.449.2003	D_0__Bacteria, D_1__Tenericutes, D_2__Mollicutes, D_3__Mollicutes RF39, Ambiguous_taxa, Ambiguous_taxa, Ambiguous_taxa	2	0.00904977	0	0.134535	0	0	0	0	0	0	0	0	0	0	0	0	0	0	0	0	0	0	0	0	0	0	0	0	0	0	0	0	0	0	0	0	0	0	0	0	0	0	0	0	0	0	0
Ambiguous_taxa, EU559594.1.1571	EU559594.1.1571	D_0__Bacteria, D_1__Firmicutes, D_2__Bacilli, D_3__Lactobacillales, D_4__Lactobacillaceae, D_5__Lactobacillus, Ambiguous_taxa	4	0.0180995	0	0.212428	0	0	0	0	0	0	0	0	0	0	0	0	0	0	0	0	0	0	0	0	0	0	0	0	0	0	0	0	0	0	0	0	0	0	0	3	0	0	0	0	0	0	0
Ambiguous_taxa, FXKF01000001.682.2244	FXKF01000001.682.2244	D_0__Bacteria, D_1__Firmicutes, D_2__Bacilli, D_3__Lactobacillales, D_4__Enterococcaceae, D_5__Enterococcus, Ambiguous_taxa	8	0.0361991	0	0.424855	0	0	0	0	0	0	0	0	0	0	0	0	0	0	0	0	0	0	0	0	0	0	0	0	0	0	0	0	0	0	0	0	0	0	0	0	0	0	0	0	0	0	0
Ambiguous_taxa, KY777444.1.1555	KY777444.1.1555	D_0__Bacteria, D_1__Firmicutes, D_2__Bacilli, D_3__Bacillales, D_4__Bacillaceae, D_5__Bacillus, Ambiguous_taxa	9	0.040724	0	0.605406	0	0	0	0	0	0	0	0	0	0	0	0	0	0	0	0	0	0	0	0	0	0	0	0	0	0	0	0	0	0	0	0	0	0	0	0	0	0	0	0	0	0	0
Ambiguous_taxa, LN898144.1541292.1542861	LN898144.1541292.1542861	D_0__Bacteria, D_1__Firmicutes, D_2__Bacilli, D_3__Lactobacillales, D_4__Lactobacillaceae, D_5__Lactobacillus, Ambiguous_taxa	4	0.0180995	0	0.189828	0	0	0	0	0	0	0	0	0	0	0	0	0	0	0	0	0	0	0	0	0	0	0	0	0	0	0	0	0	0	0	0	0	0	0	0	0	0	0	0	0	0	0
D_6__Actinomyces gerencseriae DSM 6844, AUBN01000027.224.1776	AUBN01000027.224.1776	D_0__Bacteria, D_1__Actinobacteria, D_2__Actinobacteria, D_3__Actinomycetales, D_4__Actinomycetaceae, D_5__Actinomyces, D_6__Actinomyces gerencseriae DSM 6844	2	0.00904977	0	0.134535	0	0	0	0	0	0	0	0	0	0	0	0	0	0	0	0	0	0	0	0	0	0	0	0	0	0	0	0	0	0	0	0	0	0	0	0	0	0	0	0	0	0	0
Ambiguous_taxa, AY923143.1.1570	AY923143.1.1570	D_0__Bacteria, D_1__Firmicutes, D_2__Bacilli, D_3__Bacillales, D_4__Family XI, D_5__Gemella, Ambiguous_taxa	23	0.104072	0	0.597747	0	0	0	0	0	0	0	0	0	0	0	0	0	0	0	0	0	0	0	0	0	0	0	0	0	0	0	0	0	0	0	0	0	0	0	0	0	0	0	0	0	0	0
D_6__uncultured bacterium, EU622770.1.1565	EU622770.1.1565	D_0__Bacteria, D_1__Firmicutes, D_2__Clostridia, D_3__Clostridiales, D_4__Peptococcaceae, D_5__uncultured, D_6__uncultured bacterium	21586	97.6742	2	167.467	0	120	0	0	0	0	0	2	134	114	109	80	67	119	77	102	72	55	73	102	228	188	325	183	86	186	0	0	0	0	0	0	0	0	0	0	0	0	0	0	261	104	155
Ambiguous_taxa, KR611043.1.1553	KR611043.1.1553	D_0__Bacteria, D_1__Firmicutes, D_2__Bacilli, D_3__Bacillales, D_4__Bacillaceae, D_5__Bacillus, Ambiguous_taxa	14	0.0633484	0	0.941742	0	0	0	0	0	0	0	0	0	0	0	0	0	0	0	0	0	0	0	0	0	0	0	0	0	0	0	0	0	0	0	0	0	0	0	0	0	0	0	0	0	0	0
Ambiguous_taxa, AY349415.1.1563	AY349415.1.1563	D_0__Bacteria, D_1__Patescibacteria, D_2__Saccharimonadia, D_3__Saccharimonadales, D_4__Saccharimonadaceae, Ambiguous_taxa, Ambiguous_taxa	2	0.00904977	0	0.134535	0	0	0	0	0	0	0	0	0	0	0	0	0	0	0	0	0	0	0	0	0	0	0	0	0	0	0	0	0	0	0	0	0	0	0	0	0	0	0	0	0	0	0
D_6__uncultured bacterium, DQ905872.1.1583	DQ905872.1.1583	D_0__Bacteria, D_1__Firmicutes, D_2__Negativicutes, D_3__Selenomonadales, D_4__Veillonellaceae, D_5__Dialister, D_6__uncultured bacterium	129	0.58371	0	8.14072	0	0	0	0	0	0	0	0	0	0	0	0	0	0	0	0	0	0	0	0	0	0	0	0	0	0	0	0	0	0	0	0	0	0	0	0	0	0	0	0	0	0	0
D_6__Veillonellaceae bacterium DNF00626, LSDR01000051.85.1641	LSDR01000051.85.1641	D_0__Bacteria, D_1__Firmicutes, D_2__Negativicutes, D_3__Selenomonadales, D_4__Veillonellaceae, D_5__Dialister, D_6__Veillonellaceae bacterium DNF00626	5	0.0226244	0	0.200985	0	0	0	0	0	0	0	0	0	0	0	0	0	0	0	0	0	0	0	0	0	0	0	0	0	0	0	0	0	0	0	0	0	0	0	0	0	0	0	0	0	0	0
Ambiguous_taxa, FWMJ01000001.306255.307810	FWMJ01000001.306255.307810	D_0__Bacteria, D_1__Proteobacteria, D_2__Gammaproteobacteria, D_3__Enterobacteriales, D_4__Enterobacteriaceae, D_5__Klebsiella, Ambiguous_taxa	321	1.45249	0	4.16956	0	1	0	0	0	0	0	0	0	0	0	0	0	0	0	0	0	0	0	0	7	4	11	8	0	8	6	7	4	6	2	6	2	5	0	0	0	1	0	0	11	0	0
Ambiguous_taxa, AJ417500.1.1563	AJ417500.1.1563	D_0__Bacteria, D_1__Firmicutes, D_2__Bacilli, D_3__Lactobacillales, D_4__Lactobacillaceae, D_5__Lactobacillus, Ambiguous_taxa	2	0.00904977	0	0.0949138	0	0	0	0	0	0	0	0	0	0	0	0	0	0	0	0	0	0	0	0	0	0	0	0	0	0	0	0	0	0	0	0	0	0	0	0	0	0	0	0	0	0	0
Ambiguous_taxa, CDYT01019309.5342.6888	CDYT01019309.5342.6888	D_0__Bacteria, D_1__Firmicutes, D_2__Negativicutes, D_3__Selenomonadales, D_4__Veillonellaceae, D_5__Dialister, Ambiguous_taxa	86195	390.023	1	981.309	0	5	0	3	0	0	0	5	1233	1569	1383	928	655	1131	645	1041	570	796	1004	1024	0	0	0	0	0	0	0	0	1	0	0	0	0	0	0	0	0	0	0	0	0	796	1022
D_6__uncultured bacterium, AB506139.1.1558	AB506139.1.1558	D_0__Bacteria, D_1__Firmicutes, D_2__Clostridia, D_3__Clostridiales, D_4__Ruminococcaceae, D_5__Ruminococcaceae UCG-014, D_6__uncultured bacterium	859	3.88688	0	8.71576	0	0	0	0	0	0	0	0	34	20	15	11	18	19	12	8	8	9	11	17	0	0	0	0	0	0	0	0	0	0	0	0	0	0	0	0	0	0	0	0	0	28	31
D_6__uncultured bacterium, AB627672.1.1558	AB627672.1.1558	D_0__Bacteria, D_1__Firmicutes, D_2__Bacilli, D_3__Lactobacillales, D_4__Lactobacillaceae, D_5__Lactobacillus, D_6__uncultured bacterium	9	0.040724	0	0.291029	0	0	0	0	0	0	0	0	0	0	0	0	0	0	0	0	0	0	0	0	0	0	0	0	0	0	0	0	0	0	0	0	0	0	0	0	0	0	0	0	0	0	0
Ambiguous_taxa, AOCX01000007.427519.429064	AOCX01000007.427519.429064	D_0__Bacteria, D_1__Firmicutes, D_2__Bacilli, D_3__Bacillales, D_4__Bacillaceae, D_5__Oceanobacillus, Ambiguous_taxa	3	0.0135747	0	0.201802	0	0	0	0	0	0	0	0	0	0	0	0	0	0	0	0	0	0	0	0	0	0	0	0	0	0	0	0	0	0	0	0	0	0	0	0	0	0	0	0	0	0	0
Ambiguous_taxa, CDZW01015843.180.1725	CDZW01015843.180.1725	D_0__Bacteria, D_1__Firmicutes, D_2__Clostridia, D_3__Clostridiales, D_4__Ruminococcaceae, D_5__Ruminococcaceae UCG-014, Ambiguous_taxa	22191	100.412	0	218.805	0	0	0	3	0	0	0	14	922	554	432	358	353	448	285	424	262	288	296	381	0	0	0	0	0	0	0	0	0	0	0	0	0	0	0	0	0	0	0	0	1	547	641
Ambiguous_taxa, HK556244.2.1547	HK556244.2.1547	D_0__Bacteria, D_1__Firmicutes, D_2__Bacilli, D_3__Lactobacillales, D_4__Carnobacteriaceae, D_5__Granulicatella, Ambiguous_taxa	3	0.0135747	0	0.201802	0	0	0	0	0	0	0	0	0	0	0	0	0	0	0	0	0	0	0	0	0	0	0	0	0	0	0	0	0	0	0	0	0	0	0	0	0	0	0	0	0	0	0
D_6__Enterobacter ludwigii, JN969338.1.1545	JN969338.1.1545	D_0__Bacteria, D_1__Proteobacteria, D_2__Gammaproteobacteria, D_3__Enterobacteriales, D_4__Enterobacteriaceae, D_5__Enterobacter, D_6__Enterobacter ludwigii	144	0.651584	0	1.95189	0	0	0	0	0	0	0	0	0	0	0	0	0	0	0	0	0	0	0	0	0	0	0	0	0	0	0	0	0	0	0	0	0	0	0	0	0	0	0	0	0	0	0
Ambiguous_taxa, AOQJ01000241.3712.5255	AOQJ01000241.3712.5255	D_0__Bacteria, D_1__Proteobacteria, D_2__Gammaproteobacteria, D_3__Enterobacteriales, D_4__Enterobacteriaceae, D_5__Escherichia-Shigella, Ambiguous_taxa	50	0.226244	0	0.642041	0	0	0	0	0	0	0	0	0	0	0	0	0	0	0	0	0	0	0	0	1	1	0	1	0	0	0	0	0	0	0	0	0	0	0	0	2	1	0	1	0	0	0
D_6__Lactobacillus crispatus, EU559595.1.1562	EU559595.1.1562	D_0__Bacteria, D_1__Firmicutes, D_2__Bacilli, D_3__Lactobacillales, D_4__Lactobacillaceae, D_5__Lactobacillus, D_6__Lactobacillus crispatus	3	0.0135747	0	0.201802	0	0	0	0	0	0	0	0	0	0	0	0	0	0	0	0	0	0	0	0	0	0	0	0	0	0	0	0	0	0	0	0	0	0	0	0	0	0	0	0	0	0	0
D_6__Staphylococcus saprophyticus subsp. saprophyticus, KF476042.1.1565	KF476042.1.1565	D_0__Bacteria, D_1__Firmicutes, D_2__Bacilli, D_3__Bacillales, D_4__Staphylococcaceae, D_5__Staphylococcus, D_6__Staphylococcus saprophyticus subsp. saprophyticus	2	0.00904977	0	0.134535	0	0	0	0	0	0	0	0	0	0	0	0	0	0	0	0	0	0	0	0	0	0	0	0	0	0	0	0	0	0	0	0	0	0	0	0	0	0	0	0	0	0	0
D_6__Pediococcus pentosaceus, AB550131.1.1548	AB550131.1.1548	D_0__Bacteria, D_1__Firmicutes, D_2__Bacilli, D_3__Lactobacillales, D_4__Lactobacillaceae, D_5__Pediococcus, D_6__Pediococcus pentosaceus	10	0.0452489	0	0.413123	0	0	0	0	0	0	0	0	0	0	0	0	0	0	0	0	0	0	0	0	0	0	0	0	0	0	0	0	0	0	0	0	0	0	0	0	0	0	0	0	0	0	0
D_6__Enterococcus saccharolyticus subsp. saccharolyticus, AJ301839.1.1556	AJ301839.1.1556	D_0__Bacteria, D_1__Firmicutes, D_2__Bacilli, D_3__Lactobacillales, D_4__Enterococcaceae, D_5__Enterococcus, D_6__Enterococcus saccharolyticus subsp. saccharolyticus	87	0.393665	0	5.85225	0	0	0	0	0	0	0	0	0	0	0	0	0	0	0	0	0	0	0	0	0	0	0	0	0	0	0	0	0	0	0	0	0	0	0	0	0	0	0	0	0	0	0
D_6__Veillonella sp. HPA0037, ATCG01000005.96293.97843	ATCG01000005.96293.97843	D_0__Bacteria, D_1__Firmicutes, D_2__Negativicutes, D_3__Selenomonadales, D_4__Veillonellaceae, D_5__Veillonella, D_6__Veillonella sp. HPA0037	412893	1868.29	3	9286	0	0	0	0	0	0	0	0	0	3	0	1	0	3	1	0	0	0	0	0	0	0	2	0	0	0	4	9	5	3	1	6	6	6	0	0	2	3	2	2	0	2	1
Ambiguous_taxa, APII01000007.3657.5224	APII01000007.3657.5224	D_0__Bacteria, D_1__Firmicutes, D_2__Bacilli, D_3__Bacillales, D_4__Listeriaceae, D_5__Listeria, Ambiguous_taxa	2	0.00904977	0	0.134535	0	0	0	0	0	0	0	0	0	0	0	0	0	0	0	0	0	0	0	0	0	0	0	0	0	0	0	0	0	0	0	0	0	0	0	2	0	0	0	0	0	0	0
Ambiguous_taxa, AWSE01000038.3664.5213	AWSE01000038.3664.5213	D_0__Bacteria, D_1__Actinobacteria, D_2__Actinobacteria, D_3__Actinomycetales, D_4__Actinomycetaceae, D_5__Actinomyces, Ambiguous_taxa	2	0.00904977	0	0.0949138	0	0	0	0	0	0	0	0	0	0	0	0	0	0	0	0	0	0	0	0	0	0	0	0	0	0	0	0	0	0	0	0	0	0	0	0	0	0	0	0	0	0	0
D_6__Micrococcus sp., KY777463.1.1542	KY777463.1.1542	D_0__Bacteria, D_1__Actinobacteria, D_2__Actinobacteria, D_3__Micrococcales, D_4__Micrococcaceae, D_5__Micrococcus, D_6__Micrococcus sp.	38	0.171946	0	1.52176	0	0	0	0	0	0	0	0	0	0	0	0	0	0	0	0	0	0	0	0	0	0	0	0	0	0	0	0	0	0	0	0	0	0	0	0	0	0	0	0	0	0	0
Ambiguous_taxa, LJIY01000004.105477.107043	LJIY01000004.105477.107043	D_0__Bacteria, D_1__Firmicutes, D_2__Bacilli, D_3__Bacillales, D_4__Bacillaceae, D_5__Bacillus, Ambiguous_taxa	2	0.00904977	0	0.134535	0	0	0	0	0	0	0	0	0	0	0	0	0	0	0	0	0	0	0	0	0	0	0	0	0	0	0	0	0	0	0	0	0	0	0	0	0	0	0	0	0	0	0
Ambiguous_taxa, AJAS01000002.402945.404493	AJAS01000002.402945.404493	D_0__Bacteria, D_1__Firmicutes, D_2__Bacilli, D_3__Lactobacillales, D_4__Enterococcaceae, D_5__Enterococcus, Ambiguous_taxa	124	0.561086	0	8.34114	0	0	0	0	0	0	0	0	0	0	0	0	0	0	0	0	0	0	0	0	0	0	0	0	0	0	0	0	0	0	0	0	0	0	0	0	0	0	0	0	0	0	0
D_6__uncultured Veillonella sp., AM157449.1.1585	AM157449.1.1585	D_0__Bacteria, D_1__Firmicutes, D_2__Negativicutes, D_3__Selenomonadales, D_4__Veillonellaceae, D_5__Veillonella, D_6__uncultured Veillonella sp.	13	0.0588235	0	0.30328	0	0	0	0	0	0	0	0	0	1	0	0	0	0	0	0	0	0	0	0	0	0	0	0	0	0	0	0	0	0	0	0	0	0	0	0	0	0	0	0	0	0	2
D_6__Escherichia coli, AY941840.1.1568	AY941840.1.1568	D_0__Bacteria, D_1__Proteobacteria, D_2__Gammaproteobacteria, D_3__Enterobacteriales, D_4__Enterobacteriaceae, D_5__Escherichia-Shigella, D_6__Escherichia coli	30	0.135747	0	0.436555	0	0	0	0	0	0	0	0	0	0	0	0	0	0	0	0	0	0	0	0	0	0	1	0	2	0	0	0	0	0	0	0	0	0	0	1	1	0	1	2	0	0	0
Ambiguous_taxa, HE681247.1.1550	HE681247.1.1550	D_0__Bacteria, D_1__Firmicutes, D_2__Negativicutes, D_3__Selenomonadales, D_4__Veillonellaceae, D_5__Veillonella, Ambiguous_taxa	149	0.674208	0	2.17061	0	0	0	0	0	0	0	0	0	0	0	0	0	0	0	0	0	0	0	0	0	0	0	0	0	0	0	0	0	0	0	0	0	0	0	0	0	0	0	0	0	0	0
Ambiguous_taxa, HE681340.1.1550	HE681340.1.1550	D_0__Bacteria, D_1__Firmicutes, D_2__Negativicutes, D_3__Selenomonadales, D_4__Veillonellaceae, D_5__Veillonella, Ambiguous_taxa	198216	896.905	0	2388.13	0	63	0	45	41	0	0	1247	0	1	1	0	1	1	0	1	0	1	1	1	0	0	1	0	0	0	1	2	3	1	1	5	5	5	0	0	7655	7780	9042	7433	6	0	2
D_6__uncultured bacterium, HQ716190.1.1541	HQ716190.1.1541	D_0__Bacteria, D_1__Firmicutes, D_2__Clostridia, D_3__Clostridiales, D_4__Ruminococcaceae, D_5__Subdoligranulum, D_6__uncultured bacterium	2	0.00904977	0	0.134535	0	0	0	0	0	0	0	0	0	0	0	0	0	0	0	0	0	0	0	0	0	0	0	0	0	0	0	0	0	0	0	0	0	0	0	0	0	0	0	0	0	0	0
D_6__Actinomyces sp. oral clone EP053, AY008316.1.1540	AY008316.1.1540	D_0__Bacteria, D_1__Actinobacteria, D_2__Actinobacteria, D_3__Actinomycetales, D_4__Actinomycetaceae, D_5__Actinomyces, D_6__Actinomyces sp. oral clone EP053	47	0.21267	0	1.01579	0	0	0	0	0	0	0	0	0	0	0	0	0	0	0	0	0	0	0	0	0	0	0	0	0	0	0	0	0	0	0	0	0	0	0	0	0	0	0	0	0	0	0
D_6__gut metagenome, CEAG01045510.187.1726	CEAG01045510.187.1726	D_0__Bacteria, D_1__Firmicutes, D_2__Negativicutes, D_3__Selenomonadales, D_4__Acidaminococcaceae, D_5__Phascolarctobacterium, D_6__gut metagenome	175438	793.837	0	3160.06	0	775	1	0	0	0	0	3	0	0	0	0	0	0	0	0	0	0	0	0	3414	2695	5703	2019	1870	1882	0	0	0	0	0	0	1	0	0	0	0	0	0	0	1279	0	0
D_6__Bacillus sp. P13, DQ681073.1.1555	DQ681073.1.1555	D_0__Bacteria, D_1__Firmicutes, D_2__Bacilli, D_3__Bacillales, D_4__Bacillaceae, D_5__Bacillus, D_6__Bacillus sp. P13	5	0.0226244	0	0.336336	0	0	0	0	0	0	0	0	0	0	0	0	0	0	0	0	0	0	0	0	0	0	0	0	0	0	0	0	0	0	0	0	0	0	0	0	0	0	0	0	0	0	0
Ambiguous_taxa, AHYS01000004.275595.277141	AHYS01000004.275595.277141	D_0__Bacteria, D_1__Firmicutes, D_2__Bacilli, D_3__Lactobacillales, D_4__Enterococcaceae, D_5__Enterococcus, Ambiguous_taxa	8	0.0361991	0	0.424855	0	0	0	0	0	0	0	0	0	0	0	0	0	0	0	0	0	0	0	0	0	0	0	0	0	0	0	0	0	0	0	0	0	0	0	0	0	0	0	0	0	0	0
D_6__uncultured bacterium, AY959127.1.1545	AY959127.1.1545	D_0__Bacteria, D_1__Firmicutes, D_2__Bacilli, D_3__Lactobacillales, D_4__Lactobacillaceae, D_5__Lactobacillus, D_6__uncultured bacterium	6	0.0271493	0	0.300281	0	0	0	0	2	0	0	0	0	0	0	0	0	0	0	0	0	0	0	0	0	0	0	0	0	0	0	0	0	0	0	0	0	0	0	0	0	0	0	0	0	0	0
D_6__gut metagenome, CDTW01008264.82.1620	CDTW01008264.82.1620	D_0__Bacteria, D_1__Firmicutes, D_2__Negativicutes, D_3__Selenomonadales, D_4__Acidaminococcaceae, D_5__Phascolarctobacterium, D_6__gut metagenome	2	0.00904977	0	0.0949138	0	0	0	0	0	0	0	0	0	0	0	0	0	0	0	0	0	0	0	0	0	0	0	0	0	0	0	0	0	0	0	0	0	0	0	0	0	0	0	0	0	0	0
D_6__Escherichia coli, CP007394.148.1706	CP007394.148.1706	D_0__Bacteria, D_1__Proteobacteria, D_2__Gammaproteobacteria, D_3__Enterobacteriales, D_4__Enterobacteriaceae, D_5__Escherichia-Shigella, D_6__Escherichia coli	3	0.0135747	0	0.201802	0	0	0	0	0	0	0	0	0	0	0	0	0	0	0	0	0	0	0	0	0	0	0	0	0	0	0	0	0	0	0	0	0	0	0	0	0	0	0	0	0	0	0
D_6__Clostridioides difficile, JFOF01000052.9721.11268	JFOF01000052.9721.11268	D_0__Bacteria, D_1__Firmicutes, D_2__Clostridia, D_3__Clostridiales, D_4__Peptostreptococcaceae, D_5__Clostridioides, D_6__Clostridioides difficile	21755	98.4389	0	523.934	0	0	0	0	0	0	0	0	0	0	0	0	0	0	0	0	0	0	0	0	0	0	0	0	0	0	0	0	0	0	0	0	0	0	0	0	1	0	3	2	0	0	0
D_6__Leuconostoc mesenteroides, AB362682.1.1552	AB362682.1.1552	D_0__Bacteria, D_1__Firmicutes, D_2__Bacilli, D_3__Lactobacillales, D_4__Leuconostocaceae, D_5__Leuconostoc, D_6__Leuconostoc mesenteroides	98	0.443439	0	1.886	0	0	0	0	0	0	0	0	0	0	0	0	0	0	0	0	0	0	0	0	0	0	0	0	0	0	0	0	0	0	0	0	0	0	0	0	0	0	0	0	0	0	0
D_6__Granulicatella sp. oral clone ASCG05, AY923146.1.1555	AY923146.1.1555	D_0__Bacteria, D_1__Firmicutes, D_2__Bacilli, D_3__Lactobacillales, D_4__Carnobacteriaceae, D_5__Granulicatella, D_6__Granulicatella sp. oral clone ASCG05	102	0.461538	0	2.3286	0	0	0	0	0	0	0	5	0	0	0	0	0	0	0	0	0	0	0	0	0	0	0	0	0	0	0	0	0	0	0	0	0	0	0	0	0	0	0	0	0	1	0
Ambiguous_taxa, CP003861.120555.122100	CP003861.120555.122100	D_0__Bacteria, D_1__Firmicutes, D_2__Bacilli, D_3__Lactobacillales, D_4__Streptococcaceae, D_5__Streptococcus, Ambiguous_taxa	12	0.0542986	0	0.325775	0	0	0	0	0	0	0	0	0	0	0	0	0	0	0	0	0	0	0	0	0	0	0	0	0	0	0	0	0	0	0	0	0	0	0	0	0	0	0	0	0	0	0
D_6__Lactococcus lactis subsp. lactis, CP015906.2140419.2141977	CP015906.2140419.2141977	D_0__Bacteria, D_1__Firmicutes, D_2__Bacilli, D_3__Lactobacillales, D_4__Streptococcaceae, D_5__Lactococcus, D_6__Lactococcus lactis subsp. lactis	10408	47.095	0	179.575	0	0	0	2	0	0	0	0	4	14	8	9	5	9	72	137	47	59	212	89	0	0	2	1	4	1	0	0	0	0	0	0	0	0	0	0	0	0	0	0	5	5	10
D_6__uncultured bacterium, FJ951901.1.1538	FJ951901.1.1538	D_0__Bacteria, D_1__Firmicutes, D_2__Clostridia, D_3__Clostridiales, D_4__Peptococcaceae, D_5__uncultured, D_6__uncultured bacterium	61	0.276018	0	1.39832	0	0	0	0	0	0	0	0	0	0	0	0	0	0	0	0	0	0	0	0	0	0	0	0	0	0	0	0	0	0	0	0	0	0	0	0	0	0	0	0	0	0	0
D_6__uncultured Bacillus sp., KM819156.1.1538	KM819156.1.1538	D_0__Bacteria, D_1__Firmicutes, D_2__Bacilli, D_3__Lactobacillales, D_4__Lactobacillaceae, D_5__Lactobacillus, D_6__uncultured Bacillus sp.	285	1.28959	0	10.4236	0	0	0	1	0	0	0	0	0	0	0	0	0	0	0	0	0	0	0	0	0	0	0	0	0	0	0	0	0	0	0	0	0	0	0	54	0	0	2	1	0	0	0
Ambiguous_taxa, Y11621.1.1551	Y11621.1.1551	D_0__Bacteria, D_1__Firmicutes, D_2__Bacilli, D_3__Lactobacillales, D_4__Enterococcaceae, D_5__Enterococcus, Ambiguous_taxa	3	0.0135747	0	0.201802	0	0	0	0	0	0	0	0	0	0	0	0	0	0	0	0	0	0	0	0	0	0	0	0	0	0	0	0	0	0	0	0	0	0	0	0	0	0	0	0	0	0	0
D_6__Streptococcus gordonii, CP012648.1081176.1082737	CP012648.1081176.1082737	D_0__Bacteria, D_1__Firmicutes, D_2__Bacilli, D_3__Lactobacillales, D_4__Streptococcaceae, D_5__Streptococcus, D_6__Streptococcus gordonii	25	0.113122	0	0.47755	0	0	0	0	0	0	0	0	0	0	2	0	0	0	0	0	0	0	0	0	0	0	0	0	0	0	0	0	0	0	0	0	0	0	0	0	0	0	0	0	0	0	0
D_6__uncultured bacterium, HE681258.1.1546	HE681258.1.1546	D_0__Bacteria, D_1__Firmicutes, D_2__Bacilli, D_3__Lactobacillales, D_4__Streptococcaceae, D_5__Streptococcus, D_6__uncultured bacterium	794	3.59276	0	8.71241	0	13	0	0	0	0	0	0	0	5	1	9	3	3	0	11	3	1	12	9	15	8	22	9	14	14	0	1	0	0	0	0	0	1	0	0	0	0	0	0	21	3	2
Ambiguous_taxa, HE681318.1.1546	HE681318.1.1546	D_0__Bacteria, D_1__Firmicutes, D_2__Bacilli, D_3__Lactobacillales, D_4__Streptococcaceae, D_5__Streptococcus, Ambiguous_taxa	2	0.00904977	0	0.134535	0	0	0	0	0	0	0	0	0	0	0	0	0	0	0	0	0	0	0	0	0	0	0	0	0	0	0	0	0	0	0	0	0	0	0	0	0	0	0	0	0	0	0
D_6__uncultured bacterium, JQ668545.1.1574	JQ668545.1.1574	D_0__Bacteria, D_1__Tenericutes, D_2__Mollicutes, D_3__Mollicutes RF39, D_4__uncultured bacterium, D_5__uncultured bacterium, D_6__uncultured bacterium	63	0.285068	0	0.965403	0	0	0	0	0	0	0	0	0	0	0	0	0	0	0	0	0	0	0	0	0	2	1	1	0	0	0	0	0	0	0	0	0	0	0	0	0	0	0	0	0	0	0
Ambiguous_taxa, AY119687.1.1549	AY119687.1.1549	D_0__Bacteria, D_1__Firmicutes, D_2__Bacilli, D_3__Bacillales, D_4__Staphylococcaceae, D_5__Macrococcus, Ambiguous_taxa	2	0.00904977	0	0.134535	0	0	0	0	0	0	0	0	0	0	0	0	0	0	0	0	0	0	0	0	0	0	0	0	0	0	0	0	0	0	0	0	0	0	0	0	0	0	0	0	0	0	0
D_6__uncultured Gemella sp., DQ016714.1.1536	DQ016714.1.1536	D_0__Bacteria, D_1__Firmicutes, D_2__Bacilli, D_3__Bacillales, D_4__Family XI, D_5__Gemella, D_6__uncultured Gemella sp.	52	0.235294	0	1.10734	0	0	0	0	0	0	0	0	0	0	0	0	0	0	0	0	0	0	0	0	2	0	0	0	0	0	0	0	0	0	0	0	0	2	0	0	0	0	0	0	0	0	0
D_6__uncultured bacterium, GQ451314.1.1539	GQ451314.1.1539	D_0__Bacteria, D_1__Tenericutes, D_2__Mollicutes, D_3__Mollicutes RF39, D_4__uncultured bacterium, D_5__uncultured bacterium, D_6__uncultured bacterium	291	1.31674	0	4.44963	0	0	0	0	0	0	0	0	12	2	8	7	1	23	2	2	4	7	3	7	0	0	0	0	0	0	0	0	0	0	0	0	0	0	0	0	0	0	0	0	0	14	16
D_6__uncultured bacterium, HQ883937.1.1536	HQ883937.1.1536	D_0__Bacteria, D_1__Proteobacteria, D_2__Gammaproteobacteria, D_3__Enterobacteriales, D_4__Enterobacteriaceae, D_5__Escherichia-Shigella, D_6__uncultured bacterium	46	0.208145	0	0.648163	0	1	0	0	0	0	0	2	0	0	0	0	0	0	0	0	0	0	0	0	3	1	2	0	0	0	0	0	0	0	0	0	0	0	0	2	0	0	0	0	0	0	0
D_6__nitrogen-fixing bacterium CC262C, AF214641.1.1539	AF214641.1.1539	D_0__Bacteria, D_1__Proteobacteria, D_2__Gammaproteobacteria, D_3__Enterobacteriales, D_4__Enterobacteriaceae, D_5__Klebsiella, D_6__nitrogen-fixing bacterium CC262C	251	1.13575	0	2.97866	0	0	0	0	0	0	0	0	0	0	0	0	0	0	0	0	0	0	0	0	0	0	0	0	0	0	0	0	0	0	0	0	0	0	0	0	0	0	0	0	0	0	0
Ambiguous_taxa, AFST01000003.1612.3154	AFST01000003.1612.3154	D_0__Bacteria, D_1__Proteobacteria, D_2__Gammaproteobacteria, D_3__Enterobacteriales, D_4__Enterobacteriaceae, D_5__Escherichia-Shigella, Ambiguous_taxa	1086	4.91403	0	10.0262	0	13	0	0	0	0	0	3	2	1	2	0	0	0	0	0	0	1	0	0	13	16	15	12	7	7	0	0	0	0	0	0	0	0	0	31	34	23	21	19	15	0	0
Ambiguous_taxa, CP006683.1860046.1861588	CP006683.1860046.1861588	D_0__Bacteria, D_1__Firmicutes, D_2__Bacilli, D_3__Lactobacillales, D_4__Enterococcaceae, D_5__Melissococcus, Ambiguous_taxa	10	0.0452489	0	0.672673	0	0	0	0	0	0	0	0	0	0	0	0	0	0	0	0	0	0	0	0	0	0	0	0	0	0	0	0	0	0	0	0	0	0	0	0	0	0	0	0	0	0	0
D_6__uncultured bacterium, DQ905283.1.1535	DQ905283.1.1535	D_0__Bacteria, D_1__Firmicutes, D_2__Clostridia, D_3__Clostridiales, D_4__Ruminococcaceae, D_5__Ruminococcaceae UCG-014, D_6__uncultured bacterium	25927	117.317	0	311.5	0	0	0	0	0	0	0	0	0	2	1	0	0	0	0	0	0	1	0	0	2	0	1	0	0	4	0	0	0	0	0	0	0	0	0	0	0	0	0	0	2	0	1
D_6__uncultured bacterium, EU723854.1.1535	EU723854.1.1535	D_0__Bacteria, D_1__Proteobacteria, D_2__Gammaproteobacteria, D_3__Enterobacteriales, D_4__Enterobacteriaceae, D_5__Escherichia-Shigella, D_6__uncultured bacterium	147	0.665158	0	2.064	0	0	0	0	0	0	0	0	0	0	0	0	0	0	0	0	0	0	0	0	0	0	0	0	0	0	0	0	0	0	0	0	0	0	0	0	0	0	1	0	0	0	0
Ambiguous_taxa, HK555451.3.1537	HK555451.3.1537	D_0__Bacteria, D_1__Firmicutes, D_2__Bacilli, D_3__Bacillales, D_4__Bacillaceae, D_5__Anoxybacillus, Ambiguous_taxa	191	0.864253	0	7.03237	0	0	0	0	38	0	0	0	0	0	0	0	0	0	0	0	0	0	0	0	0	0	0	0	0	0	0	0	0	0	0	0	0	0	0	0	0	0	0	0	0	0	0
D_6__Enterobacter asburiae, KP322628.1.1535	KP322628.1.1535	D_0__Bacteria, D_1__Proteobacteria, D_2__Gammaproteobacteria, D_3__Enterobacteriales, D_4__Enterobacteriaceae, D_5__Enterobacter, D_6__Enterobacter asburiae	414	1.8733	0	5.22688	0	0	0	0	0	0	0	0	0	0	0	0	0	0	0	0	0	0	0	0	0	0	0	0	0	0	0	0	0	0	0	0	0	0	0	0	0	0	0	0	0	0	0
D_6__Enterobacter sp. KUNi6, KT922009.1.1535	KT922009.1.1535	D_0__Bacteria, D_1__Proteobacteria, D_2__Gammaproteobacteria, D_3__Enterobacteriales, D_4__Enterobacteriaceae, D_5__Enterobacter, D_6__Enterobacter sp. KUNi6	214	0.968326	0	2.79511	0	0	0	0	0	0	0	0	0	0	0	0	0	0	0	0	0	0	0	0	0	0	0	0	0	0	0	0	0	0	0	0	0	0	0	0	0	0	0	0	0	0	0
D_6__Lactobacillus fermentum, KU366365.1.1545	KU366365.1.1545	D_0__Bacteria, D_1__Firmicutes, D_2__Bacilli, D_3__Lactobacillales, D_4__Lactobacillaceae, D_5__Lactobacillus, D_6__Lactobacillus fermentum	4	0.0180995	0	0.269069	0	0	0	0	0	0	0	0	0	0	0	0	0	0	0	0	0	0	0	0	0	0	0	0	0	0	0	0	0	0	0	0	0	0	0	0	0	0	0	0	0	0	0
D_6__Bacillus sp. FJAT-44921, MTIY01000003.1728125.1729659	MTIY01000003.1728125.1729659	D_0__Bacteria, D_1__Firmicutes, D_2__Bacilli, D_3__Bacillales, D_4__Bacillaceae, D_5__Bacillus, D_6__Bacillus sp. FJAT-44921	12	0.0542986	0	0.807207	0	0	0	0	0	0	0	0	0	0	0	0	0	0	0	0	0	0	0	0	0	0	0	0	0	0	0	0	0	0	0	0	0	0	0	0	0	0	0	0	0	0	0
D_6__uncultured Staphylococcus sp., AF467407.1.1549	AF467407.1.1549	D_0__Bacteria, D_1__Firmicutes, D_2__Bacilli, D_3__Bacillales, D_4__Staphylococcaceae, D_5__Staphylococcus, D_6__uncultured Staphylococcus sp.	4	0.0180995	0	0.189828	0	0	0	0	0	0	0	0	0	0	0	0	0	0	0	0	0	0	0	0	0	0	0	0	0	0	0	0	0	0	0	0	0	0	0	0	0	0	0	0	0	0	0
Ambiguous_taxa, AODG01000026.466.2025	AODG01000026.466.2025	D_0__Bacteria, D_1__Firmicutes, D_2__Bacilli, D_3__Bacillales, D_4__Listeriaceae, D_5__Listeria, Ambiguous_taxa	34	0.153846	0	1.43775	0	0	0	0	0	0	0	0	0	0	0	0	0	0	0	0	0	0	0	0	0	0	0	0	0	0	0	0	0	0	0	0	0	0	0	6	0	0	0	0	0	0	0
Ambiguous_taxa, CDYI01056977.19340.20873	CDYI01056977.19340.20873	D_0__Bacteria, D_1__Firmicutes, D_2__Negativicutes, D_3__Selenomonadales, D_4__Acidaminococcaceae, D_5__Succiniclasticum, Ambiguous_taxa	2	0.00904977	0	0.134535	0	0	0	0	0	0	0	0	0	0	0	0	0	0	0	0	0	0	0	0	0	0	0	0	0	0	0	0	0	0	0	0	0	0	0	0	0	0	0	0	0	0	0
Ambiguous_taxa, CP000468.4488381.4489934	CP000468.4488381.4489934	D_0__Bacteria, D_1__Proteobacteria, D_2__Gammaproteobacteria, D_3__Enterobacteriales, D_4__Enterobacteriaceae, D_5__Escherichia-Shigella, Ambiguous_taxa	183	0.828054	0	1.88471	0	4	0	0	0	0	0	1	0	0	0	0	0	0	0	0	0	0	0	0	0	3	0	5	0	1	0	0	0	0	0	0	0	0	0	3	6	3	4	3	5	0	0
Ambiguous_taxa, CP018676.2962861.2964394	CP018676.2962861.2964394	D_0__Bacteria, D_1__Proteobacteria, D_2__Gammaproteobacteria, D_3__Enterobacteriales, D_4__Enterobacteriaceae, D_5__Klebsiella, Ambiguous_taxa	145981	660.548	0	1535.31	0	4284	0	0	0	0	0	124	0	0	0	1	0	0	0	0	1	1	0	0	3464	3020	5262	2931	1271	2944	4165	5045	3116	3068	2269	2403	3687	4694	0	0	0	2	0	2	4130	4	2
Ambiguous_taxa, KC834570.1.1546	KC834570.1.1546	D_0__Bacteria, D_1__Firmicutes, D_2__Bacilli, D_3__Bacillales, D_4__Staphylococcaceae, D_5__Staphylococcus, Ambiguous_taxa	4	0.0180995	0	0.189828	0	0	0	0	0	0	0	0	0	0	0	0	0	0	0	0	0	0	0	0	0	0	0	0	0	0	0	0	0	0	0	0	0	0	0	0	0	0	0	0	0	0	0
Ambiguous_taxa, AAJO01000012.669.2201	AAJO01000012.669.2201	D_0__Bacteria, D_1__Firmicutes, D_2__Bacilli, D_3__Lactobacillales, D_4__Streptococcaceae, D_5__Streptococcus, Ambiguous_taxa	7	0.0316742	0	0.292157	0	0	0	0	0	0	0	0	0	0	0	0	0	0	0	0	0	0	0	0	0	0	0	0	0	0	0	0	0	0	0	0	0	0	0	0	0	0	0	0	0	0	0
D_6__Staphylococcus pettenkoferi, FJ222447.1.1533	FJ222447.1.1533	D_0__Bacteria, D_1__Firmicutes, D_2__Bacilli, D_3__Bacillales, D_4__Staphylococcaceae, D_5__Staphylococcus, D_6__Staphylococcus pettenkoferi	18	0.081448	0	1.21081	0	0	0	0	0	18	0	0	0	0	0	0	0	0	0	0	0	0	0	0	0	0	0	0	0	0	0	0	0	0	0	0	0	0	0	0	0	0	0	0	0	0	0
D_6__uncultured bacterium, HQ883942.1.1533	HQ883942.1.1533	D_0__Bacteria, D_1__Proteobacteria, D_2__Gammaproteobacteria, D_3__Enterobacteriales, D_4__Enterobacteriaceae, D_5__Escherichia-Shigella, D_6__uncultured bacterium	61	0.276018	0	0.953851	0	0	0	0	0	0	0	0	0	0	0	0	0	0	0	0	0	0	0	0	0	0	0	0	0	0	0	0	0	0	0	0	0	0	0	0	0	0	0	0	0	0	0
D_6__Klebsiella pneumoniae, JN969356.1.1541	JN969356.1.1541	D_0__Bacteria, D_1__Proteobacteria, D_2__Gammaproteobacteria, D_3__Enterobacteriales, D_4__Enterobacteriaceae, D_5__Klebsiella, D_6__Klebsiella pneumoniae	160	0.723982	0	1.99791	0	0	0	0	0	0	0	0	0	0	0	0	0	0	0	0	0	0	0	0	0	0	0	0	0	0	0	0	0	0	0	0	0	0	0	0	0	0	0	0	0	0	0
Ambiguous_taxa, AGZE01000005.9117.10656	AGZE01000005.9117.10656	D_0__Bacteria, D_1__Firmicutes, D_2__Bacilli, D_3__Lactobacillales, D_4__Aerococcaceae, D_5__Facklamia, Ambiguous_taxa	5	0.0226244	0	0.336336	0	0	0	0	0	0	0	0	0	0	0	0	0	0	0	0	0	0	0	0	0	0	0	0	0	0	0	0	0	0	0	0	0	0	0	0	0	0	0	0	0	0	0
Ambiguous_taxa, CEAB01039785.95.1626	CEAB01039785.95.1626	D_0__Bacteria, D_1__Proteobacteria, D_2__Deltaproteobacteria, D_3__Desulfovibrionales, D_4__Desulfovibrionaceae, D_5__Bilophila, Ambiguous_taxa	10925	49.4344	1	93.8146	0	34	0	0	0	0	0	0	121	169	111	61	58	136	50	100	62	60	81	92	13	14	28	17	2	11	0	0	0	0	0	0	0	0	0	0	0	0	0	0	36	62	108
Ambiguous_taxa, HQ455823.1.1549	HQ455823.1.1549	D_0__Bacteria, D_1__Proteobacteria, D_2__Gammaproteobacteria, D_3__Enterobacteriales, D_4__Enterobacteriaceae, D_5__Enterobacter, Ambiguous_taxa	25	0.113122	0	0.654259	0	0	0	0	0	0	0	0	0	0	0	0	0	0	0	0	0	0	0	0	0	0	4	0	0	0	0	0	0	0	2	0	0	0	0	0	0	0	0	0	0	0	0
Ambiguous_taxa, KF906828.1.1532	KF906828.1.1532	D_0__Bacteria, D_1__Proteobacteria, D_2__Gammaproteobacteria, D_3__Enterobacteriales, D_4__Enterobacteriaceae, D_5__Enterobacter, Ambiguous_taxa	187	0.846154	0	2.392	0	0	0	0	0	0	0	0	0	0	0	0	0	0	0	0	0	0	0	0	0	0	0	0	0	0	0	0	0	0	0	0	0	0	0	0	0	0	0	0	0	0	0
D_6__uncultured bacterium, KF975538.1.1544	KF975538.1.1544	D_0__Bacteria, D_1__Firmicutes, D_2__Bacilli, D_3__Bacillales, D_4__Bacillaceae, D_5__Anaerobacillus, D_6__uncultured bacterium	35	0.158371	0	1.40366	0	0	0	0	0	0	0	0	0	0	0	0	0	0	0	0	0	0	0	0	0	0	0	0	0	0	0	0	0	0	0	0	0	0	0	0	0	0	0	0	0	0	0
Ambiguous_taxa, KJ459011.1.1551	KJ459011.1.1551	D_0__Bacteria, D_1__Firmicutes, D_2__Bacilli, D_3__Lactobacillales, D_4__Enterococcaceae, D_5__Enterococcus, Ambiguous_taxa	2	0.00904977	0	0.134535	0	0	0	0	0	0	0	0	0	0	0	0	0	0	0	0	0	0	0	0	0	0	0	0	0	0	0	0	0	0	0	0	0	0	0	0	0	0	0	0	0	0	0
D_6__uncultured Bacillus sp., KM819137.1.1532	KM819137.1.1532	D_0__Bacteria, D_1__Firmicutes, D_2__Bacilli, D_3__Lactobacillales, D_4__Lactobacillaceae, D_5__Pediococcus, D_6__uncultured Bacillus sp.	10	0.0452489	0	0.353859	0	0	0	0	0	0	0	0	0	0	0	0	0	0	0	2	0	0	0	0	0	0	0	0	0	0	0	0	0	0	0	0	0	0	0	0	0	0	0	0	0	0	0
Ambiguous_taxa, KT580852.1.1543	KT580852.1.1543	D_0__Bacteria, D_1__Firmicutes, D_2__Bacilli, D_3__Bacillales, D_4__Bacillaceae, D_5__Bacillus, Ambiguous_taxa	13	0.0588235	0	0.874475	0	0	0	0	0	0	0	0	0	0	0	0	0	0	0	0	0	0	0	0	0	0	0	0	0	0	0	0	0	0	0	0	0	0	0	0	0	0	0	0	0	0	0
Ambiguous_taxa, AY349413.1.1543	AY349413.1.1543	D_0__Bacteria, D_1__Firmicutes, D_2__Bacilli, D_3__Lactobacillales, D_4__Streptococcaceae, D_5__Streptococcus, Ambiguous_taxa	2	0.00904977	0	0.134535	0	0	0	0	0	0	0	0	0	0	0	0	0	0	0	0	0	0	0	0	0	0	0	0	0	0	0	0	0	0	0	0	0	0	0	0	0	0	0	0	0	0	0
D_6__bacterium ic1379, DQ057476.1.1531	DQ057476.1.1531	D_0__Bacteria, D_1__Firmicutes, D_2__Clostridia, D_3__Clostridiales, D_4__Ruminococcaceae, D_5__Faecalibacterium, D_6__bacterium ic1379	4	0.0180995	0	0.133614	0	0	0	0	0	0	0	0	0	0	0	0	0	0	0	0	0	0	0	0	0	0	0	0	0	0	0	0	0	0	0	0	0	0	0	0	0	0	0	0	0	0	0
Ambiguous_taxa, EU547451.1.1543	EU547451.1.1543	D_0__Bacteria, D_1__Proteobacteria, D_2__Gammaproteobacteria, D_3__Pseudomonadales, D_4__Pseudomonadaceae, D_5__Pseudomonas, Ambiguous_taxa	2	0.00904977	0	0.134535	0	0	0	0	0	0	0	0	0	0	0	0	0	0	0	0	0	0	0	0	0	0	0	0	0	0	0	0	0	0	0	0	0	0	0	0	0	0	0	0	0	0	0
Ambiguous_taxa, HK693509.1.1531	HK693509.1.1531	D_0__Bacteria, D_1__Firmicutes, D_2__Bacilli, D_3__Bacillales, D_4__Bacillaceae, D_5__Bacillus, Ambiguous_taxa	945	4.27602	0	30.8906	0	9	0	0	41	0	0	350	0	0	0	0	0	0	0	0	0	0	0	0	0	0	0	0	0	0	0	0	0	0	0	0	0	0	0	0	0	0	0	0	0	0	0
D_6__uncultured bacterium, HM778157.1.1531	HM778157.1.1531	D_0__Bacteria, D_1__Firmicutes, D_2__Bacilli, D_3__Lactobacillales, D_4__Streptococcaceae, D_5__Streptococcus, D_6__uncultured bacterium	235	1.06335	0	2.87395	0	0	0	0	0	0	0	0	0	0	0	0	0	0	0	0	0	0	0	0	0	0	0	0	0	0	0	0	0	0	0	0	0	0	0	0	0	0	0	0	0	0	0
D_6__Enterobacter cloacae, JN969364.1.1531	JN969364.1.1531	D_0__Bacteria, D_1__Proteobacteria, D_2__Gammaproteobacteria, D_3__Enterobacteriales, D_4__Enterobacteriaceae, D_5__Enterobacter, D_6__Enterobacter cloacae	313	1.41629	0	3.81248	0	0	0	0	0	0	0	0	0	0	0	0	0	0	0	0	0	0	0	0	0	0	0	0	0	0	0	0	0	0	0	0	0	0	0	0	0	0	0	0	0	0	0
Ambiguous_taxa, LC197810.1.1537	LC197810.1.1537	D_0__Bacteria, D_1__Firmicutes, D_2__Bacilli, D_3__Bacillales, D_4__Bacillaceae, D_5__Bacillus, Ambiguous_taxa	2	0.00904977	0	0.134535	0	0	0	0	0	0	0	0	0	0	0	0	0	0	0	0	0	0	0	0	0	0	0	0	0	0	0	0	0	0	0	0	0	0	0	0	0	0	0	0	0	0	0
D_6__uncultured bacterium, AB824492.1.1541	AB824492.1.1541	D_0__Bacteria, D_1__Firmicutes, D_2__Clostridia, D_3__Clostridiales, D_4__Lachnospiraceae, D_5__[Eubacterium] ventriosum group, D_6__uncultured bacterium	16	0.0723982	0	0.374419	0	2	0	0	0	0	0	0	0	0	0	0	0	0	0	0	0	0	0	0	0	2	2	0	0	0	0	0	0	0	0	0	0	0	0	0	0	0	0	0	0	0	0
Ambiguous_taxa, AF192154.1.1542	AF192154.1.1542	D_0__Bacteria, D_1__Proteobacteria, D_2__Deltaproteobacteria, D_3__Desulfovibrionales, D_4__Desulfovibrionaceae, D_5__Desulfovibrio, Ambiguous_taxa	2	0.00904977	0	0.134535	0	0	0	0	0	0	0	0	0	0	0	0	0	0	0	0	0	0	0	0	0	0	0	0	0	0	0	0	0	0	0	0	0	0	0	0	0	0	0	0	0	0	0
D_6__Streptococcus sanguinis, CDMW01000001.16532.18068	CDMW01000001.16532.18068	D_0__Bacteria, D_1__Firmicutes, D_2__Bacilli, D_3__Lactobacillales, D_4__Streptococcaceae, D_5__Streptococcus, D_6__Streptococcus sanguinis	5	0.0226244	0	0.176929	0	0	0	0	0	0	0	0	0	0	0	0	0	0	0	0	0	0	0	0	0	0	0	0	0	0	0	0	0	0	0	0	0	0	0	0	0	0	0	0	0	0	0
Ambiguous_taxa, CDYJ01035375.5063.6592	CDYJ01035375.5063.6592	D_0__Bacteria, D_1__Firmicutes, D_2__Clostridia, D_3__Clostridiales, D_4__Ruminococcaceae, D_5__Ruminiclostridium 5, Ambiguous_taxa	598	2.70588	0	6.72238	0	0	0	0	0	0	0	0	3	7	6	3	3	2	2	16	3	3	5	11	0	1	2	0	1	0	0	0	0	0	0	0	0	0	0	0	0	0	0	0	1	3	3
D_6__gut metagenome, CDZA01042486.14784.16313	CDZA01042486.14784.16313	D_0__Bacteria, D_1__Firmicutes, D_2__Clostridia, D_3__Clostridiales, D_4__Ruminococcaceae, D_5__Ruminococcaceae UCG-014, D_6__gut metagenome	9785	44.276	0	98.7229	0	0	0	3	0	0	0	0	402	199	155	120	113	182	122	176	110	154	203	194	0	0	0	0	0	0	0	0	0	0	0	0	0	0	0	0	0	0	0	0	0	239	330
D_6__gut metagenome, CEAH01023145.29.1558	CEAH01023145.29.1558	D_0__Bacteria, D_1__Firmicutes, D_2__Clostridia, D_3__Clostridiales, D_4__Ruminococcaceae, D_5__Ruminococcaceae UCG-014, D_6__gut metagenome	2768	12.5249	0	28.4406	0	0	0	0	0	0	0	0	148	54	47	29	41	27	48	47	26	41	33	45	0	0	0	0	0	0	0	0	0	0	0	0	0	0	0	0	0	0	0	0	0	67	76
D_6__Turicella otitidis, LBNF01000094.61.1632	LBNF01000094.61.1632	D_0__Bacteria, D_1__Actinobacteria, D_2__Actinobacteria, D_3__Corynebacteriales, D_4__Corynebacteriaceae, D_5__Turicella, D_6__Turicella otitidis	13	0.0588235	0	0.874475	0	0	0	0	0	0	0	0	0	0	0	0	0	0	0	0	0	0	0	0	0	0	0	0	0	0	0	0	0	0	0	0	0	0	0	0	0	0	0	0	0	0	0
D_6__Pseudomonas aeruginosa, LC176070.1.1536	LC176070.1.1536	D_0__Bacteria, D_1__Proteobacteria, D_2__Gammaproteobacteria, D_3__Pseudomonadales, D_4__Pseudomonadaceae, D_5__Pseudomonas, D_6__Pseudomonas aeruginosa	22894	103.593	0	807.041	0	0	0	0	0	0	0	1	0	0	0	0	0	0	0	0	0	0	0	0	0	0	1	0	0	0	0	0	0	0	0	0	0	0	0	4900	0	0	0	0	0	0	0
Ambiguous_taxa, U92194.1.1550	U92194.1.1550	D_0__Bacteria, D_1__Proteobacteria, D_2__Gammaproteobacteria, D_3__Enterobacteriales, D_4__Enterobacteriaceae, Ambiguous_taxa, Ambiguous_taxa	3046	13.7828	0	58.7402	0	0	0	0	0	0	0	0	0	0	0	0	0	0	0	0	0	0	0	0	0	0	0	0	0	0	0	0	0	0	0	0	0	0	0	0	0	0	0	0	0	0	0
Ambiguous_taxa, AB506435.1.1541	AB506435.1.1541	D_0__Bacteria, D_1__Firmicutes, D_2__Bacilli, D_3__Lactobacillales, D_4__Streptococcaceae, D_5__Lactococcus, Ambiguous_taxa	9	0.040724	0	0.257907	0	0	0	0	0	0	0	0	0	0	0	0	0	0	0	0	0	0	0	0	0	0	0	0	0	0	0	0	0	0	0	0	0	0	0	0	0	0	0	0	0	0	0
Ambiguous_taxa, AZAO01000007.510925.512453	AZAO01000007.510925.512453	D_0__Bacteria, D_1__Proteobacteria, D_2__Deltaproteobacteria, D_3__Desulfovibrionales, D_4__Desulfovibrionaceae, D_5__Desulfovibrio, Ambiguous_taxa	2	0.00904977	0	0.134535	0	0	0	0	0	0	0	0	0	0	0	0	0	0	0	0	0	0	0	0	0	0	0	0	0	0	0	0	0	0	0	0	0	0	0	0	0	0	0	0	0	0	0
D_6__gut metagenome, CDZG01045131.1374.2902	CDZG01045131.1374.2902	D_0__Bacteria, D_1__Firmicutes, D_2__Clostridia, D_3__Clostridiales, D_4__Ruminococcaceae, D_5__Ruminococcaceae UCG-014, D_6__gut metagenome	88485	400.385	4	872.397	0	72	0	22	0	0	0	13	3640	1753	1555	958	1257	1372	1153	1143	932	1422	1592	1457	130	51	184	53	56	58	0	0	0	0	1	0	0	1	0	0	0	0	1	1	73	2379	2854
D_6__bacterium SIT6, CTDX01000006.37291.38819	CTDX01000006.37291.38819	D_0__Bacteria, D_1__Firmicutes, D_2__Bacilli, D_3__Bacillales, D_4__Bacillaceae, D_5__Bacillus, D_6__bacterium SIT6	26	0.117647	0	1.10153	0	0	0	0	0	0	0	0	0	0	0	0	0	0	0	0	0	0	0	0	0	0	0	0	0	0	0	0	0	0	0	0	0	0	0	0	0	0	0	0	0	0	0
D_6__uncultured Veillonella sp., DQ346420.1.1543	DQ346420.1.1543	D_0__Bacteria, D_1__Firmicutes, D_2__Negativicutes, D_3__Selenomonadales, D_4__Veillonellaceae, D_5__Veillonella, D_6__uncultured Veillonella sp.	617569	2794.43	0	10652.6	0	0	0	0	0	0	0	0	0	0	0	0	0	0	0	0	0	0	0	0	0	0	0	0	0	0	3	0	0	2	1	0	4	6	0	0	0	0	0	0	0	0	0
D_6__uncultured bacterium, DQ532345.1.1530	DQ532345.1.1530	D_0__Bacteria, D_1__Firmicutes, D_2__Bacilli, D_3__Bacillales, D_4__Staphylococcaceae, D_5__Staphylococcus, D_6__uncultured bacterium	3	0.0135747	0	0.201802	0	0	0	0	0	0	0	0	0	0	0	0	0	0	0	0	0	0	0	0	0	0	0	0	0	0	0	0	0	0	0	0	0	0	0	0	0	0	0	0	0	0	0
D_6__metagenome, FPLN01008484.58.1586	FPLN01008484.58.1586	D_0__Bacteria, D_1__Proteobacteria, D_2__Gammaproteobacteria, D_3__Enterobacteriales, D_4__Enterobacteriaceae, D_5__Escherichia-Shigella, D_6__metagenome	3	0.0135747	0	0.201802	0	0	0	0	0	0	0	0	0	0	0	0	0	0	0	0	0	0	0	0	0	0	0	0	0	0	0	0	0	0	0	0	0	0	0	0	0	0	0	0	0	0	0
D_6__uncultured bacterium, GQ338720.1.1529	GQ338720.1.1529	D_0__Bacteria, D_1__Firmicutes, D_2__Negativicutes, D_3__Selenomonadales, D_4__Veillonellaceae, D_5__Veillonella, D_6__uncultured bacterium	4	0.0180995	0	0.189828	0	0	0	0	0	0	0	0	0	0	0	0	0	0	0	0	0	0	0	0	0	0	0	0	0	2	0	0	0	0	0	0	0	0	0	0	0	0	0	0	0	0	0
D_6__Fermentibacillus polygoni, LC054227.1.1530	LC054227.1.1530	D_0__Bacteria, D_1__Firmicutes, D_2__Bacilli, D_3__Bacillales, D_4__Bacillaceae, D_5__Bacillus, D_6__Fermentibacillus polygoni	86	0.38914	0	3.61344	0	0	0	0	0	0	0	0	0	0	0	0	0	0	0	0	0	0	0	0	0	0	0	0	0	0	0	0	0	0	0	0	0	0	0	25	0	0	0	0	0	0	0
Ambiguous_taxa, LT161891.1.1529	LT161891.1.1529	D_0__Bacteria, D_1__Firmicutes, D_2__Clostridia, D_3__Clostridiales, D_4__Ruminococcaceae, D_5__Hydrogenoanaerobacterium, Ambiguous_taxa	12312	55.7104	0	145.938	0	0	0	2	0	0	0	0	231	94	85	68	63	84	86	86	54	96	72	97	5	2	8	2	0	0	0	0	0	0	0	0	0	0	0	0	0	0	0	0	5	146	215
Ambiguous_taxa, CCYH01000050.193.1720	CCYH01000050.193.1720	D_0__Bacteria, D_1__Firmicutes, D_2__Clostridia, D_3__Clostridiales, D_4__Ruminococcaceae, D_5__Candidatus Soleaferrea, Ambiguous_taxa	15	0.0678733	0	0.381277	0	0	0	0	0	0	0	0	0	0	0	0	0	0	0	0	0	0	0	2	0	0	0	0	0	0	0	0	0	0	0	0	0	0	0	0	0	0	0	0	0	0	0
Ambiguous_taxa, CP001918.5152784.5154334	CP001918.5152784.5154334	D_0__Bacteria, D_1__Proteobacteria, D_2__Gammaproteobacteria, D_3__Enterobacteriales, D_4__Enterobacteriaceae, D_5__Enterobacter, Ambiguous_taxa	133	0.60181	0	1.7122	0	0	0	0	0	0	0	0	0	0	0	0	0	0	0	0	0	0	0	0	0	0	0	0	0	0	0	0	0	0	0	0	0	0	0	7	0	0	0	0	0	0	0
Ambiguous_taxa, DQ905725.1.1572	DQ905725.1.1572	D_0__Bacteria, D_1__Firmicutes, D_2__Clostridia, D_3__Clostridiales, D_4__Lachnospiraceae, D_5__[Eubacterium] ventriosum group, Ambiguous_taxa	3007	13.6063	0	34.8332	0	0	0	0	0	0	0	0	60	40	20	31	26	18	28	42	15	19	26	31	0	0	0	0	0	0	0	0	0	0	0	0	0	0	0	0	0	0	0	0	0	41	47
D_6__Coregonus clupeaformis (lake whitefish), GFGX01002150.3821.5348	GFGX01002150.3821.5348	D_0__Bacteria, D_1__Firmicutes, D_2__Bacilli, D_3__Lactobacillales, D_4__Streptococcaceae, D_5__Streptococcus, D_6__Coregonus clupeaformis (lake whitefish)	10	0.0452489	0	0.312959	0	0	0	0	0	0	0	0	0	2	0	0	0	0	0	0	0	0	0	0	0	0	0	0	0	0	0	0	0	0	0	0	0	0	0	0	0	0	0	0	0	0	0
D_6__uncultured bacterium, HQ883928.1.1598	HQ883928.1.1598	D_0__Bacteria, D_1__Proteobacteria, D_2__Gammaproteobacteria, D_3__Enterobacteriales, D_4__Enterobacteriaceae, D_5__Escherichia-Shigella, D_6__uncultured bacterium	57	0.257919	0	0.895186	0	0	0	0	0	0	0	0	0	0	0	0	0	0	0	0	0	0	0	0	0	0	0	0	0	0	0	0	0	0	0	0	0	0	0	0	0	0	0	0	0	0	0
D_6__uncultured bacterium, AB627729.1.1539	AB627729.1.1539	D_0__Bacteria, D_1__Firmicutes, D_2__Clostridia, D_3__Clostridiales, D_4__Lachnospiraceae, D_5__[Eubacterium] xylanophilum group, D_6__uncultured bacterium	10	0.0452489	0	0.327161	0	0	0	0	0	0	0	0	0	0	0	0	0	0	0	0	0	0	0	0	0	0	0	0	0	0	0	0	0	0	0	0	0	0	0	0	0	0	0	0	0	0	0
D_6__Sedimentibacter hongkongensis, AY571338.1.1544	AY571338.1.1544	D_0__Bacteria, D_1__Firmicutes, D_2__Clostridia, D_3__Clostridiales, D_4__Family XI, D_5__Sedimentibacter, D_6__Sedimentibacter hongkongensis	19	0.0859729	0	0.528146	0	0	0	0	0	0	0	0	0	0	0	0	0	0	0	0	0	0	0	0	0	0	0	0	0	0	0	0	0	0	0	0	0	0	0	0	0	0	0	0	0	0	0
Ambiguous_taxa, CZAB01000004.3636.5162	CZAB01000004.3636.5162	D_0__Bacteria, D_1__Firmicutes, D_2__Clostridia, D_3__Clostridiales, D_4__Lachnospiraceae, D_5__Lachnoclostridium, Ambiguous_taxa	514	2.32579	0	5.46748	0	0	0	0	0	0	0	0	2	3	0	2	1	2	1	2	3	3	2	0	2	9	5	2	4	2	0	0	0	0	0	0	0	0	0	0	0	0	0	0	8	1	2
D_6__metagenome, FPLO01000158.9.1535	FPLO01000158.9.1535	D_0__Bacteria, D_1__Firmicutes, D_2__Clostridia, D_3__Clostridiales, D_4__Lachnospiraceae, D_5__[Eubacterium] xylanophilum group, D_6__metagenome	6	0.0271493	0	0.188741	0	0	0	0	0	0	0	0	0	0	0	0	0	0	0	0	0	0	0	0	0	0	0	0	0	0	0	0	0	0	0	0	0	0	0	0	0	0	0	0	0	0	0
Ambiguous_taxa, FPLS01029504.16.1542	FPLS01029504.16.1542	D_0__Bacteria, D_1__Proteobacteria, D_2__Deltaproteobacteria, D_3__Oligoflexales, D_4__0319-6G20, Ambiguous_taxa, Ambiguous_taxa	14	0.0633484	0	0.53561	0	0	0	0	0	0	0	2	0	0	0	0	0	0	0	0	0	0	0	0	0	0	0	0	0	0	0	0	0	0	0	0	0	0	0	0	0	0	0	0	0	0	0
Ambiguous_taxa, KU951446.1.1527	KU951446.1.1527	D_0__Bacteria, D_1__Firmicutes, D_2__Bacilli, D_3__Lactobacillales, D_4__Enterococcaceae, D_5__Enterococcus, Ambiguous_taxa	22	0.0995475	0	1.29301	0	0	0	0	0	0	0	0	0	0	0	0	0	0	0	0	0	0	0	0	0	0	0	0	0	0	0	0	0	0	0	0	0	0	0	0	0	0	0	0	0	0	0
Ambiguous_taxa, AF385504.1.1539	AF385504.1.1539	D_0__Bacteria, D_1__Actinobacteria, D_2__Actinobacteria, D_3__Actinomycetales, D_4__Actinomycetaceae, D_5__Actinomyces, Ambiguous_taxa	4	0.0180995	0	0.269069	0	0	0	0	0	0	0	0	0	0	0	0	0	0	0	0	0	0	0	0	0	0	0	0	0	0	0	0	0	0	0	0	0	0	0	0	0	0	0	0	0	0	0
Ambiguous_taxa, CP012071.1027746.1029299	CP012071.1027746.1029299	D_0__Bacteria, D_1__Firmicutes, D_2__Negativicutes, D_3__Selenomonadales, D_4__Veillonellaceae, D_5__Selenomonas 3, Ambiguous_taxa	2	0.00904977	0	0.134535	0	0	0	0	0	0	0	0	0	0	0	0	0	0	0	0	0	0	0	0	0	0	0	0	0	0	0	0	0	0	0	0	0	0	0	0	0	0	0	0	0	0	0
D_6__uncultured Firmicutes bacterium, EF188440.1.1566	EF188440.1.1566	D_0__Bacteria, D_1__Firmicutes, D_2__Bacilli, D_3__Bacillales, D_4__Staphylococcaceae, D_5__Staphylococcus, D_6__uncultured Firmicutes bacterium	29	0.131222	0	1.39022	0	0	0	0	0	0	0	0	0	0	0	0	0	0	0	0	0	0	0	0	0	0	0	0	0	0	0	0	0	0	0	0	0	0	0	0	0	0	0	0	0	0	0
D_6__uncultured bacterium, HE681389.1.1540	HE681389.1.1540	D_0__Bacteria, D_1__Proteobacteria, D_2__Gammaproteobacteria, D_3__Enterobacteriales, D_4__Enterobacteriaceae, D_5__Enterobacter, D_6__uncultured bacterium	101	0.457014	0	1.51784	0	0	0	0	0	0	0	0	0	0	0	0	0	0	0	0	0	0	0	0	0	0	0	0	0	0	0	0	0	0	0	0	0	0	0	0	0	0	0	0	0	0	0
D_6__uncultured bacterium, HQ883929.1.1530	HQ883929.1.1530	D_0__Bacteria, D_1__Proteobacteria, D_2__Gammaproteobacteria, D_3__Enterobacteriales, D_4__Enterobacteriaceae, D_5__Escherichia-Shigella, D_6__uncultured bacterium	144	0.651584	0	1.66811	0	6	0	0	0	0	0	0	0	0	0	0	0	0	0	0	0	0	0	0	0	2	3	1	0	5	0	0	0	0	0	0	0	0	0	6	3	8	4	3	0	0	0
Ambiguous_taxa, JN969309.1.1544	JN969309.1.1544	D_0__Bacteria, D_1__Proteobacteria, D_2__Gammaproteobacteria, D_3__Enterobacteriales, D_4__Enterobacteriaceae, D_5__Enterobacter, Ambiguous_taxa	115	0.520362	0	1.5213	0	0	0	0	0	0	0	0	0	0	0	0	0	0	0	0	0	0	0	0	0	0	0	0	0	0	0	0	0	0	0	0	0	0	0	0	0	0	0	0	0	0	0
D_6__uncultured Bacillus sp., KM819157.1.1526	KM819157.1.1526	D_0__Bacteria, D_1__Firmicutes, D_2__Bacilli, D_3__Lactobacillales, D_4__Lactobacillaceae, D_5__Lactobacillus, D_6__uncultured Bacillus sp.	5	0.0226244	0	0.277053	0	0	0	0	0	0	0	0	0	0	0	0	0	0	0	0	0	0	0	0	0	0	0	0	0	0	0	0	0	0	0	0	0	0	0	0	0	0	0	0	0	0	0
Ambiguous_taxa, KT182632.1.1526	KT182632.1.1526	D_0__Bacteria, D_1__Patescibacteria, D_2__Saccharimonadia, D_3__Saccharimonadales, D_4__Saccharimonadaceae, Ambiguous_taxa, Ambiguous_taxa	4	0.0180995	0	0.133614	0	0	0	0	0	0	0	0	0	0	0	0	0	0	0	0	0	0	0	0	0	0	0	0	0	0	0	0	0	0	0	0	0	0	0	0	0	0	0	0	0	0	0
D_6__uncultured bacterium, KU978236.1.1528	KU978236.1.1528	D_0__Bacteria, D_1__Firmicutes, D_2__Bacilli, D_3__Lactobacillales, D_4__Streptococcaceae, D_5__Streptococcus, D_6__uncultured bacterium	11	0.0497738	0	0.304903	0	0	0	0	0	0	0	0	0	0	0	0	0	0	0	0	0	0	0	0	0	0	0	0	0	0	0	0	0	0	0	0	0	0	0	0	0	0	0	0	0	0	0
Ambiguous_taxa, AF432134.1.1525	AF432134.1.1525	D_0__Bacteria, D_1__Firmicutes, D_2__Bacilli, D_3__Lactobacillales, D_4__Streptococcaceae, D_5__Streptococcus, Ambiguous_taxa	294	1.33032	0	3.2213	0	0	0	0	0	0	0	0	0	0	0	0	0	0	0	0	0	0	0	0	0	0	2	0	2	1	0	0	0	0	0	0	0	0	0	0	0	0	0	0	2	0	0
D_6__gut metagenome, CDZH01000385.10251.11775	CDZH01000385.10251.11775	D_0__Bacteria, D_1__Firmicutes, D_2__Clostridia, D_3__Clostridiales, D_4__Ruminococcaceae, D_5__[Eubacterium] coprostanoligenes group, D_6__gut metagenome	2932	13.267	0	23.238	0	16	0	1	0	0	0	0	85	75	38	45	51	65	45	37	34	35	36	54	15	12	29	9	7	17	0	0	0	0	0	0	0	0	0	0	0	0	0	0	28	69	70
Ambiguous_taxa, CP002124.1313724.1315261	CP002124.1313724.1315261	D_0__Bacteria, D_1__Proteobacteria, D_2__Gammaproteobacteria, D_3__Enterobacteriales, D_4__Enterobacteriaceae, D_5__Erwinia, Ambiguous_taxa	14	0.0633484	0	0.399506	0	0	0	0	0	0	0	0	0	0	0	0	0	0	0	0	0	0	0	0	0	0	0	0	0	0	0	0	0	0	0	0	0	0	0	0	0	0	0	0	0	0	0
D_6__uncultured bacterium, EF603968.1.1525	EF603968.1.1525	D_0__Bacteria, D_1__Firmicutes, D_2__Clostridia, D_3__Clostridiales, D_4__Peptococcaceae, D_5__uncultured, D_6__uncultured bacterium	58	0.262443	0	1.17701	0	0	0	0	0	0	0	0	0	0	0	0	0	0	0	0	0	0	0	0	0	0	0	0	0	0	0	0	0	0	0	0	0	0	0	0	0	0	0	0	0	0	0
Ambiguous_taxa, FCOY01000002.274549.276073	FCOY01000002.274549.276073	D_0__Bacteria, D_1__Proteobacteria, D_2__Gammaproteobacteria, D_3__Xanthomonadales, D_4__Xanthomonadaceae, D_5__SN8, Ambiguous_taxa	95	0.429864	0	6.39039	0	0	0	0	0	0	0	95	0	0	0	0	0	0	0	0	0	0	0	0	0	0	0	0	0	0	0	0	0	0	0	0	0	0	0	0	0	0	0	0	0	0	0
D_6__uncultured bacterium, JF712667.1.1525	JF712667.1.1525	D_0__Bacteria, D_1__Proteobacteria, D_2__Gammaproteobacteria, D_3__Enterobacteriales, D_4__Enterobacteriaceae, D_5__Escherichia-Shigella, D_6__uncultured bacterium	77	0.348416	0	1.18355	0	0	0	0	0	0	0	0	0	0	0	0	0	0	0	0	0	0	0	0	0	0	0	0	0	0	0	0	0	0	0	0	0	0	0	0	0	0	0	0	0	0	0
Ambiguous_taxa, LC197855.1.1527	LC197855.1.1527	D_0__Bacteria, D_1__Firmicutes, D_2__Bacilli, D_3__Bacillales, D_4__Bacillaceae, D_5__Bacillus, Ambiguous_taxa	2	0.00904977	0	0.134535	0	0	0	0	0	0	0	0	0	0	0	0	0	0	0	0	0	0	0	0	0	0	0	0	0	0	0	0	0	0	0	0	0	0	0	0	0	0	0	0	0	0	0
D_6__Escherichia coli, LK931548.240.1764	LK931548.240.1764	D_0__Bacteria, D_1__Proteobacteria, D_2__Gammaproteobacteria, D_3__Enterobacteriales, D_4__Enterobacteriaceae, D_5__Escherichia-Shigella, D_6__Escherichia coli	22	0.0995475	0	0.435942	0	0	0	0	0	0	0	0	0	0	0	0	0	0	0	0	0	0	0	0	0	0	0	0	0	0	0	0	0	0	0	0	0	0	0	0	1	0	0	2	0	0	0
Ambiguous_taxa, ADCU02000001.4471512.4473043	ADCU02000001.4471512.4473043	D_0__Bacteria, D_1__Proteobacteria, D_2__Gammaproteobacteria, D_3__Enterobacteriales, D_4__Enterobacteriaceae, D_5__Hafnia-Obesumbacterium, Ambiguous_taxa	2	0.00904977	0	0.134535	0	0	0	0	0	0	0	0	0	0	0	0	0	0	0	0	0	0	0	0	0	0	0	0	0	0	0	0	0	0	0	0	0	0	0	0	0	0	0	0	0	0	0
D_6__Enterobacter sp. CC1, AJ550468.1.1524	AJ550468.1.1524	D_0__Bacteria, D_1__Proteobacteria, D_2__Gammaproteobacteria, D_3__Enterobacteriales, D_4__Enterobacteriaceae, D_5__Enterobacter, D_6__Enterobacter sp. CC1	18	0.081448	0	0.429238	0	0	0	0	0	0	0	0	0	0	0	0	0	0	0	0	0	0	0	0	0	0	0	0	0	0	0	0	0	0	0	0	0	0	0	0	0	0	0	0	0	0	0
Ambiguous_taxa, CP011077.121006.122560	CP011077.121006.122560	D_0__Bacteria, D_1__Proteobacteria, D_2__Gammaproteobacteria, D_3__Enterobacteriales, D_4__Enterobacteriaceae, D_5__Cedecea, Ambiguous_taxa	41	0.18552	0	0.942419	0	0	0	0	0	0	0	0	0	0	0	0	0	0	0	0	0	0	0	0	0	0	0	0	0	0	0	0	0	0	0	0	0	0	0	0	0	0	0	0	0	0	0
D_6__uncultured rumen bacterium, GU303678.1.1524	GU303678.1.1524	D_0__Bacteria, D_1__Tenericutes, D_2__Mollicutes, D_3__Mollicutes RF39, D_4__uncultured rumen bacterium, D_5__uncultured rumen bacterium, D_6__uncultured rumen bacterium	271	1.22624	0	5.26251	0	0	0	0	0	0	0	0	0	0	0	0	0	0	0	0	0	0	0	0	0	0	0	0	0	0	0	0	0	0	0	0	0	0	0	0	0	0	0	0	0	0	0
Ambiguous_taxa, JF357616.1.1536	JF357616.1.1536	D_0__Bacteria, D_1__Proteobacteria, D_2__Gammaproteobacteria, D_3__Enterobacteriales, D_4__Enterobacteriaceae, D_5__Siccibacter, Ambiguous_taxa	77	0.348416	0	1.18355	0	0	0	0	0	0	0	0	0	0	0	0	0	0	0	0	0	0	0	0	0	0	0	0	0	0	0	0	0	0	0	0	0	0	0	0	0	0	0	0	0	0	0
Ambiguous_taxa, MKZW02000001.2766263.2767818	MKZW02000001.2766263.2767818	D_0__Bacteria, D_1__Proteobacteria, D_2__Gammaproteobacteria, D_3__Enterobacteriales, D_4__Enterobacteriaceae, D_5__Kluyvera, Ambiguous_taxa	7	0.0316742	0	0.175529	0	0	0	0	0	0	0	0	0	0	0	0	0	0	0	0	0	0	0	0	0	0	0	0	0	0	0	0	0	0	0	0	0	0	0	0	0	0	0	0	0	0	0
D_6__Klebsiella sp. P3, AB114635.1.1536	AB114635.1.1536	D_0__Bacteria, D_1__Proteobacteria, D_2__Gammaproteobacteria, D_3__Enterobacteriales, D_4__Enterobacteriaceae, D_5__Klebsiella, D_6__Klebsiella sp. P3	2	0.00904977	0	0.134535	0	0	0	0	0	0	0	0	0	0	0	0	0	0	0	0	0	0	0	0	0	0	0	0	0	0	0	0	0	0	0	0	0	0	0	0	0	0	0	0	0	0	0
Ambiguous_taxa, AF025370.1.1525	AF025370.1.1525	D_0__Bacteria, D_1__Proteobacteria, D_2__Gammaproteobacteria, D_3__Enterobacteriales, D_4__Enterobacteriaceae, D_5__Citrobacter, Ambiguous_taxa	227	1.02715	0	4.48525	0	0	0	0	0	0	0	0	0	0	0	0	0	0	0	0	0	0	0	0	2	0	4	0	0	0	0	0	0	0	0	0	0	0	0	0	0	0	0	0	0	0	0
Ambiguous_taxa, AJ001190.1.1536	AJ001190.1.1536	D_0__Bacteria, D_1__Proteobacteria, D_2__Gammaproteobacteria, D_3__Enterobacteriales, D_4__Enterobacteriaceae, D_5__Erwinia, Ambiguous_taxa	2	0.00904977	0	0.134535	0	0	0	0	0	0	0	0	0	0	0	0	0	0	0	0	0	0	0	0	0	0	0	0	0	0	0	0	0	0	0	0	0	0	0	0	0	0	0	0	0	0	0
Ambiguous_taxa, AWFQ01000007.543.2090	AWFQ01000007.543.2090	D_0__Bacteria, D_1__Actinobacteria, D_2__Actinobacteria, D_3__Bifidobacteriales, D_4__Bifidobacteriaceae, D_5__Bifidobacterium, Ambiguous_taxa	3	0.0135747	0	0.201802	0	0	0	0	0	0	0	0	0	0	0	0	0	0	0	0	0	0	0	0	0	0	0	0	0	0	0	0	0	0	0	0	0	0	0	0	0	0	0	0	0	0	0
Ambiguous_taxa, AXVO01000009.222.1744	AXVO01000009.222.1744	D_0__Bacteria, D_1__Actinobacteria, D_2__Actinobacteria, D_3__Bifidobacteriales, D_4__Bifidobacteriaceae, D_5__Bifidobacterium, Ambiguous_taxa	121	0.547511	0	1.862	0	0	0	0	0	0	0	0	0	3	0	0	0	0	0	0	0	0	0	0	0	0	0	0	0	0	0	0	0	0	0	0	0	0	0	0	0	0	0	0	0	0	0
D_6__uncultured bacterium, FJ982986.1.1537	FJ982986.1.1537	D_0__Bacteria, D_1__Firmicutes, D_2__Clostridia, D_3__Clostridiales, D_4__Peptostreptococcaceae, D_5__Peptostreptococcus, D_6__uncultured bacterium	24	0.108597	0	1.07744	0	0	0	0	0	0	0	0	0	0	0	0	0	0	0	0	0	0	0	0	0	0	0	0	0	0	0	0	0	0	0	0	0	0	0	0	0	0	0	0	0	0	0
Ambiguous_taxa, FOGC01000030.48.1594	FOGC01000030.48.1594	D_0__Bacteria, D_1__Proteobacteria, D_2__Gammaproteobacteria, D_3__Enterobacteriales, D_4__Enterobacteriaceae, D_5__Rosenbergiella, Ambiguous_taxa	25	0.113122	0	0.580642	0	0	0	0	0	0	0	0	0	0	0	0	0	0	0	0	0	0	0	0	0	0	0	0	0	0	0	0	0	0	0	0	0	0	0	0	0	0	0	0	0	0	0
Ambiguous_taxa, FPLN01010442.9.1531	FPLN01010442.9.1531	D_0__Bacteria, D_1__Proteobacteria, D_2__Gammaproteobacteria, D_3__Enterobacteriales, D_4__Enterobacteriaceae, D_5__Escherichia-Shigella, Ambiguous_taxa	257	1.1629	0	3.60185	0	0	0	0	0	0	0	0	0	0	0	0	0	0	0	0	0	0	0	0	0	0	0	0	0	0	0	0	0	0	0	0	0	0	0	3	2	0	2	0	3	0	0
Ambiguous_taxa, KC283050.1.1534	KC283050.1.1534	D_0__Bacteria, D_1__Proteobacteria, D_2__Gammaproteobacteria, D_3__Enterobacteriales, D_4__Enterobacteriaceae, Ambiguous_taxa, Ambiguous_taxa	4	0.0180995	0	0.164145	0	0	0	0	0	0	0	0	0	0	0	0	0	0	0	0	0	0	0	0	0	0	0	0	0	0	0	0	0	0	0	0	0	0	0	0	0	0	0	0	0	0	0
Ambiguous_taxa, KP322607.1.1561	KP322607.1.1561	D_0__Bacteria, D_1__Proteobacteria, D_2__Gammaproteobacteria, D_3__Enterobacteriales, D_4__Enterobacteriaceae, D_5__Erwinia, Ambiguous_taxa	306	1.38462	0	3.82593	0	0	0	0	0	0	0	0	0	0	0	0	0	0	0	0	0	0	0	0	0	0	0	0	0	0	0	0	0	0	0	0	0	0	0	0	0	0	0	0	0	0	0
Ambiguous_taxa, KU978328.1.1530	KU978328.1.1530	D_0__Bacteria, D_1__Proteobacteria, D_2__Gammaproteobacteria, D_3__Enterobacteriales, D_4__Enterobacteriaceae, D_5__Serratia, Ambiguous_taxa	2580	11.6742	0	36.8497	0	0	0	0	0	0	4	0	0	0	0	0	0	0	0	0	0	0	0	0	0	0	0	0	0	0	0	0	0	0	0	0	0	0	13	0	0	0	0	0	0	0	0
D_6__Proteus mirabilis, LN558623.1.1533	LN558623.1.1533	D_0__Bacteria, D_1__Proteobacteria, D_2__Gammaproteobacteria, D_3__Enterobacteriales, D_4__Enterobacteriaceae, D_5__Proteus, D_6__Proteus mirabilis	4055	18.3484	0	52.5915	0	0	0	0	0	0	0	0	0	0	0	0	0	0	0	0	0	0	0	0	0	0	0	0	0	0	57	80	51	44	51	54	46	68	0	0	0	0	0	0	0	0	0
D_6__uncultured beta proteobacterium, AB252903.1.1522	AB252903.1.1522	D_0__Bacteria, D_1__Proteobacteria, D_2__Gammaproteobacteria, D_3__Betaproteobacteriales, D_4__Burkholderiaceae, D_5__Delftia, D_6__uncultured beta proteobacterium	4	0.0180995	0	0.269069	0	0	0	0	0	0	0	0	0	0	0	0	0	0	0	0	0	0	0	0	0	0	0	0	0	0	0	0	0	0	0	0	0	0	0	0	0	0	0	0	0	0	0
Ambiguous_taxa, AFUV01000004.339540.341080	AFUV01000004.339540.341080	D_0__Bacteria, D_1__Proteobacteria, D_2__Gammaproteobacteria, D_3__Pasteurellales, D_4__Pasteurellaceae, D_5__Haemophilus, Ambiguous_taxa	570	2.57919	0	11.7066	0	0	0	0	0	0	0	0	0	0	5	0	0	3	0	1	0	2	0	0	0	0	0	0	0	0	0	0	0	0	0	0	0	0	0	0	0	0	0	0	0	1	3
Ambiguous_taxa, AHHC01000023.100357.101878	AHHC01000023.100357.101878	D_0__Bacteria, D_1__Proteobacteria, D_2__Gammaproteobacteria, D_3__Pseudomonadales, D_4__Pseudomonadaceae, D_5__Pseudomonas, Ambiguous_taxa	11858	53.6561	0	159.487	0	0	2	0	8	8	0	1	0	0	0	0	0	0	0	0	0	0	0	0	0	0	0	0	0	0	0	0	0	0	0	0	0	0	10	0	0	1	0	0	0	0	4
Ambiguous_taxa, AKGF01000038.28.1549	AKGF01000038.28.1549	D_0__Bacteria, D_1__Actinobacteria, D_2__Actinobacteria, D_3__Actinomycetales, D_4__Actinomycetaceae, D_5__Actinomyces, Ambiguous_taxa	2	0.00904977	0	0.134535	0	0	0	0	0	0	0	0	0	0	0	0	0	0	0	0	0	0	0	0	0	0	0	0	0	0	0	0	0	0	0	0	0	0	0	0	0	0	0	0	0	0	0
Ambiguous_taxa, CAHA01000059.20.1541	CAHA01000059.20.1541	D_0__Bacteria, D_1__Bacteroidetes, D_2__Bacteroidia, D_3__Bacteroidales, D_4__Rikenellaceae, D_5__Alistipes, Ambiguous_taxa	63608	287.819	4	486.286	0	276	1	4	0	1	0	16	1303	1273	977	1006	931	1091	740	766	641	679	693	863	375	347	548	384	198	385	0	0	0	0	1	1	0	0	0	0	0	0	0	1	624	972	1177
Ambiguous_taxa, CCAQ010000001.62.1583	CCAQ010000001.62.1583	D_0__Bacteria, D_1__Proteobacteria, D_2__Gammaproteobacteria, D_3__Enterobacteriales, D_4__Enterobacteriaceae, D_5__Pantoea, Ambiguous_taxa	56399	255.199	0	911.452	0	0	0	0	0	0	0	0	0	0	0	0	0	0	0	0	0	0	0	0	0	0	0	0	0	0	0	0	0	0	0	0	0	0	0	0	0	0	0	0	0	0	0
D_6__gut metagenome, CDYJ01026408.72.1593	CDYJ01026408.72.1593	D_0__Bacteria, D_1__Proteobacteria, D_2__Gammaproteobacteria, D_3__Betaproteobacteriales, D_4__Burkholderiaceae, D_5__Parasutterella, D_6__gut metagenome	145695	659.253	19	1484.27	0	18	0	0	0	0	0	0	0	0	0	0	0	0	0	0	0	1	0	0	47	31	56	43	22	36	3007	4267	2005	2591	1762	1555	2786	3547	0	0	0	0	1	1	69	0	1
Ambiguous_taxa, FMEV01000003.302305.303826	FMEV01000003.302305.303826	D_0__Bacteria, D_1__Firmicutes, D_2__Clostridia, D_3__Clostridiales, D_4__Lachnospiraceae, D_5__Lachnospiraceae NK4A136 group, Ambiguous_taxa	1318	5.9638	0	14.5311	0	12	0	0	0	0	0	0	1	3	3	0	0	1	0	0	3	1	0	2	36	31	34	28	28	28	0	0	0	0	0	0	0	0	0	0	0	0	0	0	31	0	3
Ambiguous_taxa, FPLN01000855.9.1530	FPLN01000855.9.1530	D_0__Bacteria, D_1__Proteobacteria, D_2__Gammaproteobacteria, D_3__Pseudomonadales, D_4__Pseudomonadaceae, D_5__Pseudomonas, Ambiguous_taxa	2	0.00904977	0	0.134535	0	0	0	0	0	0	0	0	0	0	0	0	0	0	0	0	0	0	0	0	0	0	0	0	0	0	0	0	0	0	0	0	0	0	0	0	0	0	0	0	0	0	0
D_6__metagenome, FPLN01002677.15.1536	FPLN01002677.15.1536	D_0__Bacteria, D_1__Proteobacteria, D_2__Gammaproteobacteria, D_3__Pseudomonadales, D_4__Pseudomonadaceae, D_5__Pseudomonas, D_6__metagenome	157	0.710407	0	1.69688	0	3	0	0	0	0	0	0	0	0	0	0	0	0	0	0	0	0	0	0	2	1	6	0	1	1	0	0	0	0	0	0	0	0	0	0	3	2	3	6	5	0	0
D_6__metagenome, FPLN01008255.16.1537	FPLN01008255.16.1537	D_0__Bacteria, D_1__Proteobacteria, D_2__Gammaproteobacteria, D_3__Enterobacteriales, D_4__Enterobacteriaceae, D_5__Escherichia-Shigella, D_6__metagenome	39	0.176471	0	0.68794	0	0	0	0	0	0	0	0	0	0	0	0	0	0	0	0	0	0	0	0	0	1	0	0	0	0	0	0	0	0	0	0	0	0	0	0	2	3	0	0	0	0	0
D_6__metagenome, FPLN01009549.9.1530	FPLN01009549.9.1530	D_0__Bacteria, D_1__Proteobacteria, D_2__Gammaproteobacteria, D_3__Enterobacteriales, D_4__Enterobacteriaceae, D_5__Escherichia-Shigella, D_6__metagenome	130	0.588235	0	1.13524	0	3	0	0	1	0	0	0	0	0	0	0	0	0	0	0	0	0	0	0	1	1	0	1	0	0	0	0	0	0	0	0	0	0	0	4	2	4	4	2	5	0	0
D_6__uncultured bacterium, HE681404.1.1531	HE681404.1.1531	D_0__Bacteria, D_1__Synergistetes, D_2__Synergistia, D_3__Synergistales, D_4__Synergistaceae, D_5__Fretibacterium, D_6__uncultured bacterium	3	0.0135747	0	0.201802	0	0	0	0	0	0	0	0	0	0	0	0	0	0	0	0	0	0	0	0	0	0	0	0	0	0	0	0	0	0	0	0	0	0	0	0	0	0	0	0	0	0	0
D_6__unidentified, HK556267.1.1522	HK556267.1.1522	D_0__Bacteria, D_1__Proteobacteria, D_2__Gammaproteobacteria, D_3__Pasteurellales, D_4__Pasteurellaceae, D_5__Haemophilus, D_6__unidentified	29	0.131222	0	0.941938	0	0	0	0	0	0	0	0	0	0	0	0	0	0	0	0	0	0	0	0	0	0	0	0	0	0	0	0	0	0	0	0	0	0	0	0	0	0	0	0	0	0	0
Ambiguous_taxa, HM219662.1.1534	HM219662.1.1534	D_0__Bacteria, D_1__Proteobacteria, D_2__Gammaproteobacteria, D_3__Enterobacteriales, D_4__Enterobacteriaceae, D_5__Enterobacter, Ambiguous_taxa	82	0.371041	0	3.07599	0	0	0	0	0	0	0	0	0	0	0	0	0	0	0	0	0	0	0	0	0	0	0	0	0	0	0	0	0	0	0	0	0	0	0	33	0	0	0	0	0	0	0
D_6__uncultured bacterium, HQ883938.1.1522	HQ883938.1.1522	D_0__Bacteria, D_1__Proteobacteria, D_2__Gammaproteobacteria, D_3__Enterobacteriales, D_4__Enterobacteriaceae, D_5__Escherichia-Shigella, D_6__uncultured bacterium	624	2.82353	0	4.9314	0	5	0	1	0	0	0	3	2	0	1	0	0	0	0	0	0	0	0	0	13	1	5	3	5	1	0	0	0	0	0	0	0	0	0	12	10	7	8	6	5	0	0
Ambiguous_taxa, KY658461.1.1537	KY658461.1.1537	D_0__Bacteria, D_1__Proteobacteria, D_2__Gammaproteobacteria, D_3__Enterobacteriales, D_4__Enterobacteriaceae, D_5__Salmonella, Ambiguous_taxa	3	0.0135747	0	0.201802	0	0	0	0	0	0	0	0	0	0	0	0	0	0	0	0	0	0	0	0	0	0	0	0	0	0	0	0	0	0	0	0	0	0	0	0	0	0	0	0	0	0	0
Ambiguous_taxa, LIFW01000054.86.1607	LIFW01000054.86.1607	D_0__Bacteria, D_1__Proteobacteria, D_2__Gammaproteobacteria, D_3__Enterobacteriales, D_4__Enterobacteriaceae, D_5__Trabulsiella, Ambiguous_taxa	6	0.0271493	0	0.231959	0	0	0	0	0	0	0	0	0	0	0	0	0	0	0	0	0	0	0	0	0	0	0	0	0	0	0	0	0	0	0	0	0	0	0	2	0	0	0	0	0	0	0
D_6__uncultured Escherichia sp., LN833518.1.1522	LN833518.1.1522	D_0__Bacteria, D_1__Proteobacteria, D_2__Gammaproteobacteria, D_3__Enterobacteriales, D_4__Enterobacteriaceae, D_5__Escherichia-Shigella, D_6__uncultured Escherichia sp.	22	0.0995475	0	1.41391	0	0	0	0	0	0	0	0	0	0	0	0	0	0	0	0	0	0	0	0	0	0	0	0	0	0	0	0	0	0	0	0	0	0	0	0	0	0	0	0	0	0	0
Ambiguous_taxa, CP014226.105426.106962	CP014226.105426.106962	D_0__Bacteria, D_1__Proteobacteria, D_2__Gammaproteobacteria, D_3__Oceanospirillales, D_4__Halomonadaceae, D_5__Halomonas, Ambiguous_taxa	12	0.0542986	0	0.807207	0	0	0	0	0	0	0	0	0	0	0	0	0	0	0	0	0	0	0	0	0	0	0	0	0	0	0	0	0	0	0	0	0	0	0	0	0	0	0	0	0	0	0
Ambiguous_taxa, DQ644497.1.1533	DQ644497.1.1533	D_0__Bacteria, D_1__Proteobacteria, D_2__Gammaproteobacteria, D_3__Oceanospirillales, D_4__Halomonadaceae, D_5__Halomonas, Ambiguous_taxa	3	0.0135747	0	0.201802	0	0	0	0	0	3	0	0	0	0	0	0	0	0	0	0	0	0	0	0	0	0	0	0	0	0	0	0	0	0	0	0	0	0	0	0	0	0	0	0	0	0	0
D_6__uncultured bacterium, DQ905654.1.1521	DQ905654.1.1521	D_0__Bacteria, D_1__Firmicutes, D_2__Negativicutes, D_3__Selenomonadales, D_4__Acidaminococcaceae, D_5__Phascolarctobacterium, D_6__uncultured bacterium	11	0.0497738	0	0.418072	0	0	0	0	0	0	0	0	0	0	0	0	0	0	0	0	0	0	0	0	0	0	0	0	0	0	0	0	0	0	0	0	0	0	0	0	0	0	0	0	0	0	0
Ambiguous_taxa, FJ768455.2.1522	FJ768455.2.1522	D_0__Bacteria, D_1__Proteobacteria, D_2__Gammaproteobacteria, D_3__Enterobacteriales, D_4__Enterobacteriaceae, D_5__Citrobacter, Ambiguous_taxa	126	0.570136	0	1.6681	0	0	0	0	0	0	0	0	0	0	0	0	0	0	0	0	0	0	0	0	0	0	0	0	0	0	0	0	0	0	0	0	0	0	0	0	0	0	0	0	0	0	0
Ambiguous_taxa, FPLN01002863.17.1537	FPLN01002863.17.1537	D_0__Bacteria, D_1__Proteobacteria, D_2__Gammaproteobacteria, D_3__Enterobacteriales, D_4__Enterobacteriaceae, D_5__Escherichia-Shigella, Ambiguous_taxa	2591	11.724	0	40.2136	0	1	0	0	0	0	0	0	0	0	0	0	0	0	0	0	0	0	0	0	144	121	256	122	79	116	0	0	0	0	0	0	0	0	0	0	3	1	0	1	129	0	0
D_6__metagenome, FPLN01009530.8.1528	FPLN01009530.8.1528	D_0__Bacteria, D_1__Proteobacteria, D_2__Gammaproteobacteria, D_3__Pseudomonadales, D_4__Pseudomonadaceae, D_5__Pseudomonas, D_6__metagenome	32	0.144796	0	0.912954	0	0	0	0	0	0	0	0	0	0	0	0	0	0	0	0	0	0	0	0	1	0	0	0	0	0	0	0	0	0	0	0	0	0	0	3	2	0	0	1	1	0	0
Ambiguous_taxa, FPLO01008368.163.1683	FPLO01008368.163.1683	D_0__Bacteria, D_1__Firmicutes, D_2__Clostridia, D_3__Clostridiales, D_4__Lachnospiraceae, D_5__Lachnospiraceae NK4A136 group, Ambiguous_taxa	8	0.0361991	0	0.24964	0	0	0	0	0	0	0	0	0	0	0	0	0	0	0	0	0	0	0	0	0	0	0	0	0	0	0	0	0	0	0	0	0	0	0	0	0	0	0	0	1	0	0
D_6__uncultured bacterium, GQ338714.1.1521	GQ338714.1.1521	D_0__Bacteria, D_1__Firmicutes, D_2__Negativicutes, D_3__Selenomonadales, D_4__Veillonellaceae, D_5__Veillonella, D_6__uncultured bacterium	112181	507.606	0	1814.98	0	0	0	0	0	0	0	0	4	3	3	5	2	6	2	1	0	1	3	3	1	0	1	0	1	0	7707	10042	8136	5665	5807	5618	8448	9665	0	0	0	0	2	0	2	0	6
D_6__uncultured bacterium, GQ451294.1.1526	GQ451294.1.1526	D_0__Bacteria, D_1__Tenericutes, D_2__Mollicutes, D_3__Mollicutes RF39, D_4__uncultured bacterium, D_5__uncultured bacterium, D_6__uncultured bacterium	2	0.00904977	0	0.134535	0	0	0	0	0	0	0	0	0	0	0	0	0	0	0	0	0	0	0	0	0	0	0	0	0	0	0	0	0	0	0	0	0	0	0	0	0	0	0	0	0	0	0
D_6__Pseudomonas fluorescens, HQ288944.1.1533	HQ288944.1.1533	D_0__Bacteria, D_1__Proteobacteria, D_2__Gammaproteobacteria, D_3__Pseudomonadales, D_4__Pseudomonadaceae, D_5__Pseudomonas, D_6__Pseudomonas fluorescens	33	0.149321	0	0.889516	0	0	0	0	0	0	0	0	0	0	0	0	0	0	0	0	0	0	0	0	0	0	0	0	0	0	0	0	0	0	0	0	0	0	2	0	0	0	0	0	0	0	0
D_6__Escherichia coli, JN969333.1.1531	JN969333.1.1531	D_0__Bacteria, D_1__Proteobacteria, D_2__Gammaproteobacteria, D_3__Enterobacteriales, D_4__Enterobacteriaceae, D_5__Escherichia-Shigella, D_6__Escherichia coli	13	0.0588235	0	0.40584	0	0	0	0	0	0	0	0	0	0	0	0	0	0	0	0	0	0	0	0	0	0	0	0	0	0	0	0	0	0	0	0	0	0	0	0	0	0	0	0	0	0	0
D_6__Tissierellia bacterium S7-1-4, JRMY01000047.88.1633	JRMY01000047.88.1633	D_0__Bacteria, D_1__Firmicutes, D_2__Clostridia, D_3__Clostridiales, D_4__Family XI, D_5__Ezakiella, D_6__Tissierellia bacterium S7-1-4	9	0.040724	0	0.291029	0	0	0	0	0	0	0	0	0	0	0	0	0	0	0	0	0	0	0	0	0	0	0	0	0	0	0	0	0	0	0	0	0	0	0	0	0	0	0	0	0	0	0
Ambiguous_taxa, KF169839.1.1541	KF169839.1.1541	D_0__Bacteria, D_1__Proteobacteria, D_2__Gammaproteobacteria, D_3__Enterobacteriales, D_4__Enterobacteriaceae, D_5__Salmonella, Ambiguous_taxa	2	0.00904977	0	0.134535	0	0	0	0	0	0	0	0	0	0	0	0	0	0	0	0	0	0	0	0	0	0	0	0	0	0	0	0	0	0	0	0	0	0	0	0	0	0	0	0	0	0	0
D_6__Leifsonia sp. D24, KR088538.1.1521	KR088538.1.1521	D_0__Bacteria, D_1__Actinobacteria, D_2__Actinobacteria, D_3__Micrococcales, D_4__Microbacteriaceae, D_5__Leifsonia, D_6__Leifsonia sp. D24	15	0.0678733	0	1.00901	0	0	0	0	0	0	0	0	0	0	0	0	0	0	0	0	0	0	0	0	0	0	0	0	0	0	0	0	0	0	0	0	0	0	0	0	0	0	0	0	0	0	0
D_6__Enterococcus faecalis, KY630672.1.1521	KY630672.1.1521	D_0__Bacteria, D_1__Firmicutes, D_2__Bacilli, D_3__Lactobacillales, D_4__Enterococcaceae, D_5__Enterococcus, D_6__Enterococcus faecalis	5342	24.1719	0	209.797	0	0	0	0	0	2	0	0	0	0	0	0	0	0	0	0	0	0	0	0	0	0	0	0	0	0	0	0	0	0	0	0	0	0	0	1873	0	0	0	0	0	0	0
D_6__Salmonella enterica subsp. enterica serovar Bovismorbificans, U92193.1.1541	U92193.1.1541	D_0__Bacteria, D_1__Proteobacteria, D_2__Gammaproteobacteria, D_3__Enterobacteriales, D_4__Enterobacteriaceae, D_5__Salmonella, D_6__Salmonella enterica subsp. enterica serovar Bovismorbificans	308	1.39367	0	12.3746	0	0	0	0	0	0	0	0	0	0	0	0	0	0	0	0	0	0	0	0	0	0	0	0	0	0	0	0	0	0	0	0	0	0	0	78	0	0	1	1	0	0	0
D_6__Salmonella enterica subsp. enterica serovar Typhimurium, AB855733.1.1522	AB855733.1.1522	D_0__Bacteria, D_1__Proteobacteria, D_2__Gammaproteobacteria, D_3__Enterobacteriales, D_4__Enterobacteriaceae, D_5__Salmonella, D_6__Salmonella enterica subsp. enterica serovar Typhimurium	2	0.00904977	0	0.0949138	0	0	0	0	0	0	0	0	0	0	0	0	0	0	0	0	0	0	0	0	0	0	0	0	0	0	0	0	0	0	0	0	0	0	0	0	0	0	0	0	0	0	0
Ambiguous_taxa, ACTI01000029.29.1556	ACTI01000029.29.1556	D_0__Bacteria, D_1__Firmicutes, D_2__Erysipelotrichia, D_3__Erysipelotrichales, D_4__Erysipelotrichaceae, D_5__[Clostridium] innocuum group, Ambiguous_taxa	198	0.895928	0	2.72414	0	1	0	0	0	0	0	0	4	0	0	1	0	2	2	2	1	3	4	3	0	0	0	0	0	0	0	0	0	0	0	0	0	0	0	0	0	0	0	0	1	2	2
Ambiguous_taxa, AF385521.1.1532	AF385521.1.1532	D_0__Bacteria, D_1__Actinobacteria, D_2__Actinobacteria, D_3__Actinomycetales, D_4__Actinomycetaceae, D_5__Actinomyces, Ambiguous_taxa	77	0.348416	0	1.38198	0	0	0	0	0	0	0	0	0	0	0	0	0	2	0	0	0	0	0	0	0	0	0	0	0	0	0	0	0	0	0	0	0	0	0	0	0	0	0	0	0	0	0
Ambiguous_taxa, AY941836.1.1520	AY941836.1.1520	D_0__Bacteria, D_1__Proteobacteria, D_2__Gammaproteobacteria, D_3__Enterobacteriales, D_4__Enterobacteriaceae, D_5__Enterobacter, Ambiguous_taxa	143	0.647059	0	1.73267	0	5	0	0	0	0	0	0	0	0	0	0	0	0	0	0	0	0	0	0	1	3	5	2	0	0	0	0	0	0	0	0	0	0	0	0	0	0	0	0	2	0	0
D_6__uncultured compost bacterium, DQ345464.1.1523	DQ345464.1.1523	D_0__Bacteria, D_1__Firmicutes, D_2__Bacilli, D_3__Lactobacillales, D_4__Enterococcaceae, D_5__Tetragenococcus, D_6__uncultured compost bacterium	3	0.0135747	0	0.201802	0	0	0	0	0	0	0	0	0	0	0	0	0	0	0	0	0	0	0	0	0	0	0	0	0	0	0	0	0	0	0	0	0	0	0	0	0	0	0	0	0	0	0
D_6__uncultured Streptococcus sp., DQ346427.1.1521	DQ346427.1.1521	D_0__Bacteria, D_1__Firmicutes, D_2__Bacilli, D_3__Lactobacillales, D_4__Streptococcaceae, D_5__Streptococcus, D_6__uncultured Streptococcus sp.	9	0.040724	0	0.291029	0	0	0	0	0	0	0	0	0	0	0	0	0	0	0	0	0	0	0	0	0	0	0	0	0	0	0	0	0	0	0	0	0	0	0	0	0	0	0	0	0	1	0
Ambiguous_taxa, FIZH01000008.70399.71918	FIZH01000008.70399.71918	D_0__Bacteria, D_1__Firmicutes, D_2__Clostridia, D_3__Clostridiales, D_4__Ruminococcaceae, D_5__Ruminiclostridium 5, Ambiguous_taxa	687	3.1086	0	7.78267	0	0	0	0	0	0	0	0	23	2	6	4	9	11	10	8	5	11	5	4	0	0	0	0	0	0	0	0	0	0	0	0	0	0	0	0	0	0	0	0	0	10	17
D_6__unidentified, HK555393.10.1529	HK555393.10.1529	D_0__Bacteria, D_1__Proteobacteria, D_2__Gammaproteobacteria, D_3__Pasteurellales, D_4__Pasteurellaceae, D_5__Aggregatibacter, D_6__unidentified	11	0.0497738	0	0.346754	0	0	0	0	0	0	0	0	0	0	0	0	0	0	0	0	0	0	0	0	0	0	0	0	0	0	0	0	0	0	0	0	0	0	0	0	0	0	0	0	0	0	0
Ambiguous_taxa, KT185043.1.1520	KT185043.1.1520	D_0__Bacteria, D_1__Firmicutes, D_2__Negativicutes, D_3__Selenomonadales, D_4__Veillonellaceae, D_5__uncultured, Ambiguous_taxa	6	0.0271493	0	0.250791	0	0	0	0	0	0	0	0	0	0	0	0	0	0	0	0	0	0	0	0	0	0	0	0	0	0	0	0	0	0	0	0	0	0	0	0	0	0	0	0	0	0	0
Ambiguous_taxa, LN909502.1.1520	LN909502.1.1520	D_0__Bacteria, D_1__Firmicutes, D_2__Bacilli, D_3__Lactobacillales, D_4__Enterococcaceae, D_5__Enterococcus, Ambiguous_taxa	2	0.00904977	0	0.134535	0	0	0	0	0	0	0	0	0	0	0	0	0	0	0	0	0	0	0	0	0	0	0	0	0	0	0	0	0	0	0	0	0	0	0	0	0	0	0	0	0	0	0
D_6__Haemophilus haemolyticus, LZDL01000021.19.1564	LZDL01000021.19.1564	D_0__Bacteria, D_1__Proteobacteria, D_2__Gammaproteobacteria, D_3__Pasteurellales, D_4__Pasteurellaceae, D_5__Haemophilus, D_6__Haemophilus haemolyticus	8	0.0361991	0	0.424855	0	0	0	0	0	0	0	0	0	0	0	0	0	0	0	0	0	0	0	0	0	0	0	0	0	0	0	0	0	0	0	0	0	0	0	0	0	0	0	0	0	0	0
D_6__Hydrogenophaga taeniospiralis, AB795548.1.1519	AB795548.1.1519	D_0__Bacteria, D_1__Proteobacteria, D_2__Gammaproteobacteria, D_3__Betaproteobacteriales, D_4__Burkholderiaceae, D_5__Hydrogenophaga, D_6__Hydrogenophaga taeniospiralis	2	0.00904977	0	0.134535	0	0	0	0	0	0	0	0	0	0	0	0	0	0	0	0	0	0	0	0	0	0	0	0	0	0	0	0	0	0	0	0	0	0	0	0	0	0	0	0	0	0	0
Ambiguous_taxa, APQB01000020.493579.495105	APQB01000020.493579.495105	D_0__Bacteria, D_1__Proteobacteria, D_2__Gammaproteobacteria, D_3__Pseudomonadales, D_4__Moraxellaceae, D_5__Acinetobacter, Ambiguous_taxa	2	0.00904977	0	0.134535	0	0	0	0	0	0	0	0	0	0	0	0	0	0	0	0	0	0	0	0	0	0	0	0	0	0	0	0	0	0	0	0	0	0	0	0	0	0	0	0	0	0	0
D_6__Actinobaculum sp. oral taxon 183 str. F0552, AWSB01000075.3485.5011	AWSB01000075.3485.5011	D_0__Bacteria, D_1__Actinobacteria, D_2__Actinobacteria, D_3__Actinomycetales, D_4__Actinomycetaceae, D_5__F0332, D_6__Actinobaculum sp. oral taxon 183 str. F0552	4	0.0180995	0	0.269069	0	0	0	0	0	0	0	4	0	0	0	0	0	0	0	0	0	0	0	0	0	0	0	0	0	0	0	0	0	0	0	0	0	0	0	0	0	0	0	0	0	0	0
Ambiguous_taxa, DQ905926.1.1529	DQ905926.1.1529	D_0__Bacteria, D_1__Bacteroidetes, D_2__Bacteroidia, D_3__Bacteroidales, D_4__Bacteroidaceae, D_5__Bacteroides, Ambiguous_taxa	104492	472.814	23	1262.4	1	5	0	1	0	0	0	9	796	709	548	587	499	634	371	574	378	391	371	455	25	44	52	49	12	27	27	31	17	14	7	12	17	30	0	0	0	1	1	0	65	453	507
D_6__uncultured Carnobacterium sp., EU344922.1.1519	EU344922.1.1519	D_0__Bacteria, D_1__Firmicutes, D_2__Bacilli, D_3__Lactobacillales, D_4__Carnobacteriaceae, D_5__Carnobacterium, D_6__uncultured Carnobacterium sp.	566	2.56109	0	10.5951	0	0	0	0	0	0	0	0	0	0	0	0	0	0	0	0	0	0	0	0	0	0	0	0	0	0	0	0	0	0	0	0	0	0	0	0	0	0	0	0	0	0	0
Ambiguous_taxa, FPLO01008194.8.1526	FPLO01008194.8.1526	D_0__Bacteria, D_1__Firmicutes, D_2__Erysipelotrichia, D_3__Erysipelotrichales, D_4__Erysipelotrichaceae, D_5__Asteroleplasma, Ambiguous_taxa	448	2.02715	0	7.56662	0	0	0	0	0	0	0	0	7	6	9	1	1	0	2	6	1	1	1	4	0	0	0	0	0	0	0	0	0	0	0	0	0	0	0	0	0	0	0	0	0	0	4
Ambiguous_taxa, GQ358877.1.1520	GQ358877.1.1520	D_0__Bacteria, D_1__Firmicutes, D_2__Bacilli, D_3__Lactobacillales, D_4__Enterococcaceae, D_5__Enterococcus, Ambiguous_taxa	2	0.00904977	0	0.134535	0	0	0	0	0	0	0	0	0	0	0	0	0	0	0	0	0	0	0	0	0	0	0	0	0	0	0	0	0	0	0	0	0	0	0	0	0	0	0	0	0	0	0
Ambiguous_taxa, GQ422720.1.1519	GQ422720.1.1519	D_0__Bacteria, D_1__Firmicutes, D_2__Negativicutes, D_3__Selenomonadales, D_4__Veillonellaceae, D_5__Selenomonas 3, Ambiguous_taxa	2	0.00904977	0	0.0949138	0	0	0	0	0	0	0	0	0	0	0	0	0	0	0	0	0	0	0	0	0	0	0	0	0	0	0	0	0	0	0	0	0	0	0	0	0	0	0	0	0	0	0
Ambiguous_taxa, HM345991.1.1531	HM345991.1.1531	D_0__Bacteria, D_1__Proteobacteria, D_2__Gammaproteobacteria, D_3__Pseudomonadales, D_4__Pseudomonadaceae, D_5__Pseudomonas, Ambiguous_taxa	3	0.0135747	0	0.201802	0	0	0	0	0	0	0	0	0	0	0	0	0	0	0	0	0	0	0	0	0	0	0	0	0	0	0	0	0	0	0	0	0	0	0	0	0	0	0	0	0	0	0
D_6__uncultured bacterium, HQ883933.1.1519	HQ883933.1.1519	D_0__Bacteria, D_1__Proteobacteria, D_2__Gammaproteobacteria, D_3__Enterobacteriales, D_4__Enterobacteriaceae, D_5__Escherichia-Shigella, D_6__uncultured bacterium	101	0.457014	0	1.13386	0	2	0	0	0	0	0	1	0	0	0	0	0	0	0	0	0	0	0	0	1	1	2	2	0	1	0	0	0	0	0	0	0	0	0	2	0	4	2	2	4	0	0
Ambiguous_taxa, JX966423.1.1538	JX966423.1.1538	D_0__Bacteria, D_1__Proteobacteria, D_2__Gammaproteobacteria, D_3__Pseudomonadales, D_4__Moraxellaceae, D_5__Acinetobacter, Ambiguous_taxa	2	0.00904977	0	0.134535	0	0	0	0	0	0	0	0	0	0	0	0	0	0	0	0	0	0	0	0	0	0	0	0	0	0	0	0	0	0	0	0	0	0	0	0	0	0	0	0	0	0	0
D_6__Salmonella enterica subsp. enterica serovar Paratyphi B, KF928780.1.1519	KF928780.1.1519	D_0__Bacteria, D_1__Proteobacteria, D_2__Gammaproteobacteria, D_3__Enterobacteriales, D_4__Enterobacteriaceae, D_5__Salmonella, D_6__Salmonella enterica subsp. enterica serovar Paratyphi B	7	0.0316742	0	0.470871	0	0	0	0	0	0	0	0	0	0	0	0	0	0	0	0	0	0	0	0	0	0	0	0	0	0	0	0	0	0	0	0	0	0	0	0	0	0	0	0	0	0	0
Ambiguous_taxa, AAXV01000015.84034.85579	AAXV01000015.84034.85579	D_0__Bacteria, D_1__Firmicutes, D_2__Bacilli, D_3__Bacillales, D_4__Planococcaceae, D_5__Lysinibacillus, Ambiguous_taxa	5	0.0226244	0	0.336336	0	0	0	0	0	0	0	0	0	0	0	0	0	0	0	0	0	0	0	0	0	0	0	0	0	0	0	0	0	0	0	0	0	0	0	0	0	0	0	0	0	0	0
Ambiguous_taxa, AB185619.1.1533	AB185619.1.1533	D_0__Bacteria, D_1__Firmicutes, D_2__Clostridia, D_3__Clostridiales, D_4__Christensenellaceae, D_5__Christensenellaceae R-7 group, Ambiguous_taxa	25	0.113122	0	0.564768	0	0	0	0	0	0	0	0	0	0	0	0	0	0	0	0	0	0	0	0	0	0	0	0	0	0	0	0	0	0	0	0	0	0	0	0	0	0	0	0	0	0	0
Ambiguous_taxa, AF280851.1.1530	AF280851.1.1530	D_0__Bacteria, D_1__Proteobacteria, D_2__Gammaproteobacteria, D_3__Betaproteobacteriales, D_4__Hydrogenophilaceae, D_5__Tepidiphilus, Ambiguous_taxa	31	0.140271	0	1.29448	0	0	0	0	0	0	0	2	0	0	0	0	0	0	0	0	0	0	0	0	0	0	0	0	0	0	0	0	0	0	0	0	0	0	0	0	0	0	0	0	0	0	0
D_6__uncultured bacterium, AM500743.1.1607	AM500743.1.1607	D_0__Bacteria, D_1__Firmicutes, D_2__Negativicutes, D_3__Selenomonadales, D_4__Acidaminococcaceae, D_5__Phascolarctobacterium, D_6__uncultured bacterium	27	0.122172	0	0.666406	0	0	0	0	0	0	0	0	0	0	0	0	0	0	0	0	0	0	0	0	0	0	0	0	0	0	0	0	0	0	0	0	0	0	0	0	0	0	0	0	0	0	0
D_6__uncultured bacterium, AY168727.1.1518	AY168727.1.1518	D_0__Bacteria, D_1__Firmicutes, D_2__Bacilli, D_3__Bacillales, D_4__Family XII, D_5__Exiguobacterium, D_6__uncultured bacterium	6	0.0271493	0	0.403604	0	0	0	0	0	0	0	0	0	0	0	0	0	0	0	0	0	0	0	0	0	0	0	0	0	0	0	0	0	0	0	0	0	0	0	0	0	0	0	0	0	0	0
Ambiguous_taxa, AZUT01000049.95.1612	AZUT01000049.95.1612	D_0__Bacteria, D_1__Proteobacteria, D_2__Gammaproteobacteria, D_3__Pseudomonadales, D_4__Pseudomonadaceae, D_5__Pseudomonas, Ambiguous_taxa	10	0.0452489	0	0.672673	0	0	0	0	0	0	0	0	0	0	0	0	0	0	0	0	0	0	0	0	0	0	0	0	0	0	0	0	0	0	0	0	0	0	0	0	0	0	0	0	0	0	0
Ambiguous_taxa, CALK01000057.3384.4901	CALK01000057.3384.4901	D_0__Bacteria, D_1__Firmicutes, D_2__Erysipelotrichia, D_3__Erysipelotrichales, D_4__Erysipelotrichaceae, D_5__Holdemania, Ambiguous_taxa	115	0.520362	0	1.49112	0	0	0	0	0	0	0	0	0	0	0	0	0	0	0	0	0	0	0	0	0	0	6	3	1	1	0	0	0	0	0	0	0	0	0	0	0	0	0	0	3	0	0
Ambiguous_taxa, CCIG01000150.306.1823	CCIG01000150.306.1823	D_0__Bacteria, D_1__Proteobacteria, D_2__Gammaproteobacteria, D_3__Enterobacteriales, D_4__Enterobacteriaceae, D_5__Klebsiella, Ambiguous_taxa	419	1.89593	0	4.48158	0	13	0	0	0	0	0	0	0	0	0	0	0	0	0	0	0	0	0	0	8	14	8	6	1	5	14	14	15	4	6	11	7	18	0	0	0	0	0	0	16	0	0
D_6__uncultured bacterium, EU939395.1.1552	EU939395.1.1552	D_0__Bacteria, D_1__Bacteroidetes, D_2__Bacteroidia, D_3__Bacteroidales, D_4__Marinifilaceae, D_5__Odoribacter, D_6__uncultured bacterium	10	0.0452489	0	0.248152	0	0	0	0	0	0	0	0	0	0	0	0	0	0	0	0	0	0	0	0	0	0	0	0	0	0	0	0	0	0	0	0	0	0	0	0	0	0	0	0	0	0	0
Ambiguous_taxa, FJ957786.1.1518	FJ957786.1.1518	D_0__Bacteria, D_1__Firmicutes, D_2__Bacilli, D_3__Bacillales, D_4__Staphylococcaceae, D_5__Staphylococcus, Ambiguous_taxa	587	2.65611	0	24.4159	0	0	0	0	0	0	0	0	0	0	0	0	0	0	0	0	0	0	0	0	0	0	0	0	0	0	0	0	0	0	0	0	0	0	0	184	0	0	0	0	0	0	0
Ambiguous_taxa, FMGP01000001.650541.652058	FMGP01000001.650541.652058	D_0__Bacteria, D_1__Firmicutes, D_2__Clostridia, D_3__Clostridiales, D_4__Christensenellaceae, D_5__Christensenellaceae R-7 group, Ambiguous_taxa	25	0.113122	0	0.505299	0	0	0	0	0	0	0	0	0	2	0	0	0	0	0	0	0	0	0	2	0	0	0	0	0	0	0	0	0	0	0	0	0	0	0	0	0	0	0	0	0	0	0
D_6__Merdibacter massiliensis, FTLC01000013.3217.4734	FTLC01000013.3217.4734	D_0__Bacteria, D_1__Firmicutes, D_2__Erysipelotrichia, D_3__Erysipelotrichales, D_4__Erysipelotrichaceae, D_5__Merdibacter, D_6__Merdibacter massiliensis	20	0.0904977	0	0.618613	0	0	0	0	0	0	0	0	0	0	0	0	0	1	0	0	0	0	0	0	0	0	0	0	0	0	0	0	0	0	0	0	0	0	0	0	0	0	0	0	0	0	0
D_6__Athetis lepigone, GARB01003133.115.1632	GARB01003133.115.1632	D_0__Bacteria, D_1__Cyanobacteria, D_2__Oxyphotobacteria, D_3__Chloroplast, D_4__Athetis lepigone, D_5__Athetis lepigone, D_6__Athetis lepigone	60	0.271493	0	1.60072	0	0	0	0	0	0	0	0	0	0	0	0	0	0	0	0	0	0	0	0	0	0	0	0	0	0	0	0	0	0	0	0	0	0	0	0	0	0	0	0	0	0	0
Ambiguous_taxa, HK555372.10.1527	HK555372.10.1527	D_0__Bacteria, D_1__Actinobacteria, D_2__Actinobacteria, D_3__Actinomycetales, D_4__Actinomycetaceae, D_5__F0332, Ambiguous_taxa	13	0.0588235	0	0.37072	0	0	0	0	0	0	0	0	0	0	0	0	0	0	0	0	0	0	0	0	0	0	0	0	0	0	0	0	0	0	0	0	0	0	0	0	0	0	0	0	2	0	0
D_6__uncultured bacterium, HQ883940.1.1518	HQ883940.1.1518	D_0__Bacteria, D_1__Proteobacteria, D_2__Gammaproteobacteria, D_3__Enterobacteriales, D_4__Enterobacteriaceae, D_5__Escherichia-Shigella, D_6__uncultured bacterium	351	1.58824	0	3.62788	0	7	0	0	0	0	0	7	0	0	0	0	0	1	0	0	0	0	0	0	3	2	4	6	6	0	0	0	0	0	0	0	0	0	0	4	14	12	4	6	4	1	1
D_6__uncultured bacterium, JQ978960.1.1518	JQ978960.1.1518	D_0__Bacteria, D_1__Proteobacteria, D_2__Gammaproteobacteria, D_3__Xanthomonadales, D_4__Xanthomonadaceae, D_5__Lysobacter, D_6__uncultured bacterium	2	0.00904977	0	0.134535	0	0	0	0	0	0	0	0	0	0	0	0	0	0	0	0	0	0	0	0	0	0	0	0	0	0	0	0	0	0	0	0	0	0	0	0	0	0	0	0	0	0	0
Ambiguous_taxa, KC163078.1.1530	KC163078.1.1530	D_0__Bacteria, D_1__Firmicutes, D_2__Clostridia, D_3__Clostridiales, D_4__Christensenellaceae, D_5__Christensenellaceae R-7 group, Ambiguous_taxa	13	0.0588235	0	0.37072	0	0	0	0	0	0	0	0	0	0	0	0	0	0	0	0	0	0	0	0	0	0	0	0	0	0	0	0	0	0	0	0	0	0	0	0	0	0	0	0	0	0	0
Ambiguous_taxa, KR029184.1.1518	KR029184.1.1518	D_0__Bacteria, D_1__Firmicutes, D_2__Bacilli, D_3__Bacillales, D_4__Bacillaceae, D_5__Bacillus, Ambiguous_taxa	526	2.38009	0	21.6478	0	0	0	0	0	0	0	0	0	0	0	0	0	0	0	0	0	0	0	0	0	0	0	0	0	0	0	0	0	0	0	0	0	0	0	162	0	0	0	0	0	0	0
D_6__Bacillus sp. mixed culture X7-18F, KR029358.1.1518	KR029358.1.1518	D_0__Bacteria, D_1__Firmicutes, D_2__Bacilli, D_3__Bacillales, D_4__Bacillaceae, D_5__Bacillus, D_6__Bacillus sp. mixed culture X7-18F	42	0.190045	0	2.75847	0	0	0	0	0	0	0	0	0	0	0	0	0	0	0	0	0	0	0	0	0	0	0	0	0	0	0	0	0	0	0	0	0	0	0	0	0	0	0	0	0	0	0
D_6__Enterobacter cloacae, KX859176.1.1542	KX859176.1.1542	D_0__Bacteria, D_1__Proteobacteria, D_2__Gammaproteobacteria, D_3__Enterobacteriales, D_4__Enterobacteriaceae, D_5__Enterobacter, D_6__Enterobacter cloacae	78	0.352941	0	1.14905	0	0	0	0	0	0	0	0	0	0	0	0	0	0	0	0	0	0	0	0	0	0	0	0	0	0	0	0	0	0	0	0	0	0	0	0	0	0	0	0	0	0	0
D_6__uncultured Klebsiella sp., AB188790.1.1517	AB188790.1.1517	D_0__Bacteria, D_1__Proteobacteria, D_2__Gammaproteobacteria, D_3__Enterobacteriales, D_4__Enterobacteriaceae, D_5__Klebsiella, D_6__uncultured Klebsiella sp.	6	0.0271493	0	0.231959	0	0	0	0	0	0	0	0	0	0	0	0	0	0	0	0	0	0	0	0	0	0	0	0	0	0	0	0	0	0	0	0	0	0	0	0	0	0	0	0	0	0	0
Ambiguous_taxa, AF262236.1.1531	AF262236.1.1531	D_0__Bacteria, D_1__Firmicutes, D_2__Clostridia, D_3__Clostridiales, D_4__Lachnospiraceae, D_5__Lachnoclostridium, Ambiguous_taxa	53	0.239819	0	1.671	0	0	0	0	0	0	0	0	0	0	0	0	0	0	0	0	0	0	0	0	0	0	0	0	0	0	0	0	0	0	0	0	0	0	0	0	0	0	0	0	1	0	0
Ambiguous_taxa, AY344368.1.1517	AY344368.1.1517	D_0__Bacteria, D_1__Proteobacteria, D_2__Gammaproteobacteria, D_3__Enterobacteriales, D_4__Enterobacteriaceae, D_5__Enterobacter, Ambiguous_taxa	10	0.0452489	0	0.265839	0	0	0	0	0	0	0	0	0	0	0	0	0	0	0	0	0	0	0	0	0	0	0	0	0	0	0	0	0	0	0	0	0	0	0	0	0	0	0	0	0	0	0
Ambiguous_taxa, AY530552.1.1527	AY530552.1.1527	D_0__Bacteria, D_1__Proteobacteria, D_2__Gammaproteobacteria, D_3__Betaproteobacteriales, D_4__Rhodocyclaceae, D_5__Propionivibrio, Ambiguous_taxa	50	0.226244	0	1.29805	0	2	0	0	0	0	2	0	0	0	0	0	0	0	0	0	0	0	0	0	0	0	0	0	0	0	0	0	0	0	0	0	0	0	0	0	0	0	0	0	0	0	0
D_6__gut metagenome, CEAC01010956.3592.5108	CEAC01010956.3592.5108	D_0__Bacteria, D_1__Proteobacteria, D_2__Gammaproteobacteria, D_3__Betaproteobacteriales, D_4__Burkholderiaceae, D_5__Sutterella, D_6__gut metagenome	5354	24.2262	0	63.0752	0	41	0	0	0	0	0	15	0	0	0	0	0	0	0	0	0	0	0	0	102	119	148	122	35	88	0	0	0	0	0	0	0	0	0	0	0	0	0	0	160	0	0
Ambiguous_taxa, HK748009.8.1524	HK748009.8.1524	D_0__Bacteria, D_1__Proteobacteria, D_2__Gammaproteobacteria, D_3__Enterobacteriales, D_4__Enterobacteriaceae, D_5__Escherichia-Shigella, Ambiguous_taxa	62	0.280543	0	0.901026	0	1	0	0	0	0	0	0	0	0	0	0	0	0	0	0	0	0	0	0	0	0	0	1	2	0	0	0	0	0	0	0	0	0	0	0	1	6	0	1	1	0	0
D_6__uncultured bacterium, HQ883943.1.1517	HQ883943.1.1517	D_0__Bacteria, D_1__Proteobacteria, D_2__Gammaproteobacteria, D_3__Enterobacteriales, D_4__Enterobacteriaceae, D_5__Escherichia-Shigella, D_6__uncultured bacterium	63	0.285068	0	1.05106	0	0	0	0	0	0	0	0	0	0	0	0	0	0	0	0	0	0	0	0	0	0	0	0	0	0	0	0	0	0	0	0	0	0	0	0	0	0	0	0	0	0	0
Ambiguous_taxa, JN868998.1.1529	JN868998.1.1529	D_0__Bacteria, D_1__Proteobacteria, D_2__Gammaproteobacteria, D_3__Pseudomonadales, D_4__Pseudomonadaceae, D_5__Pseudomonas, Ambiguous_taxa	10	0.0452489	0	0.298081	0	0	0	0	0	0	0	0	0	0	0	0	0	0	0	0	0	0	0	0	0	0	0	0	0	0	0	0	0	0	0	0	0	0	0	0	0	0	0	0	0	0	0
Ambiguous_taxa, KC609752.1.1517	KC609752.1.1517	D_0__Bacteria, D_1__Firmicutes, D_2__Bacilli, D_3__Bacillales, D_4__Planococcaceae, D_5__Lysinibacillus, Ambiguous_taxa	10	0.0452489	0	0.672673	0	0	0	0	0	0	0	0	0	0	0	0	0	0	0	0	0	0	0	0	0	0	0	0	0	0	0	0	0	0	0	0	0	0	0	0	0	0	0	0	0	0	0
Ambiguous_taxa, KX242395.1.1526	KX242395.1.1526	D_0__Bacteria, D_1__Proteobacteria, D_2__Gammaproteobacteria, D_3__Betaproteobacteriales, D_4__Burkholderiaceae, D_5__Alcaligenes, Ambiguous_taxa	90	0.40724	0	5.91967	0	0	0	0	0	0	0	0	0	0	0	1	0	0	0	0	0	0	0	0	0	0	0	0	0	0	0	0	0	0	0	0	0	0	0	0	0	0	0	0	0	0	0
Ambiguous_taxa, MF062572.1.1520	MF062572.1.1520	D_0__Bacteria, D_1__Firmicutes, D_2__Bacilli, D_3__Bacillales, D_4__Bacillaceae, D_5__Bacillus, Ambiguous_taxa	4	0.0180995	0	0.189828	0	0	0	0	0	0	0	0	0	0	0	0	0	0	0	0	0	0	0	0	0	0	0	0	0	0	0	0	0	0	0	0	0	0	0	0	0	0	0	0	0	0	0
Ambiguous_taxa, Z94007.1.1532	Z94007.1.1532	D_0__Bacteria, D_1__Firmicutes, D_2__Erysipelotrichia, D_3__Erysipelotrichales, D_4__Erysipelotrichaceae, D_5__Erysipelothrix, Ambiguous_taxa	15	0.0678733	0	0.83116	0	0	0	0	0	0	0	0	0	0	0	0	0	0	0	0	0	0	0	0	0	0	0	0	0	0	0	0	0	0	0	0	0	0	0	0	0	0	0	0	0	0	0
D_6__Fenollaria timonensis, CZPW01000007.475510.477025	CZPW01000007.475510.477025	D_0__Bacteria, D_1__Firmicutes, D_2__Clostridia, D_3__Clostridiales, D_4__Family XI, D_5__Ezakiella, D_6__Fenollaria timonensis	17	0.0769231	0	0.402787	0	0	0	0	0	0	0	0	0	0	0	0	0	0	0	0	0	0	0	0	0	0	0	0	0	0	0	0	0	0	0	0	0	0	0	0	0	0	0	0	2	0	0
D_6__uncultured bacterium, DQ777950.1.1527	DQ777950.1.1527	D_0__Bacteria, D_1__Firmicutes, D_2__Clostridia, D_3__Clostridiales, D_4__Lachnospiraceae, D_5__[Eubacterium] xylanophilum group, D_6__uncultured bacterium	17	0.0769231	0	0.49402	0	0	0	0	0	0	0	0	0	0	0	0	0	0	0	0	0	0	0	0	3	0	0	0	0	0	0	0	0	0	0	0	0	0	0	0	0	0	0	0	0	0	0
D_6__uncultured bacterium, EF403674.1.1517	EF403674.1.1517	D_0__Bacteria, D_1__Firmicutes, D_2__Negativicutes, D_3__Selenomonadales, D_4__Acidaminococcaceae, D_5__Phascolarctobacterium, D_6__uncultured bacterium	516	2.33484	0	9.01998	0	0	0	0	0	0	0	0	0	0	0	0	0	0	0	0	0	0	0	0	3	8	20	7	7	2	0	0	0	0	0	0	0	0	0	0	0	0	0	0	9	0	0
Ambiguous_taxa, FLKP01000001.335008.336523	FLKP01000001.335008.336523	D_0__Bacteria, D_1__Firmicutes, D_2__Clostridia, D_3__Clostridiales, D_4__Christensenellaceae, Ambiguous_taxa, Ambiguous_taxa	29	0.131222	0	0.535955	0	0	0	0	0	0	0	0	0	0	0	0	0	0	0	0	0	0	0	0	0	0	0	0	0	0	0	0	0	0	0	0	0	0	0	0	0	0	0	0	0	0	0
D_6__uncultured Clostridium sp., FMER01000018.41984.43499	FMER01000018.41984.43499	D_0__Bacteria, D_1__Firmicutes, D_2__Clostridia, D_3__Clostridiales, D_4__Ruminococcaceae, D_5__Ruminococcaceae UCG-013, D_6__uncultured Clostridium sp.	12157	55.009	0	263.438	0	0	0	0	0	0	0	0	113	94	70	58	56	74	85	65	31	56	49	61	0	0	0	0	0	0	0	0	0	0	0	0	0	1	0	0	0	0	0	0	0	77	95
D_6__Traorella massiliensis, FNLJ01000003.170.1685	FNLJ01000003.170.1685	D_0__Bacteria, D_1__Firmicutes, D_2__Erysipelotrichia, D_3__Erysipelotrichales, D_4__Erysipelotrichaceae, D_5__Dielma, D_6__Traorella massiliensis	212	0.959276	0	2.80635	0	16	0	1	0	0	0	0	3	0	5	0	1	1	1	6	2	2	2	3	0	0	3	2	0	0	0	0	0	0	0	0	0	0	0	0	0	0	0	0	5	3	3
Ambiguous_taxa, FPLB01000012.419851.421366	FPLB01000012.419851.421366	D_0__Bacteria, D_1__Firmicutes, D_2__Erysipelotrichia, D_3__Erysipelotrichales, D_4__Erysipelotrichaceae, D_5__Holdemania, Ambiguous_taxa	4636	20.9774	0	90.3356	0	8	0	0	0	0	0	0	12	5	6	4	3	18	5	4	1	2	2	9	35	23	48	34	6	37	0	0	0	0	0	0	0	0	0	0	0	0	0	0	30	4	9
D_6__metagenome, FPLN01001151.8.1523	FPLN01001151.8.1523	D_0__Bacteria, D_1__Proteobacteria, D_2__Gammaproteobacteria, D_3__Vibrionales, D_4__Vibrionaceae, D_5__Vibrio, D_6__metagenome	71	0.321267	0	1.02733	0	0	0	0	0	0	0	0	0	0	0	0	0	0	0	0	0	0	0	0	0	0	4	0	0	0	0	0	0	0	0	0	0	0	0	6	0	0	0	0	2	0	0
D_6__metagenome, FPLO01005643.4.1519	FPLO01005643.4.1519	D_0__Bacteria, D_1__Firmicutes, D_2__Clostridia, D_3__Clostridiales, D_4__Ruminococcaceae, D_5__uncultured, D_6__metagenome	343	1.55204	0	4.16514	0	5	0	0	0	0	0	0	7	5	2	2	4	3	3	2	1	0	3	6	0	0	0	0	2	3	0	0	0	0	0	0	0	0	0	0	0	0	0	0	1	5	1
D_6__uncultured rumen bacterium, AB185576.1.1530	AB185576.1.1530	D_0__Bacteria, D_1__Firmicutes, D_2__Clostridia, D_3__Clostridiales, D_4__Lachnospiraceae, D_5__Blautia, D_6__uncultured rumen bacterium	2	0.00904977	0	0.0949138	0	0	0	0	0	0	0	0	0	0	0	0	0	0	0	0	0	0	0	0	0	0	0	0	0	0	0	0	0	0	0	0	0	0	0	0	0	0	0	0	0	0	0
D_6__Sutterella wadsworthensis HGA0223, ATCF01000005.3990.5512	ATCF01000005.3990.5512	D_0__Bacteria, D_1__Proteobacteria, D_2__Gammaproteobacteria, D_3__Betaproteobacteriales, D_4__Burkholderiaceae, D_5__Sutterella, D_6__Sutterella wadsworthensis HGA0223	52	0.235294	0	0.8989	0	0	0	0	0	0	0	0	1	0	2	0	0	0	1	0	0	0	0	0	0	0	0	0	0	0	0	0	0	0	0	0	0	0	0	0	0	0	0	0	0	1	0
D_6__bacterium Te65R, AY587831.1.1515	AY587831.1.1515	D_0__Bacteria, D_1__Firmicutes, D_2__Bacilli, D_3__Lactobacillales, D_4__Enterococcaceae, D_5__Enterococcus, D_6__bacterium Te65R	3	0.0135747	0	0.201802	0	0	0	0	0	0	0	0	0	0	0	0	0	0	0	0	0	0	0	0	0	0	0	0	0	0	0	0	0	0	0	0	0	0	0	0	0	0	0	0	0	0	0
Ambiguous_taxa, BAHW02000064.49.1563	BAHW02000064.49.1563	D_0__Bacteria, D_1__Firmicutes, D_2__Clostridia, D_3__Clostridiales, D_4__Lachnospiraceae, D_5__Anaerostipes, Ambiguous_taxa	15	0.0678733	0	0.415506	0	0	0	0	0	0	0	0	0	0	0	0	0	0	0	0	0	0	0	0	2	0	0	0	0	0	0	0	0	0	0	0	0	0	0	0	0	0	0	0	0	0	0
Ambiguous_taxa, BAYE01000050.208.1722	BAYE01000050.208.1722	D_0__Bacteria, D_1__Proteobacteria, D_2__Gammaproteobacteria, D_3__Betaproteobacteriales, D_4__Burkholderiaceae, D_5__Burkholderia-Caballeronia-Paraburkholderia, Ambiguous_taxa	2	0.00904977	0	0.134535	0	0	0	0	0	0	0	0	0	0	0	0	0	0	0	0	0	0	0	0	0	0	0	0	0	0	0	0	0	0	0	0	0	0	0	0	0	0	0	0	0	0	0
D_6__gut metagenome, CDYX01009064.346.1860	CDYX01009064.346.1860	D_0__Bacteria, D_1__Firmicutes, D_2__Clostridia, D_3__Clostridiales, D_4__Lachnospiraceae, D_5__Roseburia, D_6__gut metagenome	720	3.25792	0	7.51916	0	2	0	0	0	0	0	0	3	1	0	1	2	0	5	3	3	0	4	8	4	2	2	0	1	0	0	0	0	0	0	0	0	0	0	0	0	0	0	0	1	16	7
Ambiguous_taxa, CDZQ01051681.3820.5334	CDZQ01051681.3820.5334	D_0__Bacteria, D_1__Firmicutes, D_2__Clostridia, D_3__Clostridiales, D_4__Christensenellaceae, D_5__Christensenellaceae R-7 group, Ambiguous_taxa	420	1.90045	0	4.54263	0	0	0	0	0	0	0	0	12	7	7	4	2	3	0	2	4	5	4	6	2	0	1	0	2	0	0	0	0	0	0	0	0	0	0	0	0	0	0	0	0	11	14
D_6__Escherichia coli, CP007393.191798.193312	CP007393.191798.193312	D_0__Bacteria, D_1__Proteobacteria, D_2__Gammaproteobacteria, D_3__Enterobacteriales, D_4__Enterobacteriaceae, D_5__Escherichia-Shigella, D_6__Escherichia coli	23	0.104072	0	0.384981	0	0	0	0	0	0	0	0	0	0	0	0	0	0	0	0	0	0	0	0	0	0	0	0	0	2	0	0	0	0	0	0	0	0	0	0	2	0	0	0	0	0	0
D_6__uncultured bacterium, DQ905838.1.1588	DQ905838.1.1588	D_0__Bacteria, D_1__Firmicutes, D_2__Clostridia, D_3__Clostridiales, D_4__Ruminococcaceae, D_5__Ruminococcus 2, D_6__uncultured bacterium	57180	258.733	1	590.236	0	0	1	16	0	0	2	16	1177	1205	978	847	747	932	664	1045	735	831	975	1135	0	1	0	0	0	0	0	1	0	0	0	0	0	0	0	0	0	0	0	0	0	865	993
D_6__uncultured Roseburia sp., FMEB01000008.156586.158100	FMEB01000008.156586.158100	D_0__Bacteria, D_1__Firmicutes, D_2__Clostridia, D_3__Clostridiales, D_4__Lachnospiraceae, D_5__Roseburia, D_6__uncultured Roseburia sp.	636	2.87783	0	7.70469	0	0	0	0	0	0	0	9	2	4	3	4	6	0	6	5	4	2	3	5	1	0	2	0	1	0	0	0	0	0	0	0	0	0	0	0	0	0	0	0	0	2	2
Ambiguous_taxa, FMGA01000006.679.2193	FMGA01000006.679.2193	D_0__Bacteria, D_1__Firmicutes, D_2__Clostridia, D_3__Clostridiales, D_4__Lachnospiraceae, D_5__Lachnoclostridium, Ambiguous_taxa	2	0.00904977	0	0.134535	0	0	0	0	0	0	0	0	0	0	0	0	0	0	0	0	0	0	0	0	0	0	0	0	0	0	0	0	0	0	0	0	0	0	0	0	0	0	0	0	0	0	0
Ambiguous_taxa, FPLO01003005.10.1524	FPLO01003005.10.1524	D_0__Bacteria, D_1__Firmicutes, D_2__Clostridia, D_3__Clostridiales, D_4__Christensenellaceae, D_5__Christensenellaceae R-7 group, Ambiguous_taxa	275	1.24434	0	4.60277	0	0	0	0	0	0	0	0	0	0	0	0	0	0	0	0	0	0	0	0	0	0	0	0	0	0	0	0	0	0	0	0	0	0	0	0	0	0	0	0	0	0	0
Ambiguous_taxa, FTYE01000020.375.1897	FTYE01000020.375.1897	D_0__Bacteria, D_1__Proteobacteria, D_2__Gammaproteobacteria, D_3__Enterobacteriales, D_4__Enterobacteriaceae, D_5__Escherichia-Shigella, Ambiguous_taxa	482	2.181	0	4.08142	0	5	0	0	0	0	0	2	0	0	0	0	0	0	0	0	0	0	0	0	6	5	4	1	2	3	0	0	0	0	0	0	0	0	0	10	7	24	12	7	9	2	1
D_6__uncultured bacterium, GU361882.1.1515	GU361882.1.1515	D_0__Bacteria, D_1__Firmicutes, D_2__Bacilli, D_3__Bacillales, D_4__Family XI, D_5__Gemella, D_6__uncultured bacterium	4	0.0180995	0	0.189828	0	0	0	0	0	0	0	0	0	0	0	0	0	0	0	0	0	0	0	0	0	0	0	0	0	2	0	0	0	0	0	0	0	0	0	0	0	0	0	0	0	0	0
D_6__uncultured bacterium, JN882111.1.1515	JN882111.1.1515	D_0__Bacteria, D_1__Firmicutes, D_2__Bacilli, D_3__Bacillales, D_4__Bacillaceae, D_5__Bacillus, D_6__uncultured bacterium	29	0.131222	0	1.13056	0	0	0	0	0	0	0	0	0	0	0	0	0	0	0	0	0	0	0	0	0	0	0	0	0	0	0	0	0	0	0	0	0	0	0	14	0	0	0	0	0	0	0
Ambiguous_taxa, JROX01000149.379.1893	JROX01000149.379.1893	D_0__Bacteria, D_1__Actinobacteria, D_2__Actinobacteria, D_3__Micrococcales, D_4__Micrococcaceae, D_5__Kocuria, Ambiguous_taxa	11	0.0497738	0	0.73994	0	0	0	0	0	0	0	0	0	0	0	0	0	0	0	0	0	0	0	0	0	0	0	0	0	0	0	0	0	0	0	0	0	0	0	0	0	0	0	0	0	0	0
Ambiguous_taxa, JX391054.1.1515	JX391054.1.1515	D_0__Bacteria, D_1__Firmicutes, D_2__Bacilli, D_3__Bacillales, D_4__Bacillaceae, D_5__Anaerobacillus, Ambiguous_taxa	30	0.135747	0	1.46152	0	0	0	0	0	0	0	0	0	0	0	0	0	0	0	0	0	0	0	0	0	0	0	0	0	0	0	0	0	0	0	0	0	0	0	0	0	0	0	0	0	0	0
D_6__uncultured bacterium, KF906586.1.1527	KF906586.1.1527	D_0__Bacteria, D_1__Proteobacteria, D_2__Gammaproteobacteria, D_3__Pseudomonadales, D_4__Pseudomonadaceae, D_5__Pseudomonas, D_6__uncultured bacterium	5	0.0226244	0	0.242026	0	0	0	0	0	0	0	0	0	0	0	0	0	0	0	0	0	0	0	0	0	0	0	0	0	0	0	0	0	0	0	0	0	0	0	0	0	0	0	0	0	0	0
D_6__uncultured bacterium, AB506146.1.1526	AB506146.1.1526	D_0__Bacteria, D_1__Firmicutes, D_2__Clostridia, D_3__Clostridiales, D_4__Lachnospiraceae, D_5__[Ruminococcus] gauvreauii group, D_6__uncultured bacterium	4	0.0180995	0	0.189828	0	0	0	0	0	0	0	0	0	0	0	0	0	0	0	0	0	0	0	0	0	0	0	0	0	0	0	0	0	0	0	0	0	0	0	0	0	0	0	0	0	0	0
Ambiguous_taxa, AJWY01001902.613.2139	AJWY01001902.613.2139	D_0__Bacteria, D_1__Firmicutes, D_2__Clostridia, D_3__Clostridiales, D_4__Lachnospiraceae, D_5__[Eubacterium] ventriosum group, Ambiguous_taxa	10521	47.6063	0	92.1357	0	81	0	0	0	0	0	0	146	65	49	41	39	48	53	46	56	51	42	52	28	28	76	30	21	27	0	0	0	0	0	0	0	0	0	0	0	0	0	0	46	103	105
Ambiguous_taxa, AP012203.1277510.1279031	AP012203.1277510.1279031	D_0__Bacteria, D_1__Bacteroidetes, D_2__Bacteroidia, D_3__Bacteroidales, D_4__Porphyromonadaceae, D_5__Porphyromonas, Ambiguous_taxa	2	0.00904977	0	0.134535	0	0	0	0	0	0	0	0	0	0	0	0	0	0	0	0	0	0	0	0	0	0	0	0	0	0	0	0	0	0	0	0	0	0	0	0	0	0	0	0	0	0	0
Ambiguous_taxa, AY030334.1.1514	AY030334.1.1514	D_0__Bacteria, D_1__Firmicutes, D_2__Bacilli, D_3__Bacillales, D_4__Bacillaceae, D_5__Bacillus, Ambiguous_taxa	33965	153.688	0	2265.28	0	0	0	0	0	0	0	0	0	0	0	0	0	0	0	0	0	0	0	0	0	0	0	0	0	0	0	0	0	0	0	0	0	0	0	2	0	0	0	0	0	0	0
Ambiguous_taxa, AZMV01000002.253299.254820	AZMV01000002.253299.254820	D_0__Bacteria, D_1__Actinobacteria, D_2__Actinobacteria, D_3__Bifidobacteriales, D_4__Bifidobacteriaceae, D_5__Bifidobacterium, Ambiguous_taxa	8	0.0361991	0	0.283728	0	0	0	0	0	0	0	0	0	0	0	0	0	0	0	0	0	0	0	0	0	0	0	0	0	0	0	0	0	0	0	0	0	0	0	0	0	0	0	0	0	0	0
Ambiguous_taxa, CAEN01000062.3382.4895	CAEN01000062.3382.4895	D_0__Bacteria, D_1__Firmicutes, D_2__Erysipelotrichia, D_3__Erysipelotrichales, D_4__Erysipelotrichaceae, D_5__Dielma, Ambiguous_taxa	5337	24.1493	0	55.0387	0	5	0	0	0	0	0	0	218	85	100	75	79	114	60	77	54	48	64	86	8	3	13	3	2	10	0	0	0	0	0	0	0	0	0	0	0	0	0	0	8	175	213
Ambiguous_taxa, CYXL01000005.210.1723	CYXL01000005.210.1723	D_0__Bacteria, D_1__Firmicutes, D_2__Clostridia, D_3__Clostridiales, D_4__Lachnospiraceae, D_5__Blautia, Ambiguous_taxa	30	0.135747	0	0.595161	0	0	0	0	0	0	0	0	3	0	0	0	0	0	0	0	0	0	0	0	0	0	0	0	0	0	0	0	0	0	0	0	0	0	0	0	0	0	0	0	0	0	0
D_6__uncultured bacterium, EF031004.1.1524	EF031004.1.1524	D_0__Bacteria, D_1__Firmicutes, D_2__Clostridia, D_3__Clostridiales, D_4__Lachnospiraceae, D_5__[Eubacterium] xylanophilum group, D_6__uncultured bacterium	6	0.0271493	0	0.231959	0	0	0	0	0	0	0	0	0	0	0	0	0	0	0	0	0	0	0	0	0	0	0	0	0	0	0	0	0	0	0	0	0	0	0	0	0	0	0	0	0	0	0
Ambiguous_taxa, EU755261.1.1514	EU755261.1.1514	D_0__Bacteria, D_1__Firmicutes, D_2__Bacilli, D_3__Lactobacillales, D_4__Lactobacillaceae, D_5__Lactobacillus, Ambiguous_taxa	7	0.0316742	0	0.241004	0	0	0	0	0	0	0	0	0	0	0	0	0	0	0	0	0	0	0	0	0	0	0	0	0	0	0	0	0	0	0	0	0	0	0	0	0	0	2	0	0	0	0
Ambiguous_taxa, FPLO01003969.16.1529	FPLO01003969.16.1529	D_0__Bacteria, D_1__Firmicutes, D_2__Clostridia, D_3__Clostridiales, D_4__Christensenellaceae, D_5__Christensenellaceae R-7 group, Ambiguous_taxa	597	2.70136	0	5.20677	0	12	0	0	0	0	0	0	6	7	8	10	6	10	12	7	16	5	17	8	25	3	19	4	3	4	0	0	0	0	0	0	0	0	0	0	0	0	0	0	4	5	3
D_6__metagenome, FPLO01004147.8.1521	FPLO01004147.8.1521	D_0__Bacteria, D_1__Firmicutes, D_2__Clostridia, D_3__Clostridiales, D_4__Lachnospiraceae, D_5__Roseburia, D_6__metagenome	3555	16.086	0	45.5037	0	3	0	0	0	0	0	0	0	0	0	0	0	0	0	0	0	0	0	0	0	0	0	0	0	0	0	0	0	0	0	0	0	0	0	0	0	0	0	0	0	0	0
D_6__metagenome, FPLO01004988.10.1523	FPLO01004988.10.1523	D_0__Bacteria, D_1__Firmicutes, D_2__Clostridia, D_3__Clostridiales, D_4__Lachnospiraceae, D_5__Anaerostipes, D_6__metagenome	1944	8.79638	0	30.2796	0	0	0	0	0	0	0	0	15	8	8	4	9	4	14	5	9	8	13	2	4	3	5	2	1	2	0	0	0	0	0	0	0	0	0	0	0	0	0	0	2	6	12
D_6__metagenome, FPLO01008166.89.1602	FPLO01008166.89.1602	D_0__Bacteria, D_1__Firmicutes, D_2__Clostridia, D_3__Clostridiales, D_4__Lachnospiraceae, D_5__Agathobacter, D_6__metagenome	108	0.488688	0	1.4353	0	2	0	0	0	0	0	0	0	0	0	0	1	2	0	0	2	2	0	0	0	0	0	0	0	0	0	0	0	0	0	0	0	0	0	0	0	0	0	0	0	0	0
D_6__metagenome, FPLO01008389.10.1523	FPLO01008389.10.1523	D_0__Bacteria, D_1__Firmicutes, D_2__Clostridia, D_3__Clostridiales, D_4__Christensenellaceae, D_5__Christensenellaceae R-7 group, D_6__metagenome	808	3.65611	0	15.2166	0	0	0	0	0	0	0	0	0	0	0	0	0	0	0	0	0	0	0	0	0	0	0	0	0	0	0	0	0	0	0	0	0	0	0	0	0	0	0	0	0	0	0
D_6__unidentified, HK555769.8.1521	HK555769.8.1521	D_0__Bacteria, D_1__Proteobacteria, D_2__Gammaproteobacteria, D_3__Cardiobacteriales, D_4__Cardiobacteriaceae, D_5__Cardiobacterium, D_6__unidentified	4	0.0180995	0	0.164145	0	0	0	0	0	0	0	0	0	0	0	0	0	0	0	0	0	0	0	0	0	0	0	0	0	0	0	0	0	0	0	0	0	0	0	0	0	0	0	0	0	0	0
D_6__Acinetobacter baumannii, JZBZ01000043.3774.5314	JZBZ01000043.3774.5314	D_0__Bacteria, D_1__Proteobacteria, D_2__Gammaproteobacteria, D_3__Pseudomonadales, D_4__Moraxellaceae, D_5__Acinetobacter, D_6__Acinetobacter baumannii	91	0.411765	0	1.28192	0	0	0	0	0	0	0	0	0	0	0	0	0	0	0	0	0	0	0	0	0	0	0	0	0	0	0	0	0	0	0	0	0	0	0	0	0	0	0	0	0	0	0
D_6__Bacillus subtilis, KM979223.1.1545	KM979223.1.1545	D_0__Bacteria, D_1__Firmicutes, D_2__Bacilli, D_3__Bacillales, D_4__Bacillaceae, D_5__Bacillus, D_6__Bacillus subtilis	125	0.565611	0	4.32346	0	0	0	0	0	0	0	0	0	0	0	0	0	0	0	0	0	0	0	0	0	0	0	0	0	0	0	0	0	0	0	0	0	0	0	46	0	0	0	0	0	0	0
D_6__Pseudomonas aeruginosa, KX925973.1.1611	KX925973.1.1611	D_0__Bacteria, D_1__Proteobacteria, D_2__Gammaproteobacteria, D_3__Pseudomonadales, D_4__Pseudomonadaceae, D_5__Pseudomonas, D_6__Pseudomonas aeruginosa	2	0.00904977	0	0.134535	0	0	0	0	0	0	0	0	0	0	0	0	0	0	0	0	0	0	0	0	0	0	0	0	0	0	0	0	0	0	0	0	0	0	0	0	0	0	0	0	0	0	0
Ambiguous_taxa, KY673179.1.1525	KY673179.1.1525	D_0__Bacteria, D_1__Proteobacteria, D_2__Gammaproteobacteria, D_3__Enterobacteriales, D_4__Enterobacteriaceae, D_5__Enterobacter, Ambiguous_taxa	220	0.995475	0	2.8244	0	0	0	0	0	0	0	0	0	0	0	0	0	0	0	0	0	0	0	0	0	0	0	0	0	0	0	0	0	0	0	0	0	0	0	0	0	0	0	0	0	0	0
Ambiguous_taxa, LT635479.2018833.2020346	LT635479.2018833.2020346	D_0__Bacteria, D_1__Firmicutes, D_2__Clostridia, D_3__Clostridiales, D_4__Lachnospiraceae, D_5__Sellimonas, Ambiguous_taxa	37	0.167421	0	0.916529	0	0	0	0	0	0	0	0	0	0	0	0	0	0	0	0	0	0	0	0	1	0	0	0	0	0	0	0	0	0	0	0	0	0	0	0	0	0	0	0	0	0	0
D_6__uncultured bacterium, AB506159.1.1525	AB506159.1.1525	D_0__Bacteria, D_1__Firmicutes, D_2__Clostridia, D_3__Clostridiales, D_4__Lachnospiraceae, D_5__Roseburia, D_6__uncultured bacterium	127	0.574661	0	2.80747	0	0	0	0	0	0	0	0	0	0	0	2	0	0	0	0	0	0	0	0	0	0	0	0	0	0	0	0	0	0	0	0	0	0	0	0	0	0	0	0	0	0	0
Ambiguous_taxa, AB506250.1.1525	AB506250.1.1525	D_0__Bacteria, D_1__Firmicutes, D_2__Clostridia, D_3__Clostridiales, D_4__Ruminococcaceae, D_5__Ruminococcaceae UCG-005, Ambiguous_taxa	1175	5.31674	0	11.7221	0	0	0	0	0	0	0	0	36	29	31	34	23	18	12	16	16	10	17	11	0	0	0	0	2	0	0	0	0	0	0	0	0	0	0	0	0	0	0	0	0	21	40
D_6__uncultured bacterium, AB506261.1.1523	AB506261.1.1523	D_0__Bacteria, D_1__Firmicutes, D_2__Clostridia, D_3__Clostridiales, D_4__Ruminococcaceae, D_5__Butyricicoccus, D_6__uncultured bacterium	4	0.0180995	0	0.164145	0	0	0	0	0	0	0	0	0	0	0	0	0	0	0	0	0	0	0	0	0	0	0	0	0	0	0	0	0	0	0	0	0	0	0	0	0	0	0	0	0	0	0
D_6__uncultured bacterium, AB506335.1.1525	AB506335.1.1525	D_0__Bacteria, D_1__Firmicutes, D_2__Clostridia, D_3__Clostridiales, D_4__Ruminococcaceae, D_5__Ruminococcaceae NK4A214 group, D_6__uncultured bacterium	1594	7.21267	0	18.0357	0	0	0	0	0	0	0	0	31	28	27	9	7	15	17	14	11	17	10	14	0	0	0	0	0	0	0	0	0	0	0	0	0	0	0	0	0	0	0	0	0	15	34
D_6__uncultured bacterium, AB506426.1.1525	AB506426.1.1525	D_0__Bacteria, D_1__Firmicutes, D_2__Clostridia, D_3__Clostridiales, D_4__Ruminococcaceae, D_5__[Eubacterium] coprostanoligenes group, D_6__uncultured bacterium	24415	110.475	1	226.606	0	398	0	0	0	0	0	2	171	119	56	59	72	80	49	45	53	53	69	85	634	637	877	714	458	692	0	0	0	0	0	0	0	0	0	0	0	1	0	0	850	139	155
Ambiguous_taxa, AB548881.1.1513	AB548881.1.1513	D_0__Bacteria, D_1__Firmicutes, D_2__Bacilli, D_3__Lactobacillales, D_4__Enterococcaceae, D_5__Enterococcus, Ambiguous_taxa	18	0.081448	0	1.21081	0	0	0	0	0	0	0	0	0	0	0	0	0	0	0	0	0	0	0	0	0	0	0	0	0	0	0	0	0	0	0	0	0	0	0	0	0	0	0	0	0	0	0
D_6__uncultured bacterium, AB627509.1.1525	AB627509.1.1525	D_0__Bacteria, D_1__Firmicutes, D_2__Clostridia, D_3__Clostridiales, D_4__Ruminococcaceae, D_5__Ruminiclostridium 9, D_6__uncultured bacterium	41	0.18552	0	0.772816	0	4	0	0	0	0	0	0	0	0	0	0	0	0	0	0	0	0	0	0	0	2	0	2	0	2	0	0	0	0	0	0	0	0	0	0	0	0	0	0	0	0	0
D_6__uncultured bacterium, AB627520.1.1525	AB627520.1.1525	D_0__Bacteria, D_1__Firmicutes, D_2__Clostridia, D_3__Clostridiales, D_4__Ruminococcaceae, D_5__uncultured, D_6__uncultured bacterium	441	1.99548	0	6.24245	0	0	0	0	0	0	0	0	0	0	0	0	0	0	0	0	0	0	0	0	0	0	0	0	0	0	0	0	0	0	0	0	0	0	0	0	0	0	0	0	0	0	0
D_6__uncultured bacterium, AB637113.1.1513	AB637113.1.1513	D_0__Bacteria, D_1__Firmicutes, D_2__Bacilli, D_3__Bacillales, D_4__Bacillaceae, D_5__Bacillus, D_6__uncultured bacterium	4	0.0180995	0	0.189828	0	0	0	0	0	0	0	0	0	0	0	0	0	0	0	0	0	0	0	0	0	0	0	0	0	0	0	0	0	0	0	0	0	0	0	0	0	0	0	0	0	0	0
Ambiguous_taxa, AB807774.1.1513	AB807774.1.1513	D_0__Bacteria, D_1__Firmicutes, D_2__Bacilli, D_3__Lactobacillales, D_4__Enterococcaceae, D_5__Enterococcus, Ambiguous_taxa	13	0.0588235	0	0.874475	0	0	0	0	0	0	0	0	0	0	0	0	0	0	0	0	0	0	0	0	0	0	0	0	0	0	0	0	0	0	0	0	0	0	0	0	0	0	0	0	0	0	0
D_6__uncultured bacterium, AB969366.1.1525	AB969366.1.1525	D_0__Bacteria, D_1__Firmicutes, D_2__Clostridia, D_3__Clostridiales, D_4__Lachnospiraceae, D_5__Blautia, D_6__uncultured bacterium	105	0.475113	0	2.32488	0	27	0	0	0	0	0	0	0	0	0	0	0	0	0	0	0	0	0	0	2	0	4	0	0	0	0	0	0	0	0	0	0	0	0	0	0	0	0	0	3	0	0
D_6__Ruminococcus lactaris CC59_002D, AZJE01000019.81382.82902	AZJE01000019.81382.82902	D_0__Bacteria, D_1__Firmicutes, D_2__Clostridia, D_3__Clostridiales, D_4__Lachnospiraceae, D_5__[Ruminococcus] torques group, D_6__Ruminococcus lactaris CC59_002D	13	0.0588235	0	0.358249	0	0	0	0	0	0	0	0	2	0	0	0	0	0	0	0	0	0	0	0	0	0	0	0	0	0	0	0	0	0	0	0	0	0	0	0	0	0	0	0	0	0	0
Ambiguous_taxa, BABG01001469.752.2264	BABG01001469.752.2264	D_0__Bacteria, D_1__Firmicutes, D_2__Clostridia, D_3__Clostridiales, D_4__Lachnospiraceae, D_5__Lachnoclostridium, Ambiguous_taxa	39334	177.982	0	427.247	0	0	0	11	0	0	0	0	751	631	474	535	506	557	480	538	487	455	349	438	0	0	0	0	0	0	1	0	0	0	0	0	0	0	1	0	0	0	0	0	0	526	660
Ambiguous_taxa, CP015405.196247.197788	CP015405.196247.197788	D_0__Bacteria, D_1__Firmicutes, D_2__Clostridia, D_3__Clostridiales, D_4__Lachnospiraceae, D_5__Blautia, Ambiguous_taxa	8	0.0361991	0	0.424855	0	0	0	0	0	0	0	0	0	0	0	0	0	0	0	0	0	0	0	0	0	0	0	0	0	0	0	0	0	0	0	0	0	0	0	0	0	0	0	0	0	0	0
Ambiguous_taxa, CVTZ01000011.472188.473700	CVTZ01000011.472188.473700	D_0__Bacteria, D_1__Firmicutes, D_2__Clostridia, D_3__Clostridiales, D_4__Lachnospiraceae, D_5__[Eubacterium] fissicatena group, Ambiguous_taxa	134	0.606335	0	1.70394	0	0	0	0	0	0	0	0	0	1	0	0	0	1	0	1	2	0	2	2	0	0	0	0	0	2	0	0	0	0	0	0	0	0	0	0	0	0	0	0	0	4	0
D_6__Eubacterium ramulus, CYYA01000009.1176.2688	CYYA01000009.1176.2688	D_0__Bacteria, D_1__Firmicutes, D_2__Clostridia, D_3__Clostridiales, D_4__Lachnospiraceae, D_5__Agathobacter, D_6__Eubacterium ramulus	5934	26.8507	0	71.464	0	136	0	0	0	0	0	0	0	0	0	0	0	0	0	0	0	0	0	0	97	28	118	41	37	37	0	0	0	0	0	0	0	0	0	0	0	0	0	0	210	0	0
D_6__Fusicatenibacter saccharivorans, CYYV01000001.321800.323312	CYYV01000001.321800.323312	D_0__Bacteria, D_1__Firmicutes, D_2__Clostridia, D_3__Clostridiales, D_4__Lachnospiraceae, D_5__Fusicatenibacter, D_6__Fusicatenibacter saccharivorans	75326	340.842	13	893.385	0	299	0	5	0	0	0	21	417	441	302	440	404	393	389	606	489	377	433	446	74	44	65	56	35	36	0	0	0	0	0	0	0	0	0	0	0	0	1	0	51	240	312
Ambiguous_taxa, CZAC01000092.963.2475	CZAC01000092.963.2475	D_0__Bacteria, D_1__Firmicutes, D_2__Clostridia, D_3__Clostridiales, D_4__Lachnospiraceae, D_5__[Ruminococcus] torques group, Ambiguous_taxa	137	0.61991	0	2.28639	0	0	0	0	0	0	0	0	1	0	0	0	0	0	3	2	1	0	0	2	0	0	0	0	0	0	0	0	0	0	0	0	0	0	0	0	0	0	0	0	0	3	0
D_6__Bacteroides thetaiotaomicron, CZAE01000003.99809.101321	CZAE01000003.99809.101321	D_0__Bacteria, D_1__Bacteroidetes, D_2__Bacteroidia, D_3__Bacteroidales, D_4__Bacteroidaceae, D_5__Bacteroides, D_6__Bacteroides thetaiotaomicron	117607	532.158	8	977.788	0	3	0	6	1	0	0	4	3034	2091	1666	1490	1143	1838	1206	1723	974	1002	1181	1358	4	1	0	2	0	2	0	0	0	0	0	0	1	0	0	0	0	0	1	0	8	1469	2245
Ambiguous_taxa, DQ905882.1.1619	DQ905882.1.1619	D_0__Bacteria, D_1__Firmicutes, D_2__Clostridia, D_3__Clostridiales, D_4__Lachnospiraceae, Ambiguous_taxa, Ambiguous_taxa	280	1.26697	0	3.08313	0	0	0	0	0	0	0	0	1	5	0	2	1	1	1	0	3	0	0	0	2	0	0	1	0	0	0	0	0	0	0	0	0	0	0	0	0	0	0	0	2	2	7
D_6__uncultured bacterium, DQ905947.1.1583	DQ905947.1.1583	D_0__Bacteria, D_1__Bacteroidetes, D_2__Bacteroidia, D_3__Bacteroidales, D_4__Bacteroidaceae, D_5__Bacteroides, D_6__uncultured bacterium	413	1.86878	0	3.07127	0	0	0	0	0	0	0	0	10	5	2	4	3	2	1	2	0	1	2	1	2	0	1	1	0	1	4	3	1	3	5	5	4	6	0	0	0	0	0	0	1	5	1
Ambiguous_taxa, FLKG01000008.748.2260	FLKG01000008.748.2260	D_0__Bacteria, D_1__Firmicutes, D_2__Clostridia, D_3__Clostridiales, D_4__Lachnospiraceae, D_5__[Ruminococcus] torques group, Ambiguous_taxa	2	0.00904977	0	0.134535	0	0	0	0	0	0	0	0	0	0	0	0	0	0	0	0	0	0	0	0	0	0	0	0	0	0	0	0	0	0	0	0	0	0	0	0	0	0	0	0	0	0	0
Ambiguous_taxa, FLKL01000002.119263.120775	FLKL01000002.119263.120775	D_0__Bacteria, D_1__Firmicutes, D_2__Clostridia, D_3__Clostridiales, D_4__Lachnospiraceae, D_5__Lachnoclostridium, Ambiguous_taxa	2	0.00904977	0	0.134535	0	0	0	0	0	0	0	0	0	0	0	0	0	0	0	0	0	0	0	0	0	0	0	0	0	0	0	0	0	0	0	0	0	0	0	0	0	0	0	0	0	0	0
D_6__metagenome, FPLO01002508.9.1521	FPLO01002508.9.1521	D_0__Bacteria, D_1__Firmicutes, D_2__Clostridia, D_3__Clostridiales, D_4__Lachnospiraceae, D_5__Lachnospiraceae UCG-001, D_6__metagenome	2104	9.52036	0	22.7531	0	110	0	0	0	0	0	0	3	4	5	4	0	0	0	1	5	0	4	2	23	29	41	23	11	19	0	0	0	0	0	0	0	0	0	0	0	0	0	0	37	4	3
Ambiguous_taxa, FPLO01008438.6.1518	FPLO01008438.6.1518	D_0__Bacteria, D_1__Firmicutes, D_2__Clostridia, D_3__Clostridiales, D_4__Ruminococcaceae, D_5__uncultured, Ambiguous_taxa	57	0.257919	0	0.915271	0	0	0	0	0	0	0	0	2	0	0	3	1	7	0	0	0	0	0	5	0	0	0	2	1	3	0	0	0	0	0	0	0	0	0	0	0	0	0	0	5	0	1
Ambiguous_taxa, FQLT01000002.339798.341310	FQLT01000002.339798.341310	D_0__Bacteria, D_1__Firmicutes, D_2__Clostridia, D_3__Clostridiales, D_4__Lachnospiraceae, D_5__[Ruminococcus] torques group, Ambiguous_taxa	46	0.208145	0	0.810234	0	0	0	0	0	0	0	0	2	0	0	0	0	0	2	0	0	0	0	0	0	0	0	0	0	0	0	0	0	0	0	0	0	0	0	0	0	0	0	0	0	0	0
D_6__unidentified, HK556767.10.1522	HK556767.10.1522	D_0__Bacteria, D_1__Bacteroidetes, D_2__Bacteroidia, D_3__Bacteroidales, D_4__Prevotellaceae, D_5__Prevotella 7, D_6__unidentified	3	0.0135747	0	0.201802	0	0	0	0	0	0	0	0	0	0	0	0	0	0	0	0	0	0	0	0	0	0	0	0	0	0	0	0	0	0	0	0	0	0	0	0	0	0	0	0	0	0	0
D_6__Prevotella sp. S7-1-8, JRNC01000117.436.1973	JRNC01000117.436.1973	D_0__Bacteria, D_1__Bacteroidetes, D_2__Bacteroidia, D_3__Bacteroidales, D_4__Prevotellaceae, D_5__Prevotella 6, D_6__Prevotella sp. S7-1-8	254	1.14932	0	4.93414	0	14	0	0	0	0	0	0	0	0	0	0	0	0	0	0	0	0	0	0	0	0	0	0	0	0	0	0	0	0	0	0	0	0	0	0	0	0	0	0	0	0	0
D_6__Bacillus sp. mixed culture J2-73, KR029194.1.1513	KR029194.1.1513	D_0__Bacteria, D_1__Firmicutes, D_2__Bacilli, D_3__Bacillales, D_4__Bacillaceae, D_5__Aeribacillus, D_6__Bacillus sp. mixed culture J2-73	261	1.181	0	8.36409	0	2	0	0	23	0	0	82	0	0	0	0	0	0	0	0	0	0	0	0	0	0	0	0	0	0	0	0	0	0	0	0	0	0	0	0	0	0	0	0	0	0	0
D_6__uncultured bacterium, LC028645.1.1525	LC028645.1.1525	D_0__Bacteria, D_1__Firmicutes, D_2__Clostridia, D_3__Clostridiales, D_4__Lachnospiraceae, D_5__Lachnospiraceae AC2044 group, D_6__uncultured bacterium	7	0.0316742	0	0.221342	0	0	0	0	0	0	0	0	0	0	0	0	0	0	0	0	0	0	0	0	0	0	0	0	0	0	0	0	0	0	0	0	0	0	0	0	0	0	0	0	0	0	0
D_6__uncultured bacterium, LC028726.1.1525	LC028726.1.1525	D_0__Bacteria, D_1__Firmicutes, D_2__Clostridia, D_3__Clostridiales, D_4__Lachnospiraceae, D_5__uncultured, D_6__uncultured bacterium	1272	5.75566	0	29.7673	0	0	0	0	0	0	0	0	0	0	0	0	0	0	0	0	0	0	0	0	0	0	0	0	0	0	0	0	0	0	0	0	0	0	0	0	0	0	0	0	0	0	0
Ambiguous_taxa, LC028842.1.1525	LC028842.1.1525	D_0__Bacteria, D_1__Firmicutes, D_2__Clostridia, D_3__Clostridiales, D_4__Lachnospiraceae, D_5__Roseburia, Ambiguous_taxa	27	0.122172	0	0.594296	0	0	0	0	0	0	0	0	0	0	1	0	0	0	2	0	1	0	0	1	0	0	0	0	2	0	0	0	0	0	0	0	0	0	0	0	0	0	0	0	0	0	0
Ambiguous_taxa, LGJY01000007.95396.97084	LGJY01000007.95396.97084	D_0__Bacteria, D_1__Proteobacteria, D_2__Gammaproteobacteria, D_3__Enterobacteriales, D_4__Enterobacteriaceae, Ambiguous_taxa, Ambiguous_taxa	43655	197.534	0	665.601	0	246	0	1	0	0	0	10	0	0	0	0	0	0	0	0	0	0	0	0	157	153	287	150	84	124	2555	3182	1903	1910	1487	1487	2381	2974	0	0	0	0	0	0	194	0	0
Ambiguous_taxa, MJHW01000006.25639.27181	MJHW01000006.25639.27181	D_0__Bacteria, D_1__Firmicutes, D_2__Clostridia, D_3__Clostridiales, D_4__Lachnospiraceae, Ambiguous_taxa, Ambiguous_taxa	145368	657.774	5	2154.42	0	41	0	0	0	0	0	0	12	7	1	7	11	4	2	10	5	4	8	8	2	1	5	1	5	3	0	0	0	0	0	0	0	0	0	0	0	0	0	0	4	11	6
Ambiguous_taxa, MJIF01000001.12658.14197	MJIF01000001.12658.14197	D_0__Bacteria, D_1__Firmicutes, D_2__Clostridia, D_3__Clostridiales, D_4__Lachnospiraceae, D_5__Anaerostipes, Ambiguous_taxa	3	0.0135747	0	0.201802	0	0	0	0	0	0	0	0	0	0	0	0	0	0	0	0	0	0	0	0	0	0	0	0	0	0	0	0	0	0	0	0	0	0	0	0	0	0	0	0	0	0	0
D_6__Ruminococcus torques ATCC 27756, AAVP02000025.9720.11231	AAVP02000025.9720.11231	D_0__Bacteria, D_1__Firmicutes, D_2__Clostridia, D_3__Clostridiales, D_4__Lachnospiraceae, D_5__[Ruminococcus] torques group, D_6__Ruminococcus torques ATCC 27756	384	1.73756	0	9.84719	0	0	0	0	0	0	0	0	0	2	1	0	3	0	3	0	3	3	0	3	0	0	0	0	0	1	0	0	0	0	0	0	0	0	0	0	0	0	0	0	0	0	0
D_6__uncultured bacterium, AB506177.1.1524	AB506177.1.1524	D_0__Bacteria, D_1__Firmicutes, D_2__Clostridia, D_3__Clostridiales, D_4__Lachnospiraceae, D_5__Dorea, D_6__uncultured bacterium	25605	115.86	1	311.762	0	123	0	6	1	0	0	0	542	305	268	240	242	282	301	373	341	237	349	300	69	70	122	81	73	73	0	0	0	0	0	0	0	0	0	0	0	0	0	0	273	391	460
Ambiguous_taxa, AB824319.1.1524	AB824319.1.1524	D_0__Bacteria, D_1__Firmicutes, D_2__Clostridia, D_3__Clostridiales, D_4__Ruminococcaceae, D_5__[Eubacterium] coprostanoligenes group, Ambiguous_taxa	18	0.081448	0	0.396197	0	0	0	0	0	0	0	0	0	0	0	0	0	0	0	0	0	0	0	0	0	0	0	0	0	0	0	0	0	0	0	0	0	0	0	0	0	0	0	0	0	0	0
D_6__Shigella dysenteriae, AB855731.1.1530	AB855731.1.1530	D_0__Bacteria, D_1__Proteobacteria, D_2__Gammaproteobacteria, D_3__Enterobacteriales, D_4__Enterobacteriaceae, D_5__Escherichia-Shigella, D_6__Shigella dysenteriae	3	0.0135747	0	0.11598	0	0	0	0	0	0	0	0	0	0	0	0	0	0	0	0	0	0	0	0	0	0	0	0	0	0	0	0	0	0	0	0	0	0	0	0	0	0	0	0	0	0	0
Ambiguous_taxa, AB969320.1.1524	AB969320.1.1524	D_0__Bacteria, D_1__Firmicutes, D_2__Clostridia, D_3__Clostridiales, D_4__Lachnospiraceae, D_5__uncultured, Ambiguous_taxa	235	1.06335	0	2.88973	0	7	0	0	0	0	0	0	0	2	0	0	1	0	0	0	0	0	1	0	2	0	0	0	1	0	0	0	0	0	0	0	0	0	0	0	0	0	0	0	2	0	0
D_6__uncultured bacterium, AB969520.1.1523	AB969520.1.1523	D_0__Bacteria, D_1__Firmicutes, D_2__Clostridia, D_3__Clostridiales, D_4__Lachnospiraceae, D_5__Lachnoclostridium, D_6__uncultured bacterium	4	0.0180995	0	0.133614	0	0	0	0	0	0	0	0	0	0	0	0	0	0	0	0	0	0	0	0	0	0	0	0	0	0	0	0	0	0	0	0	0	0	0	0	0	0	0	0	0	0	0
Ambiguous_taxa, ACTP02000009.47.1566	ACTP02000009.47.1566	D_0__Bacteria, D_1__Firmicutes, D_2__Clostridia, D_3__Clostridiales, D_4__Lachnospiraceae, D_5__Eisenbergiella, Ambiguous_taxa	290	1.31222	0	3.04919	0	0	0	0	0	0	0	0	10	5	9	6	10	0	5	7	2	6	9	1	5	9	1	3	2	5	0	0	0	0	0	0	0	0	0	0	0	0	0	0	1	2	2
D_6__Clostridium orbiscindens 1_3_50AFAA, ADLO01000142.506.2025	ADLO01000142.506.2025	D_0__Bacteria, D_1__Firmicutes, D_2__Clostridia, D_3__Clostridiales, D_4__Ruminococcaceae, D_5__Flavonifractor, D_6__Clostridium orbiscindens 1_3_50AFAA	104238	471.665	0	1656.04	0	0	0	0	0	0	0	0	0	0	0	0	0	0	0	0	0	0	0	0	0	0	2	0	0	1	0	0	0	0	0	2	0	0	0	0	0	0	0	0	0	0	0
Ambiguous_taxa, AGYU01000014.10038.11557	AGYU01000014.10038.11557	D_0__Bacteria, D_1__Firmicutes, D_2__Clostridia, D_3__Clostridiales, D_4__Lachnospiraceae, D_5__Hungatella, Ambiguous_taxa	336	1.52036	0	6.59241	0	0	0	0	0	0	0	0	0	0	0	0	0	0	2	1	0	0	0	0	2	0	1	0	2	1	0	0	0	0	0	0	0	0	0	0	0	0	0	0	2	0	0
Ambiguous_taxa, AP009256.1614924.1616459	AP009256.1614924.1616459	D_0__Bacteria, D_1__Actinobacteria, D_2__Actinobacteria, D_3__Bifidobacteriales, D_4__Bifidobacteriaceae, D_5__Bifidobacterium, Ambiguous_taxa	205	0.927602	0	2.09419	0	0	0	0	0	0	0	3	2	3	4	0	1	2	0	1	2	1	0	1	0	0	0	0	0	0	0	0	0	0	0	0	0	0	0	0	7	5	7	6	0	0	2
Ambiguous_taxa, AWST01000112.51.1570	AWST01000112.51.1570	D_0__Bacteria, D_1__Firmicutes, D_2__Clostridia, D_3__Clostridiales, D_4__Lachnospiraceae, D_5__Eisenbergiella, Ambiguous_taxa	231	1.04525	0	3.09659	0	17	0	0	0	0	0	0	0	0	0	0	0	0	0	0	0	0	0	0	10	8	19	13	15	8	0	0	0	0	0	0	0	0	0	0	0	0	0	0	3	0	0
D_6__Prevotella disiens JCM 6334 = ATCC 29426, AWUY01000075.77.1595	AWUY01000075.77.1595	D_0__Bacteria, D_1__Bacteroidetes, D_2__Bacteroidia, D_3__Bacteroidales, D_4__Prevotellaceae, D_5__Prevotella, D_6__Prevotella disiens JCM 6334 = ATCC 29426	649	2.93665	0	16.1176	0	0	0	0	0	0	0	0	3	0	0	0	0	0	0	0	0	0	0	0	0	0	0	0	0	0	0	0	0	0	0	0	0	0	0	0	0	0	0	0	0	0	2
D_6__uncultured bacterium, AY854328.1.1524	AY854328.1.1524	D_0__Bacteria, D_1__Firmicutes, D_2__Clostridia, D_3__Clostridiales, D_4__Lachnospiraceae, D_5__Oribacterium, D_6__uncultured bacterium	60	0.271493	0	1.31721	0	0	0	0	0	0	0	0	0	0	0	0	0	0	0	0	0	0	0	0	0	0	0	0	0	0	0	0	0	0	0	0	0	0	0	0	0	0	0	0	0	0	0
D_6__uncultured bacterium, AY858386.1.1532	AY858386.1.1532	D_0__Bacteria, D_1__Firmicutes, D_2__Clostridia, D_3__Clostridiales, D_4__Ruminococcaceae, D_5__[Eubacterium] coprostanoligenes group, D_6__uncultured bacterium	8	0.0361991	0	0.283728	0	0	0	0	0	0	0	0	0	0	0	0	0	0	0	0	0	0	0	0	0	0	0	0	0	0	0	0	0	0	0	0	0	0	0	0	0	0	0	0	0	0	0
D_6__uncultured bacterium, AY858446.1.1525	AY858446.1.1525	D_0__Bacteria, D_1__Firmicutes, D_2__Clostridia, D_3__Clostridiales, D_4__Ruminococcaceae, D_5__Ruminococcaceae UCG-005, D_6__uncultured bacterium	9	0.040724	0	0.306249	0	0	0	0	0	0	0	0	0	3	0	0	0	0	0	0	0	0	0	0	0	0	0	0	0	0	0	0	0	0	0	0	0	0	0	0	0	0	0	0	0	0	2
D_6__human gut metagenome, BAAU01000987.385.1896	BAAU01000987.385.1896	D_0__Bacteria, D_1__Firmicutes, D_2__Clostridia, D_3__Clostridiales, D_4__Lachnospiraceae, D_5__Lachnospira, D_6__human gut metagenome	2466	11.1584	0	24.6419	0	0	0	2	0	0	0	18	45	105	71	57	46	61	55	91	62	59	67	79	0	0	0	0	0	0	0	0	0	0	0	0	0	0	0	0	0	0	0	0	0	40	50
D_6__human gut metagenome, BAAY01000013.3844.5355	BAAY01000013.3844.5355	D_0__Bacteria, D_1__Firmicutes, D_2__Clostridia, D_3__Clostridiales, D_4__Ruminococcaceae, D_5__[Eubacterium] coprostanoligenes group, D_6__human gut metagenome	34083	154.222	0	442.435	0	713	0	0	0	0	0	48	0	0	0	0	0	0	0	0	0	0	0	0	88	115	181	113	69	120	0	0	0	0	0	0	0	0	0	0	0	0	0	0	1686	0	0
D_6__human gut metagenome, BABD01000485.1167.2678	BABD01000485.1167.2678	D_0__Bacteria, D_1__Firmicutes, D_2__Clostridia, D_3__Clostridiales, D_4__Ruminococcaceae, D_5__uncultured, D_6__human gut metagenome	3588	16.2353	0	44.513	0	0	0	0	0	0	0	0	0	0	0	0	0	0	0	0	0	0	0	0	0	0	0	0	0	0	0	0	0	0	0	0	0	0	0	0	0	0	0	0	0	0	0
Ambiguous_taxa, BCXQ01000007.125.1636	BCXQ01000007.125.1636	D_0__Bacteria, D_1__Actinobacteria, D_2__Actinobacteria, D_3__Bifidobacteriales, D_4__Bifidobacteriaceae, D_5__Bifidobacterium, Ambiguous_taxa	21061	95.2986	0	306.857	0	0	0	0	0	0	0	0	0	0	0	0	0	0	0	0	0	0	0	0	0	0	0	0	0	0	16	46	24	23	20	9	11	21	0	0	0	0	0	0	0	0	0
D_6__gut metagenome, CDYN01017025.4056.5567	CDYN01017025.4056.5567	D_0__Bacteria, D_1__Bacteroidetes, D_2__Bacteroidia, D_3__Bacteroidales, D_4__Barnesiellaceae, D_5__Barnesiella, D_6__gut metagenome	65229	295.154	0	976.107	0	20	0	4	0	0	0	9	5348	1072	1155	587	615	784	983	1361	848	1255	2174	1806	0	0	0	0	0	0	0	0	0	0	0	0	0	0	0	0	0	0	0	0	0	3164	3958
D_6__[Eubacterium] eligens ATCC 27750, CP001104.413153.414672	CP001104.413153.414672	D_0__Bacteria, D_1__Firmicutes, D_2__Clostridia, D_3__Clostridiales, D_4__Lachnospiraceae, D_5__[Eubacterium] eligens group, D_6__[Eubacterium] eligens ATCC 27750	38937	176.186	2	284.059	0	449	0	1	1	0	0	6	271	447	296	317	336	392	301	279	264	292	196	293	888	791	1364	697	581	715	0	0	0	0	0	0	1	1	0	0	0	0	0	0	515	199	198
Ambiguous_taxa, CP009057.2296841.2298384	CP009057.2296841.2298384	D_0__Bacteria, D_1__Bacteroidetes, D_2__Bacteroidia, D_3__Bacteroidales, D_4__Bacteroidaceae, D_5__Bacteroides, Ambiguous_taxa	1905386	8621.66	1452	12837.2	2	1669	4	89	4	4	11	293	29284	21649	16771	16883	14882	20044	13849	16499	12256	12340	11811	13981	2215	2034	3725	2250	1452	2022	31855	35232	36285	28869	27473	26523	31313	36875	4	1	3	13	5	7	3284	15777	19907
Ambiguous_taxa, CP011964.2253997.2255516	CP011964.2253997.2255516	D_0__Bacteria, D_1__Actinobacteria, D_2__Actinobacteria, D_3__Bifidobacteriales, D_4__Bifidobacteriaceae, D_5__Bifidobacterium, Ambiguous_taxa	8	0.0361991	0	0.32829	0	0	0	0	0	0	0	0	0	0	0	0	0	0	0	0	0	0	0	0	0	0	0	0	0	0	0	0	0	0	0	0	0	0	0	0	0	0	0	0	0	0	0
D_6__Chlamydia trachomatis, CVNZ01002445.142.1661	CVNZ01002445.142.1661	D_0__Bacteria, D_1__Bacteroidetes, D_2__Bacteroidia, D_3__Bacteroidales, D_4__Prevotellaceae, D_5__Prevotella, D_6__Chlamydia trachomatis	601	2.71946	0	7.83309	0	0	0	0	0	0	0	0	0	0	0	0	0	0	0	0	0	0	0	0	0	0	0	0	0	0	0	0	0	0	0	0	0	0	0	0	0	0	0	0	0	0	0
D_6__Drancourtella massiliensis, CVPG01000005.512571.514082	CVPG01000005.512571.514082	D_0__Bacteria, D_1__Firmicutes, D_2__Clostridia, D_3__Clostridiales, D_4__Lachnospiraceae, D_5__Sellimonas, D_6__Drancourtella massiliensis	9	0.040724	0	0.373153	0	0	0	0	0	0	0	0	0	0	0	0	0	0	0	0	0	0	0	0	0	0	0	0	0	0	0	0	0	0	0	0	0	0	0	0	0	0	0	0	0	0	0
D_6__uncultured bacterium, EF064168.1.1513	EF064168.1.1513	D_0__Bacteria, D_1__Proteobacteria, D_2__Gammaproteobacteria, D_3__Betaproteobacteriales, D_4__Burkholderiaceae, D_5__Aquabacterium, D_6__uncultured bacterium	77	0.348416	0	2.41414	0	0	0	0	0	6	27	0	0	0	0	0	0	0	0	0	0	0	0	0	0	0	0	0	0	0	0	0	0	0	0	0	0	0	0	0	0	0	0	0	0	0	0
D_6__Bacillus pumilus, EF528273.1.1512	EF528273.1.1512	D_0__Bacteria, D_1__Firmicutes, D_2__Bacilli, D_3__Bacillales, D_4__Bacillaceae, D_5__Bacillus, D_6__Bacillus pumilus	147	0.665158	0	9.82095	0	0	0	0	0	0	0	0	0	0	0	0	0	0	0	0	0	0	0	0	0	0	0	0	0	0	0	0	0	0	0	0	0	0	0	0	0	0	0	0	0	0	0
D_6__uncultured Clostridium sp., FMDP01000015.104304.105815	FMDP01000015.104304.105815	D_0__Bacteria, D_1__Firmicutes, D_2__Clostridia, D_3__Clostridiales, D_4__Lachnospiraceae, D_5__Lachnospiraceae FCS020 group, D_6__uncultured Clostridium sp.	597	2.70136	0	8.20208	0	0	0	0	0	0	0	0	3	7	5	2	9	7	8	2	8	6	6	2	0	0	0	0	0	0	0	0	0	0	0	0	0	0	0	0	0	0	0	0	0	2	5
D_6__metagenome, FPLO01002645.8.1519	FPLO01002645.8.1519	D_0__Bacteria, D_1__Firmicutes, D_2__Clostridia, D_3__Clostridiales, D_4__Lachnospiraceae, D_5__Roseburia, D_6__metagenome	2	0.00904977	0	0.134535	0	0	0	0	0	0	0	0	0	0	0	0	0	0	0	0	0	0	0	0	0	0	0	0	0	0	0	0	0	0	0	0	0	0	0	0	0	0	0	0	0	0	0
Ambiguous_taxa, FPLO01004733.18.1529	FPLO01004733.18.1529	D_0__Bacteria, D_1__Firmicutes, D_2__Clostridia, D_3__Clostridiales, D_4__Ruminococcaceae, D_5__Ruminococcaceae UCG-005, Ambiguous_taxa	254	1.14932	0	4.1681	0	0	0	0	0	0	0	0	0	0	0	0	0	0	0	0	0	0	0	0	0	0	0	0	0	0	0	0	0	0	0	0	0	0	0	0	0	0	0	0	0	0	0
D_6__uncultured bacterium, HE681343.1.1521	HE681343.1.1521	D_0__Bacteria, D_1__Firmicutes, D_2__Clostridia, D_3__Clostridiales, D_4__Lachnospiraceae, D_5__Agathobacter, D_6__uncultured bacterium	3	0.0135747	0	0.15014	0	0	0	0	0	0	0	0	0	0	0	0	0	0	0	0	0	0	0	0	0	0	0	0	0	0	0	0	0	0	0	0	0	0	0	0	0	0	0	0	0	0	0
Ambiguous_taxa, HE798385.3924211.3925743	HE798385.3924211.3925743	D_0__Bacteria, D_1__Proteobacteria, D_2__Gammaproteobacteria, D_3__Betaproteobacteriales, D_4__Burkholderiaceae, D_5__Achromobacter, Ambiguous_taxa	6	0.0271493	0	0.403604	0	0	0	0	0	0	0	0	0	0	0	0	0	0	0	0	0	0	0	0	0	0	0	0	0	0	0	0	0	0	0	0	0	0	0	0	0	0	0	0	0	0	0
D_6__uncultured bacterium, JF766389.1.1513	JF766389.1.1513	D_0__Bacteria, D_1__Proteobacteria, D_2__Gammaproteobacteria, D_3__Enterobacteriales, D_4__Enterobacteriaceae, D_5__Enterobacter, D_6__uncultured bacterium	69	0.312217	0	1.09846	0	0	0	0	0	0	0	0	0	0	0	0	0	0	0	0	0	0	0	0	0	0	0	0	0	0	0	0	0	0	0	0	0	0	0	0	0	0	0	0	0	0	0
Ambiguous_taxa, JN867391.1.1518	JN867391.1.1518	D_0__Bacteria, D_1__Proteobacteria, D_2__Gammaproteobacteria, D_3__Enterobacteriales, D_4__Enterobacteriaceae, D_5__Escherichia-Shigella, Ambiguous_taxa	408	1.84615	0	3.09895	0	3	0	0	0	0	0	2	0	0	0	0	0	0	0	0	0	0	0	0	0	1	4	2	1	5	0	0	0	0	0	0	0	0	0	6	6	9	8	10	0	0	0
Ambiguous_taxa, JN882074.1.1512	JN882074.1.1512	D_0__Bacteria, D_1__Firmicutes, D_2__Bacilli, D_3__Bacillales, D_4__Bacillaceae, D_5__Bacillus, Ambiguous_taxa	23	0.104072	0	0.782206	0	0	0	0	0	0	0	0	0	0	0	0	0	0	0	0	0	0	0	0	0	0	0	0	0	0	0	0	0	0	0	0	0	0	0	6	0	0	0	0	0	0	0
Ambiguous_taxa, JPJD01000056.3683.5194	JPJD01000056.3683.5194	D_0__Bacteria, D_1__Firmicutes, D_2__Clostridia, D_3__Clostridiales, D_4__Ruminococcaceae, D_5__Intestinimonas, Ambiguous_taxa	613	2.77376	0	5.61924	0	2	0	0	0	0	0	0	8	5	12	9	5	12	6	1	5	2	2	5	1	4	3	2	1	1	0	0	0	0	0	0	0	0	0	0	0	0	0	0	4	10	12
D_6__Pseudomonas aeruginosa, JX909351.1.1539	JX909351.1.1539	D_0__Bacteria, D_1__Proteobacteria, D_2__Gammaproteobacteria, D_3__Pseudomonadales, D_4__Pseudomonadaceae, D_5__Pseudomonas, D_6__Pseudomonas aeruginosa	2	0.00904977	0	0.0949138	0	0	0	0	0	0	0	0	0	0	0	0	0	0	0	0	0	0	0	0	0	0	0	0	0	0	0	0	0	0	0	0	0	0	0	0	0	0	0	0	0	0	0
D_6__uncultured Enterobacteriaceae bacterium, KX035422.1.1516	KX035422.1.1516	D_0__Bacteria, D_1__Proteobacteria, D_2__Gammaproteobacteria, D_3__Enterobacteriales, D_4__Enterobacteriaceae, D_5__Escherichia-Shigella, D_6__uncultured Enterobacteriaceae bacterium	2	0.00904977	0	0.0949138	0	0	0	0	0	0	0	0	0	0	0	0	0	0	0	0	0	0	0	0	0	0	0	0	0	0	0	0	0	0	0	0	0	0	0	1	0	0	0	0	0	0	0
D_6__uncultured bacterium, LC028845.1.1524	LC028845.1.1524	D_0__Bacteria, D_1__Firmicutes, D_2__Clostridia, D_3__Clostridiales, D_4__Ruminococcaceae, D_5__Ruminococcaceae UCG-009, D_6__uncultured bacterium	1204	5.44796	0	15.9021	0	0	0	0	0	0	0	0	0	0	0	0	0	0	0	0	0	0	0	0	0	0	0	0	0	0	0	0	0	0	0	0	0	0	0	0	0	0	0	0	0	0	0
D_6__uncultured Escherichia sp., LN833517.1.1512	LN833517.1.1512	D_0__Bacteria, D_1__Proteobacteria, D_2__Gammaproteobacteria, D_3__Enterobacteriales, D_4__Enterobacteriaceae, D_5__Escherichia-Shigella, D_6__uncultured Escherichia sp.	5	0.0226244	0	0.336336	0	0	0	0	0	0	0	0	0	0	0	0	0	0	0	0	0	0	0	0	0	0	0	0	0	0	0	0	0	0	0	0	0	0	0	0	0	0	0	0	0	0	0
D_6__metagenome, AAQL01011552.755.2265	AAQL01011552.755.2265	D_0__Bacteria, D_1__Firmicutes, D_2__Clostridia, D_3__Clostridiales, D_4__Lachnospiraceae, D_5__[Eubacterium] hallii group, D_6__metagenome	15915	72.0136	0	263.92	0	0	0	0	0	0	0	0	56	38	27	19	25	25	53	60	32	44	61	54	0	0	0	0	0	0	0	0	0	0	0	0	0	0	0	0	0	0	0	0	0	28	33
D_6__Dorea formicigenerans ATCC 27755, AAXA02000014.354465.355983	AAXA02000014.354465.355983	D_0__Bacteria, D_1__Firmicutes, D_2__Clostridia, D_3__Clostridiales, D_4__Lachnospiraceae, D_5__Dorea, D_6__Dorea formicigenerans ATCC 27755	3682	16.6606	0	30.0773	0	88	0	0	0	0	0	0	12	6	5	13	4	2	6	12	6	11	4	11	37	9	66	12	20	8	0	0	0	0	0	0	0	0	0	0	0	0	0	0	57	11	18
Ambiguous_taxa, AB437361.1.1512	AB437361.1.1512	D_0__Bacteria, D_1__Actinobacteria, D_2__Actinobacteria, D_3__Bifidobacteriales, D_4__Bifidobacteriaceae, D_5__Bifidobacterium, Ambiguous_taxa	30	0.135747	0	1.5014	0	0	0	0	10	0	0	20	0	0	0	0	0	0	0	0	0	0	0	0	0	0	0	0	0	0	0	0	0	0	0	0	0	0	0	0	0	0	0	0	0	0	0
D_6__uncultured bacterium, AB506127.1.1523	AB506127.1.1523	D_0__Bacteria, D_1__Firmicutes, D_2__Clostridia, D_3__Clostridiales, D_4__Lachnospiraceae, D_5__Blautia, D_6__uncultured bacterium	31385	142.014	0	534.325	0	0	0	0	0	0	0	0	0	0	0	0	0	0	0	0	0	0	0	0	0	0	0	0	0	0	0	0	0	0	0	0	0	0	0	0	0	0	0	0	0	0	0
D_6__uncultured bacterium, AB506138.1.1523	AB506138.1.1523	D_0__Bacteria, D_1__Firmicutes, D_2__Clostridia, D_3__Clostridiales, D_4__Lachnospiraceae, D_5__Blautia, D_6__uncultured bacterium	17061	77.1991	1	308.724	0	31	0	2	0	0	0	0	5	7	7	12	8	6	12	26	27	10	17	17	2	1	8	1	1	0	0	0	0	0	0	0	0	0	0	0	0	0	0	0	2	8	5
D_6__uncultured bacterium, AB506172.1.1523	AB506172.1.1523	D_0__Bacteria, D_1__Firmicutes, D_2__Clostridia, D_3__Clostridiales, D_4__Ruminococcaceae, D_5__Ruminococcaceae UCG-005, D_6__uncultured bacterium	1295	5.85973	0	10.781	0	5	0	0	0	0	0	0	9	7	9	3	4	4	6	6	2	1	4	3	15	11	8	4	7	8	0	0	0	0	0	0	0	0	0	0	0	0	0	0	12	7	16
Ambiguous_taxa, AB506386.1.1523	AB506386.1.1523	D_0__Bacteria, D_1__Firmicutes, D_2__Clostridia, D_3__Clostridiales, D_4__Ruminococcaceae, D_5__Oscillospira, Ambiguous_taxa	2	0.00904977	0	0.134535	0	0	0	0	0	0	0	0	0	0	0	0	0	2	0	0	0	0	0	0	0	0	0	0	0	0	0	0	0	0	0	0	0	0	0	0	0	0	0	0	0	0	0
D_6__uncultured bacterium, AB506422.1.1523	AB506422.1.1523	D_0__Bacteria, D_1__Firmicutes, D_2__Clostridia, D_3__Clostridiales, D_4__Lachnospiraceae, D_5__Roseburia, D_6__uncultured bacterium	289	1.30769	0	3.24813	0	0	0	0	0	0	0	0	0	1	0	4	2	3	0	4	0	4	2	0	0	0	0	0	0	0	0	0	0	0	0	0	0	0	0	0	0	0	0	0	0	0	0
D_6__uncultured bacterium, AB627664.1.1523	AB627664.1.1523	D_0__Bacteria, D_1__Firmicutes, D_2__Clostridia, D_3__Clostridiales, D_4__Ruminococcaceae, D_5__Ruminiclostridium, D_6__uncultured bacterium	2	0.00904977	0	0.134535	0	0	0	0	0	0	0	0	0	0	0	0	0	0	0	2	0	0	0	0	0	0	0	0	0	0	0	0	0	0	0	0	0	0	0	0	0	0	0	0	0	0	0
D_6__uncultured bacterium, AB821837.1.1523	AB821837.1.1523	D_0__Bacteria, D_1__Firmicutes, D_2__Clostridia, D_3__Clostridiales, D_4__Ruminococcaceae, D_5__Ruminococcaceae UCG-002, D_6__uncultured bacterium	62876	284.507	3	656.876	0	895	0	4	0	0	0	37	320	278	203	271	243	235	228	173	187	199	154	204	1921	1692	3173	1968	1453	1979	0	0	0	0	0	0	0	0	0	0	0	2	0	2	2524	314	379
D_6__uncultured bacterium, AB969380.1.1523	AB969380.1.1523	D_0__Bacteria, D_1__Firmicutes, D_2__Clostridia, D_3__Clostridiales, D_4__Ruminococcaceae, D_5__Ruminococcaceae UCG-004, D_6__uncultured bacterium	339	1.53394	0	5.72355	0	50	0	0	0	0	0	0	0	0	0	0	0	0	0	0	0	0	0	0	2	2	1	1	2	3	0	0	0	0	0	0	0	0	0	0	0	0	0	0	4	0	0
Ambiguous_taxa, ADLR01000157.173.1691	ADLR01000157.173.1691	D_0__Bacteria, D_1__Firmicutes, D_2__Clostridia, D_3__Clostridiales, D_4__Lachnospiraceae, D_5__Lachnoclostridium, Ambiguous_taxa	674	3.04977	0	10.3626	0	0	0	0	0	0	0	0	0	0	0	0	0	0	0	0	0	0	0	0	7	6	11	5	2	5	0	0	0	0	0	0	0	0	0	0	0	0	0	0	5	0	0
D_6__Stomatobaculum longum, AGEL01000006.263.1781	AGEL01000006.263.1781	D_0__Bacteria, D_1__Firmicutes, D_2__Clostridia, D_3__Clostridiales, D_4__Lachnospiraceae, D_5__Stomatobaculum, D_6__Stomatobaculum longum	4	0.0180995	0	0.164145	0	0	0	0	0	0	0	0	0	0	0	0	0	0	0	0	0	0	0	0	0	0	2	0	0	0	0	0	0	0	0	0	0	0	0	0	0	0	0	0	0	0	0
D_6__Prevotella bivia DSM 20514, AJVZ01000011.66937.68447	AJVZ01000011.66937.68447	D_0__Bacteria, D_1__Bacteroidetes, D_2__Bacteroidia, D_3__Bacteroidales, D_4__Prevotellaceae, D_5__Prevotella, D_6__Prevotella bivia DSM 20514	968	4.38009	0	20.1077	0	0	0	0	0	0	0	0	0	0	0	0	0	0	0	0	0	0	0	0	0	0	0	0	0	0	0	0	0	0	0	0	0	0	0	0	0	0	0	0	0	0	0
Ambiguous_taxa, AM934700.1.1512	AM934700.1.1512	D_0__Bacteria, D_1__Proteobacteria, D_2__Gammaproteobacteria, D_3__Pseudomonadales, D_4__Pseudomonadaceae, D_5__Pseudomonas, Ambiguous_taxa	2	0.00904977	0	0.134535	0	0	0	0	0	0	0	0	0	0	0	0	0	0	0	0	0	0	0	0	0	0	0	0	0	0	0	0	0	0	0	0	0	0	0	0	0	0	0	0	0	0	0
Ambiguous_taxa, AY858452.1.1523	AY858452.1.1523	D_0__Bacteria, D_1__Firmicutes, D_2__Clostridia, D_3__Clostridiales, D_4__Ruminococcaceae, D_5__Intestinimonas, Ambiguous_taxa	354	1.60181	0	3.42913	0	0	0	0	0	0	0	0	0	2	3	1	1	1	0	3	0	1	2	0	3	0	0	2	2	1	0	0	0	0	0	0	0	0	0	0	0	0	0	0	9	0	0
D_6__Ruminococcus gnavus CC55_001C, AZJF01000006.127126.128644	AZJF01000006.127126.128644	D_0__Bacteria, D_1__Firmicutes, D_2__Clostridia, D_3__Clostridiales, D_4__Lachnospiraceae, D_5__[Ruminococcus] gnavus group, D_6__Ruminococcus gnavus CC55_001C	2205	9.97738	0	54.0239	0	0	0	0	0	0	0	0	0	0	0	0	0	0	0	0	0	0	0	0	0	6	9	3	0	6	0	0	0	0	0	0	0	0	0	0	0	0	0	0	9	1	0
Ambiguous_taxa, BBZO01000070.77.1587	BBZO01000070.77.1587	D_0__Bacteria, D_1__Firmicutes, D_2__Clostridia, D_3__Clostridiales, D_4__Lachnospiraceae, D_5__UC5-1-2E3, Ambiguous_taxa	280	1.26697	0	4.17092	0	0	0	0	0	0	0	0	0	0	0	0	0	0	0	0	0	0	0	0	0	0	0	0	0	0	0	0	0	0	0	0	0	0	0	0	0	0	0	0	0	0	0
Ambiguous_taxa, CBMM010000026.226.1736	CBMM010000026.226.1736	D_0__Bacteria, D_1__Cyanobacteria, D_2__Oxyphotobacteria, D_3__Chloroplast, Ambiguous_taxa, Ambiguous_taxa, Ambiguous_taxa	2	0.00904977	0	0.134535	0	0	0	0	0	0	0	0	0	0	0	0	0	0	0	0	0	0	0	0	0	0	0	0	0	0	0	0	0	0	0	0	0	0	0	0	0	0	0	0	0	0	0
Ambiguous_taxa, CDTY01028331.429.1939	CDTY01028331.429.1939	D_0__Bacteria, D_1__Firmicutes, D_2__Clostridia, D_3__Clostridiales, D_4__Ruminococcaceae, D_5__Ruminiclostridium 9, Ambiguous_taxa	10922	49.4208	0	197.962	0	53	0	0	0	0	0	0	0	0	0	0	0	0	0	0	0	0	0	0	99	86	162	106	51	83	0	0	0	0	0	0	0	0	0	0	0	0	0	0	56	0	0
D_6__gut metagenome, CDTY01055436.5943.7453	CDTY01055436.5943.7453	D_0__Bacteria, D_1__Firmicutes, D_2__Clostridia, D_3__Clostridiales, D_4__Ruminococcaceae, D_5__Oscillibacter, D_6__gut metagenome	20593	93.181	2	140.778	0	27	0	3	0	0	0	0	419	377	269	315	234	394	206	328	177	153	182	233	137	103	229	175	127	124	0	0	0	0	0	0	0	0	0	0	0	0	0	0	150	312	347
D_6__gut metagenome, CDYK01002920.30390.31900	CDYK01002920.30390.31900	D_0__Bacteria, D_1__Bacteroidetes, D_2__Bacteroidia, D_3__Bacteroidales, D_4__Prevotellaceae, D_5__Paraprevotella, D_6__gut metagenome	9	0.040724	0	0.320748	0	0	0	0	0	0	0	0	0	0	0	0	0	0	0	0	0	0	0	0	0	0	0	0	0	0	0	0	0	0	0	0	0	0	0	0	0	0	0	0	0	0	0
D_6__gut metagenome, CDYT01032079.210.1720	CDYT01032079.210.1720	D_0__Bacteria, D_1__Firmicutes, D_2__Clostridia, D_3__Clostridiales, D_4__Ruminococcaceae, D_5__Ruminococcaceae UCG-002, D_6__gut metagenome	33980	153.756	3	327.052	0	6	0	31	0	0	0	11	789	660	576	632	511	768	597	647	421	500	625	675	11	7	19	10	5	8	1	0	0	0	0	0	0	0	0	0	0	0	0	0	7	710	724
D_6__gut metagenome, CDYX01006463.17899.19409	CDYX01006463.17899.19409	D_0__Bacteria, D_1__Firmicutes, D_2__Clostridia, D_3__Clostridiales, D_4__Ruminococcaceae, D_5__Ruminococcaceae NK4A214 group, D_6__gut metagenome	78752	356.344	10	934.343	0	134	0	1	0	0	0	10	2026	252	268	233	212	240	175	162	101	180	176	229	64	34	113	28	29	25	0	0	0	0	0	0	0	0	0	0	0	0	0	0	179	1161	1665
D_6__gut metagenome, CDZK01020573.3680.5190	CDZK01020573.3680.5190	D_0__Bacteria, D_1__Bacteroidetes, D_2__Bacteroidia, D_3__Bacteroidales, D_4__Bacteroidaceae, D_5__Bacteroides, D_6__gut metagenome	4	0.0180995	0	0.269069	0	0	0	0	0	0	0	0	0	0	0	0	0	0	0	0	0	0	0	0	0	0	0	0	0	0	0	0	0	0	0	0	0	0	0	0	0	0	0	0	0	0	0
D_6__gut metagenome, CDZS01010489.3672.5182	CDZS01010489.3672.5182	D_0__Bacteria, D_1__Firmicutes, D_2__Clostridia, D_3__Clostridiales, D_4__Lachnospiraceae, D_5__Lachnospiraceae NK4A136 group, D_6__gut metagenome	35068	158.679	2	381.269	0	297	0	0	0	0	0	9	152	272	301	256	221	266	169	186	193	226	222	223	1503	1429	2312	1502	1065	1321	0	0	0	0	0	0	0	0	0	0	0	0	0	0	354	122	119
D_6__gut metagenome, CDZV01001328.3274.4784	CDZV01001328.3274.4784	D_0__Bacteria, D_1__Firmicutes, D_2__Clostridia, D_3__Clostridiales, D_4__Ruminococcaceae, D_5__Ruminococcaceae UCG-003, D_6__gut metagenome	29487	133.425	1	293.623	0	0	0	6	0	0	0	1	944	668	480	507	379	583	358	475	299	332	361	380	11	9	2	11	0	5	0	0	0	0	0	0	0	0	0	0	0	0	0	0	3	602	732
Ambiguous_taxa, CEAO01012899.477.1987	CEAO01012899.477.1987	D_0__Bacteria, D_1__Firmicutes, D_2__Clostridia, D_3__Clostridiales, D_4__Ruminococcaceae, D_5__Ruminococcaceae UCG-013, Ambiguous_taxa	631	2.8552	0	9.01599	0	0	0	0	0	0	0	0	2	5	2	0	3	6	1	2	5	4	3	0	0	0	0	0	0	0	0	0	0	0	0	0	0	0	0	0	0	0	0	0	0	5	4
Ambiguous_taxa, CP001750.2553449.2554967	CP001750.2553449.2554967	D_0__Bacteria, D_1__Actinobacteria, D_2__Actinobacteria, D_3__Bifidobacteriales, D_4__Bifidobacteriaceae, D_5__Bifidobacterium, Ambiguous_taxa	4	0.0180995	0	0.189828	0	0	0	0	0	0	0	0	0	0	0	0	0	0	0	0	0	0	0	0	0	0	0	0	0	0	0	0	0	0	0	0	0	0	0	0	0	0	0	0	0	0	0
Ambiguous_taxa, CVUG01000013.3917.5427	CVUG01000013.3917.5427	D_0__Bacteria, D_1__Firmicutes, D_2__Clostridia, D_3__Clostridiales, D_4__Ruminococcaceae, D_5__uncultured, Ambiguous_taxa	18812	85.1222	1	169.175	0	124	0	0	0	0	0	15	208	199	144	175	122	229	113	178	97	101	120	143	153	100	234	130	76	107	0	0	0	0	0	0	0	0	0	0	0	0	0	0	164	141	160
Ambiguous_taxa, CWJP01000005.3412.4922	CWJP01000005.3412.4922	D_0__Bacteria, D_1__Firmicutes, D_2__Clostridia, D_3__Clostridiales, D_4__Ruminococcaceae, D_5__Intestinimonas, Ambiguous_taxa	2246	10.1629	0	19.6173	0	24	0	0	0	0	0	2	28	8	17	16	15	30	6	7	4	4	13	10	8	7	16	7	1	8	0	0	0	0	0	0	0	0	0	0	0	0	0	0	12	16	18
D_6__Coprococcus comes, CYZK01000040.552.2062	CYZK01000040.552.2062	D_0__Bacteria, D_1__Firmicutes, D_2__Clostridia, D_3__Clostridiales, D_4__Lachnospiraceae, D_5__Coprococcus 3, D_6__Coprococcus comes	16626	75.2308	1	137.628	0	194	0	0	0	0	0	0	106	82	57	63	81	92	64	70	67	36	84	84	193	83	323	117	116	96	0	0	0	0	0	0	0	0	0	0	0	0	0	0	220	74	103
Ambiguous_taxa, CYZM01000020.534.2044	CYZM01000020.534.2044	D_0__Bacteria, D_1__Firmicutes, D_2__Clostridia, D_3__Clostridiales, D_4__Ruminococcaceae, D_5__Ruminiclostridium 9, Ambiguous_taxa	1843	8.33937	0	18.2088	0	0	0	0	0	0	0	0	28	36	34	44	26	50	19	47	35	27	35	32	0	0	0	0	0	0	0	0	0	0	0	0	0	0	0	0	0	0	0	0	0	35	34
D_6__uncultured bacterium, DQ905708.1.1538	DQ905708.1.1538	D_0__Bacteria, D_1__Firmicutes, D_2__Clostridia, D_3__Clostridiales, D_4__Lachnospiraceae, D_5__Blautia, D_6__uncultured bacterium	2	0.00904977	0	0.134535	0	0	0	0	0	0	0	0	0	0	0	0	0	0	0	0	0	0	0	0	0	0	0	0	0	0	0	0	0	0	0	0	0	0	0	0	0	0	0	0	0	0	0
D_6__uncultured bacterium, DQ905755.1.1518	DQ905755.1.1518	D_0__Bacteria, D_1__Firmicutes, D_2__Clostridia, D_3__Clostridiales, D_4__Lachnospiraceae, D_5__Blautia, D_6__uncultured bacterium	15428	69.81	0	240.348	0	720	0	0	0	0	0	46	19	17	21	11	19	12	58	71	47	44	87	50	125	93	165	82	83	71	0	0	0	0	0	0	0	0	0	0	0	0	0	0	215	11	25
Ambiguous_taxa, FMDQ01000023.593.2103	FMDQ01000023.593.2103	D_0__Bacteria, D_1__Firmicutes, D_2__Clostridia, D_3__Clostridiales, D_4__Lachnospiraceae, D_5__Marvinbryantia, Ambiguous_taxa	1449	6.55656	0	18.1947	0	0	0	0	0	0	0	0	21	12	14	11	17	10	10	15	8	14	16	5	0	0	0	0	0	0	0	0	0	0	0	0	0	0	0	0	0	0	0	0	0	9	11
Ambiguous_taxa, FMDW01000023.29634.31144	FMDW01000023.29634.31144	D_0__Bacteria, D_1__Firmicutes, D_2__Clostridia, D_3__Clostridiales, D_4__Lachnospiraceae, D_5__uncultured, Ambiguous_taxa	1440	6.51584	0	13.7132	0	6	0	0	0	0	0	0	11	7	14	10	13	13	9	12	6	12	9	6	2	3	4	5	3	4	0	0	0	0	0	0	0	0	0	0	0	0	0	0	7	14	10
D_6__uncultured Clostridium sp., FMDX01000032.25335.26845	FMDX01000032.25335.26845	D_0__Bacteria, D_1__Firmicutes, D_2__Clostridia, D_3__Clostridiales, D_4__Lachnospiraceae, D_5__GCA-900066575, D_6__uncultured Clostridium sp.	1927	8.71946	0	14.282	0	63	0	0	0	0	0	13	20	17	16	13	5	14	12	20	16	13	20	14	29	25	46	38	20	20	0	0	0	0	0	0	0	0	0	0	0	0	0	0	12	16	8
Ambiguous_taxa, FMFE01000009.115376.116886	FMFE01000009.115376.116886	D_0__Bacteria, D_1__Firmicutes, D_2__Clostridia, D_3__Clostridiales, D_4__Lachnospiraceae, D_5__Blautia, Ambiguous_taxa	2248	10.1719	0	31.6344	0	0	0	0	0	0	0	0	16	13	4	16	5	10	11	30	17	21	33	21	6	0	7	2	3	1	0	0	0	0	0	0	0	0	0	0	0	0	0	0	4	8	7
D_6__uncultured Clostridium sp., FMGE01000022.620.2130	FMGE01000022.620.2130	D_0__Bacteria, D_1__Firmicutes, D_2__Clostridia, D_3__Clostridiales, D_4__Lachnospiraceae, D_5__Lachnospiraceae UCG-004, D_6__uncultured Clostridium sp.	77317	349.851	2	1480.26	0	174	0	4	0	0	0	0	110	79	59	67	40	58	82	67	35	85	45	63	210	247	345	224	165	225	0	0	0	0	0	0	0	0	0	0	0	1	1	0	279	74	53
D_6__Tyzzerella sp. Marseille-P3062, FNWC01000005.152430.153940	FNWC01000005.152430.153940	D_0__Bacteria, D_1__Firmicutes, D_2__Clostridia, D_3__Clostridiales, D_4__Lachnospiraceae, D_5__Tyzzerella 4, D_6__Tyzzerella sp. Marseille-P3062	4478	20.2624	0	88.8026	0	0	0	0	0	0	0	0	3	0	0	0	0	0	0	0	0	0	0	0	0	0	2	1	0	0	0	0	0	0	0	0	0	0	0	0	0	0	0	0	0	0	0
D_6__metagenome, FPLO01002513.9.1519	FPLO01002513.9.1519	D_0__Bacteria, D_1__Firmicutes, D_2__Clostridia, D_3__Clostridiales, D_4__Ruminococcaceae, D_5__Ruminococcaceae UCG-003, D_6__metagenome	2276	10.2986	0	20.3191	0	14	0	0	0	0	0	0	37	36	28	33	11	27	16	27	22	21	17	28	8	11	10	17	6	16	0	0	0	0	0	0	0	0	0	0	0	0	0	0	14	37	50
D_6__uncultured Veillonellaceae bacterium, GQ358444.1.1511	GQ358444.1.1511	D_0__Bacteria, D_1__Firmicutes, D_2__Negativicutes, D_3__Selenomonadales, D_4__Acidaminococcaceae, D_5__Phascolarctobacterium, D_6__uncultured Veillonellaceae bacterium	5	0.0226244	0	0.176929	0	0	0	0	0	0	0	0	0	0	0	0	0	0	0	0	0	0	0	0	0	0	0	0	0	0	0	0	0	0	0	0	0	0	0	0	0	0	0	0	0	0	0
D_6__uncultured bacterium, HE681243.1.1520	HE681243.1.1520	D_0__Bacteria, D_1__Bacteroidetes, D_2__Bacteroidia, D_3__Bacteroidales, D_4__Prevotellaceae, D_5__Alloprevotella, D_6__uncultured bacterium	2	0.00904977	0	0.134535	0	0	0	0	0	0	0	0	0	0	0	0	0	0	0	0	0	0	0	0	0	0	0	0	0	0	0	0	0	0	0	0	0	0	0	0	0	0	0	0	0	0	0
D_6__unidentified, HK556428.10.1520	HK556428.10.1520	D_0__Bacteria, D_1__Proteobacteria, D_2__Gammaproteobacteria, D_3__Betaproteobacteriales, D_4__Burkholderiaceae, D_5__Lautropia, D_6__unidentified	2	0.00904977	0	0.134535	0	0	0	0	0	0	0	0	0	0	0	0	0	0	0	0	0	0	0	0	0	0	0	0	0	0	0	0	0	0	0	0	0	0	0	0	0	0	0	0	0	0	0
Ambiguous_taxa, HK693827.8.1518	HK693827.8.1518	D_0__Bacteria, D_1__Firmicutes, D_2__Clostridia, D_3__Clostridiales, D_4__Lachnospiraceae, D_5__Lachnoclostridium, Ambiguous_taxa	5	0.0226244	0	0.242026	0	0	0	0	0	0	0	0	0	0	0	0	0	0	0	0	0	0	0	0	0	0	0	0	0	0	0	0	0	0	0	0	0	0	0	0	0	0	0	0	0	0	0
D_6__unidentified, HK694229.2.1512	HK694229.2.1512	D_0__Bacteria, D_1__Firmicutes, D_2__Clostridia, D_3__Clostridiales, D_4__Lachnospiraceae, D_5__Lachnoclostridium, D_6__unidentified	346	1.56561	0	6.91845	0	0	0	0	0	0	0	0	0	0	0	0	0	0	0	0	0	0	0	0	2	2	0	3	0	0	0	0	0	0	0	0	0	0	0	0	0	0	0	0	3	0	0
D_6__uncultured bacterium, JN868901.1.1523	JN868901.1.1523	D_0__Bacteria, D_1__Proteobacteria, D_2__Gammaproteobacteria, D_3__Betaproteobacteriales, D_4__Burkholderiaceae, D_5__Polynucleobacter, D_6__uncultured bacterium	3	0.0135747	0	0.201802	0	0	0	0	0	0	0	0	0	0	0	0	0	0	0	0	0	0	0	0	0	0	0	0	0	0	0	0	0	0	0	0	0	0	0	0	0	0	0	0	0	0	0
D_6__uncultured Streptococcus sp., JX548436.1.1511	JX548436.1.1511	D_0__Bacteria, D_1__Firmicutes, D_2__Bacilli, D_3__Lactobacillales, D_4__Streptococcaceae, D_5__Streptococcus, D_6__uncultured Streptococcus sp.	223	1.00905	0	5.54485	0	0	0	0	8	0	0	0	0	0	0	0	0	1	0	0	0	1	1	0	0	2	0	3	1	0	0	1	1	0	1	0	2	2	0	0	0	0	0	0	3	1	1
D_6__uncultured bacterium, LC028571.1.1523	LC028571.1.1523	D_0__Bacteria, D_1__Firmicutes, D_2__Clostridia, D_3__Clostridiales, D_4__Ruminococcaceae, D_5__Ruminococcaceae UCG-005, D_6__uncultured bacterium	3	0.0135747	0	0.15014	0	0	0	0	0	0	0	0	0	0	0	0	0	0	0	0	0	0	0	0	0	0	0	0	0	0	0	0	0	0	0	0	0	0	0	0	0	0	0	0	0	0	0
D_6__uncultured bacterium, LC028610.1.1523	LC028610.1.1523	D_0__Bacteria, D_1__Firmicutes, D_2__Clostridia, D_3__Clostridiales, D_4__Lachnospiraceae, D_5__uncultured, D_6__uncultured bacterium	5	0.0226244	0	0.200985	0	0	0	0	0	0	0	0	0	0	0	0	0	0	0	0	0	0	0	0	0	0	0	0	0	0	0	0	0	0	0	0	0	0	0	0	0	0	0	0	0	0	0
Ambiguous_taxa, LEYW01000012.99860.101933	LEYW01000012.99860.101933	D_0__Bacteria, D_1__Proteobacteria, D_2__Gammaproteobacteria, D_3__Enterobacteriales, D_4__Enterobacteriaceae, D_5__Klebsiella, Ambiguous_taxa	318223	1439.92	0	3800.35	3	14414	0	0	0	0	0	458	0	0	0	1	1	0	1	0	1	0	0	0	10773	9193	16057	9011	3917	9296	3791	4447	3090	2956	2476	2456	3378	4374	0	3	1	3	2	7	12973	0	0
Ambiguous_taxa, LN833866.1.1511	LN833866.1.1511	D_0__Bacteria, D_1__Firmicutes, D_2__Bacilli, D_3__Lactobacillales, D_4__Enterococcaceae, D_5__Enterococcus, Ambiguous_taxa	4	0.0180995	0	0.269069	0	0	0	0	0	0	0	0	0	0	0	0	0	0	0	0	0	0	0	0	0	0	0	0	0	0	0	0	0	0	0	0	0	0	0	0	0	0	0	0	0	0	0
D_6__Bacteroides ovatus V975, LT622246.247875.249393	LT622246.247875.249393	D_0__Bacteria, D_1__Bacteroidetes, D_2__Bacteroidia, D_3__Bacteroidales, D_4__Bacteroidaceae, D_5__Bacteroides, D_6__Bacteroides ovatus V975	65204	295.041	8	547.563	0	2	0	3	0	0	0	3	1703	1386	1143	1016	843	1345	731	1075	596	677	704	748	6	3	8	3	1	9	0	0	1	0	0	0	1	0	0	0	0	0	0	0	8	863	1317
Ambiguous_taxa, LWLI01000001.299563.301073	LWLI01000001.299563.301073	D_0__Bacteria, D_1__Firmicutes, D_2__Clostridia, D_3__Clostridiales, D_4__Ruminococcaceae, D_5__Butyricicoccus, Ambiguous_taxa	6156	27.8552	1	66.559	0	23	0	0	0	0	0	0	17	12	22	19	5	14	9	19	6	7	10	11	2	3	10	3	4	7	0	0	0	0	0	0	0	0	0	0	0	0	0	0	18	12	10
Ambiguous_taxa, AB506131.1.1522	AB506131.1.1522	D_0__Bacteria, D_1__Firmicutes, D_2__Clostridia, D_3__Clostridiales, D_4__Lachnospiraceae, D_5__Blautia, Ambiguous_taxa	1397	6.32127	0	22.0221	0	0	0	0	0	0	0	0	3	1	0	3	2	1	11	16	9	13	17	6	2	0	0	0	0	0	0	0	0	0	0	0	0	0	0	0	0	0	0	0	0	1	2
Ambiguous_taxa, AB506215.1.1522	AB506215.1.1522	D_0__Bacteria, D_1__Firmicutes, D_2__Clostridia, D_3__Clostridiales, D_4__Ruminococcaceae, D_5__uncultured, Ambiguous_taxa	1637	7.40724	0	18.3644	0	14	0	0	0	0	0	0	0	0	0	0	0	0	0	0	0	0	0	0	52	44	77	38	38	33	0	0	0	0	0	0	0	0	0	0	1	0	0	0	37	0	0
Ambiguous_taxa, AB506237.1.1522	AB506237.1.1522	D_0__Bacteria, D_1__Firmicutes, D_2__Clostridia, D_3__Clostridiales, D_4__Lachnospiraceae, D_5__Blautia, Ambiguous_taxa	78	0.352941	0	1.12507	0	2	0	0	0	0	0	0	0	0	0	0	1	0	2	0	0	0	0	0	0	0	0	1	0	0	0	0	0	0	0	0	0	0	0	0	0	0	0	0	0	1	0
D_6__uncultured Blautia sp., AB822953.1.1572	AB822953.1.1572	D_0__Bacteria, D_1__Firmicutes, D_2__Clostridia, D_3__Clostridiales, D_4__Lachnospiraceae, D_5__Eisenbergiella, D_6__uncultured Blautia sp.	2	0.00904977	0	0.134535	0	0	0	0	0	0	0	0	0	0	0	0	0	0	0	0	0	0	0	0	0	0	0	0	0	0	0	0	0	0	0	0	0	0	0	0	0	0	0	0	0	0	0
Ambiguous_taxa, BABA01001375.2421.3930	BABA01001375.2421.3930	D_0__Bacteria, D_1__Firmicutes, D_2__Clostridia, D_3__Clostridiales, D_4__Lachnospiraceae, D_5__Lachnospiraceae NK4A136 group, Ambiguous_taxa	60	0.271493	0	1.19032	0	0	0	0	0	0	0	0	0	0	0	0	0	0	0	0	0	0	0	0	0	0	0	0	0	2	0	0	0	0	0	0	0	0	0	0	0	0	0	0	0	0	0
D_6__human gut metagenome, BABE01000244.3185.4694	BABE01000244.3185.4694	D_0__Bacteria, D_1__Firmicutes, D_2__Clostridia, D_3__Clostridiales, D_4__Lachnospiraceae, D_5__Blautia, D_6__human gut metagenome	29568	133.792	0	420.416	0	336	0	7	0	0	0	19	376	211	141	210	186	200	375	597	518	326	495	407	37	20	71	28	26	15	0	0	0	0	0	0	0	0	0	0	0	0	0	0	48	232	269
Ambiguous_taxa, BAGW01000037.287.1796	BAGW01000037.287.1796	D_0__Bacteria, D_1__Firmicutes, D_2__Clostridia, D_3__Clostridiales, D_4__Ruminococcaceae, D_5__Oscillibacter, Ambiguous_taxa	142	0.642534	0	1.76682	0	0	0	0	0	0	0	0	5	9	0	0	3	0	2	1	1	3	1	2	0	0	0	0	0	0	0	0	0	0	0	0	0	0	0	0	0	0	0	0	0	0	3
Ambiguous_taxa, BAIC02000310.62.1571	BAIC02000310.62.1571	D_0__Bacteria, D_1__Firmicutes, D_2__Clostridia, D_3__Clostridiales, D_4__Lachnospiraceae, D_5__Lachnoclostridium, Ambiguous_taxa	821	3.71493	0	11.0961	0	0	0	0	0	0	0	0	0	3	0	7	3	1	3	0	2	0	1	0	11	4	17	20	8	10	0	0	0	0	0	0	0	0	0	0	0	0	0	0	23	0	1
Ambiguous_taxa, CBGR010000023.2684.4201	CBGR010000023.2684.4201	D_0__Bacteria, D_1__Firmicutes, D_2__Erysipelotrichia, D_3__Erysipelotrichales, D_4__Erysipelotrichaceae, Ambiguous_taxa, Ambiguous_taxa	3	0.0135747	0	0.201802	0	0	0	0	0	0	0	0	0	0	0	0	0	0	0	0	0	0	0	0	0	0	0	0	0	0	0	0	0	0	0	0	0	0	0	0	0	0	0	0	0	0	0
D_6__Alistipes sp. AL-1, CCIZ01000013.190076.191585	CCIZ01000013.190076.191585	D_0__Bacteria, D_1__Bacteroidetes, D_2__Bacteroidia, D_3__Bacteroidales, D_4__Rikenellaceae, D_5__Alistipes, D_6__Alistipes sp. AL-1	19685	89.0724	3	188.759	0	19	0	0	0	0	0	0	364	328	289	242	193	307	163	260	152	138	182	167	41	32	77	31	24	35	0	0	0	0	0	0	0	0	0	0	0	0	0	0	72	233	295
D_6__Bacteroides acidifaciens, CDPQ01003778.246.1755	CDPQ01003778.246.1755	D_0__Bacteria, D_1__Bacteroidetes, D_2__Bacteroidia, D_3__Bacteroidales, D_4__Bacteroidaceae, D_5__Bacteroides, D_6__Bacteroides acidifaciens	21	0.0950226	0	0.442126	0	0	0	0	0	0	0	0	0	0	0	0	0	0	0	0	0	0	0	0	0	0	0	0	0	0	0	0	0	0	0	0	0	0	0	0	0	0	0	0	0	0	0
Ambiguous_taxa, CDTW01039997.3307.4816	CDTW01039997.3307.4816	D_0__Bacteria, D_1__Bacteroidetes, D_2__Bacteroidia, D_3__Bacteroidales, D_4__Prevotellaceae, D_5__Prevotellaceae NK3B31 group, Ambiguous_taxa	4966	22.4706	0	117.561	0	0	0	0	0	0	0	0	0	0	0	0	0	0	0	0	0	0	0	0	0	0	0	0	0	0	0	0	0	0	0	0	0	0	0	0	0	0	0	0	0	0	0
D_6__gut metagenome, CEAN01004557.3388.4897	CEAN01004557.3388.4897	D_0__Bacteria, D_1__Firmicutes, D_2__Clostridia, D_3__Clostridiales, D_4__Lachnospiraceae, D_5__uncultured, D_6__gut metagenome	491	2.22172	0	11.2201	0	0	0	0	0	0	0	0	0	0	0	0	0	0	0	0	0	0	0	0	0	0	0	0	0	0	0	0	0	0	0	0	0	0	0	0	0	0	0	0	0	0	0
Ambiguous_taxa, CP009057.4969468.4971009	CP009057.4969468.4971009	D_0__Bacteria, D_1__Bacteroidetes, D_2__Bacteroidia, D_3__Bacteroidales, D_4__Bacteroidaceae, D_5__Bacteroides, Ambiguous_taxa	5	0.0226244	0	0.176929	0	0	0	0	0	0	0	0	0	0	0	0	0	0	0	0	0	0	0	0	0	0	0	0	0	0	0	0	0	0	0	0	0	0	0	0	0	0	0	0	0	0	0
D_6__Bacteroides thetaiotaomicron, CVOZ01000063.228971.230480	CVOZ01000063.228971.230480	D_0__Bacteria, D_1__Bacteroidetes, D_2__Bacteroidia, D_3__Bacteroidales, D_4__Bacteroidaceae, D_5__Bacteroides, D_6__Bacteroides thetaiotaomicron	2	0.00904977	0	0.134535	0	0	0	0	0	0	0	0	0	0	0	0	0	0	0	0	0	0	0	0	0	0	0	0	0	0	0	0	0	0	0	0	0	0	0	0	0	0	0	0	0	0	0
Ambiguous_taxa, EF151508.1.1514	EF151508.1.1514	D_0__Bacteria, D_1__Actinobacteria, D_2__Actinobacteria, D_3__Micrococcales, D_4__Micrococcaceae, D_5__Nesterenkonia, Ambiguous_taxa	19	0.0859729	0	0.961454	0	0	0	0	0	0	0	0	0	0	0	0	0	0	0	0	0	0	0	0	0	0	0	0	0	0	0	0	0	0	0	0	0	0	0	0	0	0	0	0	0	0	0
Ambiguous_taxa, FMGB01000112.651.2160	FMGB01000112.651.2160	D_0__Bacteria, D_1__Firmicutes, D_2__Clostridia, D_3__Clostridiales, D_4__Lachnospiraceae, D_5__GCA-900066755, Ambiguous_taxa	73	0.330317	0	1.06789	0	0	0	0	0	0	0	0	0	0	0	0	0	0	0	0	0	0	0	0	0	2	0	0	0	2	0	0	0	0	0	0	0	0	0	0	0	0	0	0	0	0	0
D_6__Prevotellamassilia timonensis, FNMR01000017.288724.290233	FNMR01000017.288724.290233	D_0__Bacteria, D_1__Bacteroidetes, D_2__Bacteroidia, D_3__Bacteroidales, D_4__Prevotellaceae, D_5__Alloprevotella, D_6__Prevotellamassilia timonensis	931411	4214.53	2	14984.4	1	3466	0	0	0	0	0	49	0	0	0	3	0	0	1	0	0	0	0	0	4787	5314	8157	5489	3406	5143	0	0	0	0	0	0	0	0	0	0	0	2	1	2	7434	1	0
Ambiguous_taxa, FPLN01009449.13.1522	FPLN01009449.13.1522	D_0__Bacteria, D_1__Proteobacteria, D_2__Gammaproteobacteria, D_3__Enterobacteriales, D_4__Enterobacteriaceae, D_5__Escherichia-Shigella, Ambiguous_taxa	11	0.0497738	0	0.319463	0	0	0	0	0	0	0	0	0	0	0	0	0	0	0	0	0	0	0	0	0	0	0	0	0	2	0	0	0	0	0	0	0	0	0	0	0	0	0	2	0	0	0
D_6__metagenome, FPLO01004200.11.1520	FPLO01004200.11.1520	D_0__Bacteria, D_1__Firmicutes, D_2__Clostridia, D_3__Clostridiales, D_4__Lachnospiraceae, D_5__Blautia, D_6__metagenome	475	2.14932	0	10.8314	0	0	0	0	0	0	0	0	0	0	0	0	0	0	0	0	0	0	0	0	0	0	0	0	0	0	0	0	0	0	0	0	0	0	0	0	0	0	0	0	0	0	0
D_6__metagenome, FPLO01006936.16.1525	FPLO01006936.16.1525	D_0__Bacteria, D_1__Firmicutes, D_2__Clostridia, D_3__Clostridiales, D_4__Lachnospiraceae, D_5__Blautia, D_6__metagenome	9	0.040724	0	0.291029	0	0	0	0	0	0	0	0	0	0	0	0	0	0	0	0	0	0	0	0	0	0	0	0	0	0	0	0	0	0	0	0	0	0	0	0	0	0	0	0	0	0	0
D_6__unidentified, HK556761.8.1517	HK556761.8.1517	D_0__Bacteria, D_1__Bacteroidetes, D_2__Bacteroidia, D_3__Bacteroidales, D_4__Porphyromonadaceae, D_5__Porphyromonas, D_6__unidentified	14	0.0633484	0	0.399506	0	0	0	0	0	0	0	0	0	0	0	0	0	0	0	0	0	0	0	0	0	3	0	0	0	0	0	0	0	0	0	0	0	0	0	0	0	0	0	0	0	0	0
Ambiguous_taxa, HK693730.8.1517	HK693730.8.1517	D_0__Bacteria, D_1__Firmicutes, D_2__Clostridia, D_3__Clostridiales, D_4__Lachnospiraceae, D_5__Lachnoclostridium, Ambiguous_taxa	37	0.167421	0	0.709691	0	0	0	0	0	0	0	0	0	0	0	0	0	0	0	0	0	0	0	0	0	0	1	0	0	0	0	0	0	0	0	0	0	0	0	0	0	0	0	0	5	0	0
D_6__uncultured Klebsiella sp., HM159974.1.1513	HM159974.1.1513	D_0__Bacteria, D_1__Proteobacteria, D_2__Gammaproteobacteria, D_3__Enterobacteriales, D_4__Enterobacteriaceae, D_5__Klebsiella, D_6__uncultured Klebsiella sp.	102	0.461538	0	1.50291	0	0	0	0	0	0	0	0	0	0	0	0	0	0	0	0	0	0	0	0	0	0	0	0	0	0	0	0	0	0	0	0	0	0	0	0	0	0	0	0	0	0	0
Ambiguous_taxa, HQ697449.1.1510	HQ697449.1.1510	D_0__Bacteria, D_1__Actinobacteria, D_2__Thermoleophilia, D_3__Gaiellales, D_4__uncultured, Ambiguous_taxa, Ambiguous_taxa	2	0.00904977	0	0.134535	0	0	0	0	2	0	0	0	0	0	0	0	0	0	0	0	0	0	0	0	0	0	0	0	0	0	0	0	0	0	0	0	0	0	0	0	0	0	0	0	0	0	0
D_6__Enterobacter sp. BMC3, JN053269.1.1515	JN053269.1.1515	D_0__Bacteria, D_1__Proteobacteria, D_2__Gammaproteobacteria, D_3__Enterobacteriales, D_4__Enterobacteriaceae, D_5__Enterobacter, D_6__Enterobacter sp. BMC3	5	0.0226244	0	0.149041	0	0	0	0	0	0	0	0	0	0	0	0	0	0	0	0	0	0	0	0	0	0	0	0	0	0	0	0	0	0	0	0	0	0	0	0	0	0	0	0	0	0	0
D_6__Enterococcus sp. L2(2012), JQ745293.1.1511	JQ745293.1.1511	D_0__Bacteria, D_1__Firmicutes, D_2__Bacilli, D_3__Lactobacillales, D_4__Enterococcaceae, D_5__Enterococcus, D_6__Enterococcus sp. L2(2012)	3	0.0135747	0	0.15014	0	0	0	0	0	0	0	0	0	0	0	0	0	0	0	0	0	0	0	0	0	0	0	0	0	0	0	0	0	0	0	0	0	0	0	2	0	0	0	0	0	0	0
D_6__uncultured rumen bacterium, KC163111.1.1522	KC163111.1.1522	D_0__Bacteria, D_1__Firmicutes, D_2__Clostridia, D_3__Clostridiales, D_4__Lachnospiraceae, D_5__Marvinbryantia, D_6__uncultured rumen bacterium	8	0.0361991	0	0.267228	0	0	0	0	0	0	0	0	0	0	0	0	0	0	0	0	0	0	0	0	0	0	0	0	0	0	0	0	0	0	0	0	0	0	0	0	0	0	0	0	0	0	0
D_6__Bacteroides ovatus V975, LT622246.2421265.2422782	LT622246.2421265.2422782	D_0__Bacteria, D_1__Bacteroidetes, D_2__Bacteroidia, D_3__Bacteroidales, D_4__Bacteroidaceae, D_5__Bacteroides, D_6__Bacteroides ovatus V975	78504	355.222	13	627.97	0	0	0	1	0	0	0	4	414	315	288	243	183	260	180	257	143	141	191	178	0	0	0	3	0	3	912	972	1141	901	776	828	1107	1100	0	0	0	0	0	1	0	216	279
Ambiguous_taxa, AB480775.1.1510	AB480775.1.1510	D_0__Bacteria, D_1__Proteobacteria, D_2__Gammaproteobacteria, D_3__Enterobacteriales, D_4__Enterobacteriaceae, D_5__Erwinia, Ambiguous_taxa	2	0.00904977	0	0.134535	0	0	0	0	0	0	0	0	0	0	0	0	0	0	0	0	0	0	0	0	0	0	0	0	0	0	0	0	0	0	0	0	0	0	0	0	0	0	0	0	0	0	0
D_6__uncultured bacterium, AB494844.1.1521	AB494844.1.1521	D_0__Bacteria, D_1__Firmicutes, D_2__Clostridia, D_3__Clostridiales, D_4__Ruminococcaceae, D_5__Ruminococcus 1, D_6__uncultured bacterium	12	0.0542986	0	0.296559	0	0	0	0	0	0	0	0	0	0	0	0	0	0	0	0	0	0	0	0	0	0	0	0	0	0	0	0	0	0	0	0	0	0	0	0	0	0	0	0	0	0	0
D_6__uncultured bacterium, AB745648.1.1512	AB745648.1.1512	D_0__Bacteria, D_1__Proteobacteria, D_2__Gammaproteobacteria, D_3__Aeromonadales, D_4__Aeromonadaceae, D_5__Aeromonas, D_6__uncultured bacterium	19	0.0859729	0	1.27808	0	0	0	0	0	0	0	0	0	0	0	0	0	0	0	0	0	0	0	0	0	0	0	0	0	0	0	0	0	0	0	0	0	0	0	0	0	0	0	0	0	0	0
D_6__Bacteroides sp. 3_2_5, ACIB02000015.660160.661676	ACIB02000015.660160.661676	D_0__Bacteria, D_1__Bacteroidetes, D_2__Bacteroidia, D_3__Bacteroidales, D_4__Bacteroidaceae, D_5__Bacteroides, D_6__Bacteroides sp. 3_2_5	2053468	9291.71	1788	16464.6	0	217	0	105	6	0	0	1659	3457	2644	2192	2162	1788	2641	1760	2290	1530	1546	1578	1879	34	56	63	53	16	49	43627	47504	41322	39529	34263	33433	41959	49222	2	1	13643	13693	15435	14607	67	1987	2645
Ambiguous_taxa, ADET01000004.313.1851	ADET01000004.313.1851	D_0__Bacteria, D_1__Actinobacteria, D_2__Actinobacteria, D_3__Bifidobacteriales, D_4__Bifidobacteriaceae, D_5__Gardnerella, Ambiguous_taxa	2	0.00904977	0	0.134535	0	0	0	0	0	0	0	0	0	0	0	0	0	0	0	0	0	0	0	0	0	0	0	0	0	0	0	0	0	0	0	0	0	0	0	0	0	0	0	0	0	0	0
D_6__Bacteroides vulgatus PC510, ADKO01000087.185.1693	ADKO01000087.185.1693	D_0__Bacteria, D_1__Bacteroidetes, D_2__Bacteroidia, D_3__Bacteroidales, D_4__Bacteroidaceae, D_5__Bacteroides, D_6__Bacteroides vulgatus PC510	263160	1190.77	4	4238.98	0	745	0	0	0	0	0	0	0	0	0	0	0	0	1	0	0	0	0	0	972	787	1567	860	559	822	0	0	0	1	0	0	1	0	0	0	0	5	4	5	1318	5	3
Ambiguous_taxa, ADLD01000012.328.1844	ADLD01000012.328.1844	D_0__Bacteria, D_1__Bacteroidetes, D_2__Bacteroidia, D_3__Bacteroidales, D_4__Rikenellaceae, D_5__Alistipes, Ambiguous_taxa	7638	34.5611	1	72.1926	0	21	0	0	0	0	0	0	111	101	65	44	47	99	38	43	29	35	61	76	15	18	48	31	14	27	0	0	0	0	0	0	0	0	0	0	0	0	0	0	54	73	111
Ambiguous_taxa, AGXW01000010.57027.58543	AGXW01000010.57027.58543	D_0__Bacteria, D_1__Bacteroidetes, D_2__Bacteroidia, D_3__Bacteroidales, D_4__Bacteroidaceae, D_5__Bacteroides, Ambiguous_taxa	10	0.0452489	0	0.298081	0	0	0	0	0	0	0	0	0	0	0	0	0	0	0	0	0	0	0	0	0	0	0	0	0	0	0	0	0	0	0	0	0	0	0	0	0	0	0	0	0	0	0
Ambiguous_taxa, AM419988.1.1509	AM419988.1.1509	D_0__Bacteria, D_1__Firmicutes, D_2__Bacilli, D_3__Lactobacillales, D_4__Streptococcaceae, D_5__Streptococcus, Ambiguous_taxa	2	0.00904977	0	0.134535	0	0	0	0	0	0	0	0	0	0	0	0	0	0	0	0	0	0	0	0	0	0	0	0	0	0	0	0	0	0	0	0	0	0	0	0	0	0	0	0	0	0	0
D_6__Coprobacter fastidiosus NSB1, AWWG01000020.296.1831	AWWG01000020.296.1831	D_0__Bacteria, D_1__Bacteroidetes, D_2__Bacteroidia, D_3__Bacteroidales, D_4__Barnesiellaceae, D_5__Coprobacter, D_6__Coprobacter fastidiosus NSB1	5705	25.8145	0	108.025	0	0	0	0	0	0	0	0	0	0	0	0	0	0	0	0	0	0	0	0	0	0	0	3	0	0	0	0	0	0	0	0	0	0	0	0	0	0	0	0	0	0	0
D_6__human gut metagenome, BAAX01003885.346.1854	BAAX01003885.346.1854	D_0__Bacteria, D_1__Actinobacteria, D_2__Actinobacteria, D_3__Bifidobacteriales, D_4__Bifidobacteriaceae, D_5__Bifidobacterium, D_6__human gut metagenome	102608	464.29	16	1007.13	0	48	0	13	0	0	1	128	482	338	250	167	188	213	193	278	138	172	374	262	0	0	0	0	0	0	0	0	0	0	0	0	0	0	0	0	1176	1300	1263	1232	0	270	426
D_6__gut metagenome, CDYK01040934.16.1524	CDYK01040934.16.1524	D_0__Bacteria, D_1__Bacteroidetes, D_2__Bacteroidia, D_3__Bacteroidales, D_4__Bacteroidaceae, D_5__Bacteroides, D_6__gut metagenome	58151	263.127	0	1106.06	0	164	0	0	0	0	0	0	0	0	0	0	0	0	0	0	0	0	0	0	381	273	585	388	159	284	0	0	0	0	0	0	0	0	0	0	1	1	3	3	484	0	1
Ambiguous_taxa, CDYX01009713.16.1524	CDYX01009713.16.1524	D_0__Bacteria, D_1__Bacteroidetes, D_2__Bacteroidia, D_3__Bacteroidales, D_4__Rikenellaceae, D_5__Alistipes, Ambiguous_taxa	1932	8.74208	0	19.1048	0	0	0	0	0	0	0	0	52	59	53	43	36	44	19	56	17	20	26	26	0	0	0	0	0	0	0	0	0	0	0	0	0	0	0	0	0	0	0	0	0	35	33
Ambiguous_taxa, CDZT01028615.319923.321431	CDZT01028615.319923.321431	D_0__Bacteria, D_1__Bacteroidetes, D_2__Bacteroidia, D_3__Bacteroidales, D_4__Rikenellaceae, D_5__Alistipes, Ambiguous_taxa	1775	8.03167	0	18.0384	0	0	0	0	0	0	0	0	64	28	32	27	29	45	12	33	22	27	30	27	0	0	0	0	0	0	0	0	0	0	0	0	0	0	0	0	0	0	0	0	0	37	49
Ambiguous_taxa, CP002449.4002305.4003821	CP002449.4002305.4003821	D_0__Bacteria, D_1__Proteobacteria, D_2__Gammaproteobacteria, D_3__Betaproteobacteriales, D_4__Burkholderiaceae, D_5__Alicycliphilus, Ambiguous_taxa	4	0.0180995	0	0.269069	0	0	0	0	0	0	0	4	0	0	0	0	0	0	0	0	0	0	0	0	0	0	0	0	0	0	0	0	0	0	0	0	0	0	0	0	0	0	0	0	0	0	0
D_6__Bacteroides caecimuris, CP015401.3482423.3483958	CP015401.3482423.3483958	D_0__Bacteria, D_1__Bacteroidetes, D_2__Bacteroidia, D_3__Bacteroidales, D_4__Bacteroidaceae, D_5__Bacteroides, D_6__Bacteroides caecimuris	1141	5.1629	0	16.6633	0	0	0	0	0	0	0	0	0	0	0	0	0	0	0	0	0	0	0	0	0	0	0	0	0	0	0	0	0	0	0	0	0	0	0	0	0	0	0	0	0	0	0
Ambiguous_taxa, CZBH01000001.999036.1000544	CZBH01000001.999036.1000544	D_0__Bacteria, D_1__Bacteroidetes, D_2__Bacteroidia, D_3__Bacteroidales, D_4__Rikenellaceae, D_5__Alistipes, Ambiguous_taxa	14045	63.552	0	162.313	0	0	0	1	0	0	0	0	311	203	142	123	131	242	101	137	88	93	127	129	0	0	0	0	0	0	0	0	0	0	0	0	0	0	0	0	0	0	0	0	0	182	166
Ambiguous_taxa, DD159266.1.1509	DD159266.1.1509	D_0__Bacteria, D_1__Firmicutes, D_2__Clostridia, D_3__Clostridiales, D_4__Lachnospiraceae, D_5__Tyzzerella 3, Ambiguous_taxa	5049	22.8462	0	192.9	0	0	0	0	0	0	0	0	0	0	0	0	0	0	0	0	0	0	0	0	0	0	0	0	0	0	0	0	0	0	0	0	0	0	0	0	0	0	0	0	0	0	0
Ambiguous_taxa, FAUJ01000006.3367.4875	FAUJ01000006.3367.4875	D_0__Bacteria, D_1__Firmicutes, D_2__Clostridia, D_3__Clostridiales, D_4__Ruminococcaceae, D_5__Candidatus Soleaferrea, Ambiguous_taxa	355	1.60633	0	3.07686	0	1	0	0	0	0	0	0	5	3	3	0	1	2	1	2	4	4	0	2	1	1	7	0	0	7	0	0	0	0	0	0	0	0	0	0	0	0	0	0	3	0	1
D_6__Intestinimonas gabonensis, FBXW01000008.267.1775	FBXW01000008.267.1775	D_0__Bacteria, D_1__Firmicutes, D_2__Clostridia, D_3__Clostridiales, D_4__Ruminococcaceae, D_5__uncultured, D_6__Intestinimonas gabonensis	394	1.78281	0	3.85509	0	0	0	0	0	0	0	0	5	0	2	4	4	13	2	0	4	0	6	6	0	3	5	2	3	0	0	0	0	0	0	0	0	0	0	0	0	0	0	0	6	0	0
D_6__metagenome, FPLO01000405.8.1516	FPLO01000405.8.1516	D_0__Bacteria, D_1__Firmicutes, D_2__Clostridia, D_3__Clostridiales, D_4__Lachnospiraceae, D_5__CAG-56, D_6__metagenome	12867	58.2217	1	140.574	0	111	0	1	0	0	0	0	189	68	37	25	32	26	34	31	41	37	29	28	59	12	82	7	13	21	0	0	0	0	0	0	0	0	0	0	0	0	0	0	67	137	152
D_6__metagenome, FPLO01005776.11.1519	FPLO01005776.11.1519	D_0__Bacteria, D_1__Firmicutes, D_2__Clostridia, D_3__Clostridiales, D_4__Lachnospiraceae, D_5__Marvinbryantia, D_6__metagenome	1589	7.19005	0	16.3554	0	4	0	0	0	0	0	5	16	13	9	19	14	16	22	35	27	22	27	12	3	4	2	2	1	1	0	0	0	0	0	0	0	0	0	0	1	0	0	0	3	20	8
D_6__Rothia mucilaginosa, JVRG01000020.3417.4925	JVRG01000020.3417.4925	D_0__Bacteria, D_1__Actinobacteria, D_2__Actinobacteria, D_3__Micrococcales, D_4__Micrococcaceae, D_5__Rothia, D_6__Rothia mucilaginosa	155	0.701357	0	2.45532	0	0	0	0	0	0	0	0	3	2	0	2	5	1	2	0	0	2	0	0	0	0	0	1	1	1	0	0	0	0	0	0	0	0	0	0	0	0	0	0	0	1	3
Ambiguous_taxa, KF436673.1.1509	KF436673.1.1509	D_0__Bacteria, D_1__Proteobacteria, D_2__Gammaproteobacteria, D_3__Enterobacteriales, D_4__Enterobacteriaceae, Ambiguous_taxa, Ambiguous_taxa	2	0.00904977	0	0.0949138	0	0	0	0	0	0	0	0	0	0	0	0	0	0	0	0	0	0	0	0	0	0	0	0	0	0	0	0	0	0	0	0	0	0	0	0	0	0	0	0	0	0	0
Ambiguous_taxa, KM819138.1.1509	KM819138.1.1509	D_0__Bacteria, D_1__Firmicutes, D_2__Bacilli, D_3__Lactobacillales, D_4__Streptococcaceae, D_5__Lactococcus, Ambiguous_taxa	5	0.0226244	0	0.336336	0	0	0	0	0	0	0	0	0	0	0	0	0	0	0	0	0	0	0	0	0	0	0	0	0	0	0	0	0	0	0	0	0	0	0	0	0	0	0	0	0	0	0
D_6__uncultured bacterium, LC028631.1.1521	LC028631.1.1521	D_0__Bacteria, D_1__Firmicutes, D_2__Clostridia, D_3__Clostridiales, D_4__Ruminococcaceae, D_5__uncultured, D_6__uncultured bacterium	49	0.221719	0	0.842442	0	0	0	0	0	0	0	0	0	0	0	0	0	0	0	0	0	0	0	0	0	0	0	0	0	0	0	0	0	0	0	0	0	0	0	0	0	0	0	0	0	0	0
D_6__uncultured bacterium, LC028804.1.1521	LC028804.1.1521	D_0__Bacteria, D_1__Firmicutes, D_2__Clostridia, D_3__Clostridiales, D_4__Ruminococcaceae, D_5__uncultured, D_6__uncultured bacterium	2	0.00904977	0	0.134535	0	0	0	0	0	0	0	0	0	0	0	0	0	0	0	0	0	0	0	0	0	0	0	0	0	0	0	0	0	0	0	0	0	0	0	0	0	0	0	0	0	0	0
D_6__bacterium LF-3, LK021123.1.1724	LK021123.1.1724	D_0__Bacteria, D_1__Firmicutes, D_2__Erysipelotrichia, D_3__Erysipelotrichales, D_4__Erysipelotrichaceae, D_5__Erysipelotrichaceae UCG-003, D_6__bacterium LF-3	12728	57.5928	0	168.465	0	21	0	2	0	0	0	3	360	187	190	157	106	202	114	162	83	104	169	189	45	30	67	19	25	27	0	0	0	0	0	0	0	0	0	0	0	0	0	0	73	188	289
Ambiguous_taxa, LQQC01000008.3662.5187	LQQC01000008.3662.5187	D_0__Bacteria, D_1__Actinobacteria, D_2__Actinobacteria, D_3__Micrococcales, D_4__Brevibacteriaceae, D_5__Brevibacterium, Ambiguous_taxa	6	0.0271493	0	0.403604	0	0	0	0	0	0	0	0	0	0	0	0	0	0	0	0	0	0	0	0	0	0	0	0	0	0	0	0	0	0	0	0	0	0	0	0	0	0	0	0	0	0	0
D_6__uncultured bacterium, AB506262.1.1520	AB506262.1.1520	D_0__Bacteria, D_1__Firmicutes, D_2__Clostridia, D_3__Clostridiales, D_4__Lachnospiraceae, D_5__[Ruminococcus] gauvreauii group, D_6__uncultured bacterium	2	0.00904977	0	0.134535	0	0	0	0	0	0	0	0	0	0	0	0	0	0	0	0	0	0	0	0	0	0	0	0	0	0	0	0	0	0	0	0	0	0	0	0	0	0	0	0	0	0	0
Ambiguous_taxa, AB821664.1.1520	AB821664.1.1520	D_0__Bacteria, D_1__Firmicutes, D_2__Clostridia, D_3__Clostridiales, D_4__Christensenellaceae, D_5__Christensenellaceae R-7 group, Ambiguous_taxa	4	0.0180995	0	0.164145	0	0	0	0	0	0	0	0	0	0	0	0	0	0	0	0	0	0	0	1	0	0	1	0	0	0	0	0	0	0	0	0	0	0	0	0	0	0	0	0	0	0	0
D_6__human gut metagenome, BAAU01001541.140.1647	BAAU01001541.140.1647	D_0__Bacteria, D_1__Firmicutes, D_2__Clostridia, D_3__Clostridiales, D_4__Lachnospiraceae, D_5__Lachnoclostridium, D_6__human gut metagenome	14383	65.0814	1	120.119	0	31	0	0	0	0	0	0	60	155	142	133	153	173	137	159	131	106	106	120	147	146	196	144	76	135	0	0	0	0	0	0	0	0	0	0	0	0	0	0	83	52	60
Ambiguous_taxa, BABD01000482.1904.3411	BABD01000482.1904.3411	D_0__Bacteria, D_1__Bacteroidetes, D_2__Bacteroidia, D_3__Bacteroidales, D_4__Bacteroidaceae, D_5__Bacteroides, Ambiguous_taxa	66	0.298643	0	1.13276	0	0	0	0	0	0	0	0	0	0	0	0	0	0	0	0	0	0	0	0	0	0	0	0	0	0	0	0	0	0	0	0	0	0	0	0	0	0	0	0	0	0	0
D_6__Bacteroides acidifaciens JCM 10556, BAIW01000188.173.1680	BAIW01000188.173.1680	D_0__Bacteria, D_1__Bacteroidetes, D_2__Bacteroidia, D_3__Bacteroidales, D_4__Bacteroidaceae, D_5__Bacteroides, D_6__Bacteroides acidifaciens JCM 10556	67	0.303167	0	0.885971	0	0	0	0	0	0	0	0	6	2	1	3	1	0	0	1	1	1	0	0	0	0	0	0	0	0	0	0	0	0	0	0	0	0	0	0	0	0	0	0	0	1	1
Ambiguous_taxa, CAEG01000022.14.1521	CAEG01000022.14.1521	D_0__Bacteria, D_1__Bacteroidetes, D_2__Bacteroidia, D_3__Bacteroidales, D_4__Rikenellaceae, D_5__Alistipes, Ambiguous_taxa	5256	23.7828	0	59.6596	0	160	0	0	0	0	0	12	0	0	0	0	0	0	0	2	0	0	0	0	134	131	167	157	51	125	0	0	0	0	0	0	0	0	0	0	0	0	0	0	228	0	0
D_6__gut metagenome, CDZA01062782.3110.4617	CDZA01062782.3110.4617	D_0__Bacteria, D_1__Firmicutes, D_2__Clostridia, D_3__Clostridiales, D_4__Ruminococcaceae, D_5__uncultured, D_6__gut metagenome	1622	7.33937	0	18.8951	0	34	0	0	0	0	0	0	0	0	0	0	0	0	0	0	0	0	0	0	51	25	89	30	21	29	0	0	0	0	0	0	0	0	0	0	0	0	0	0	80	0	0
Ambiguous_taxa, CDZQ01045218.278.1785	CDZQ01045218.278.1785	D_0__Bacteria, D_1__Firmicutes, D_2__Clostridia, D_3__Clostridiales, D_4__Ruminococcaceae, D_5__Ruminococcaceae UCG-010, Ambiguous_taxa	179	0.809955	0	2.20126	0	0	0	0	0	0	0	0	8	4	1	3	4	4	4	6	7	2	10	9	0	0	0	0	0	0	0	0	0	0	0	0	0	0	0	0	0	0	0	0	0	4	2
D_6__uncultured bacterium, DQ342334.1.1517	DQ342334.1.1517	D_0__Bacteria, D_1__Firmicutes, D_2__Clostridia, D_3__Clostridiales, D_4__Ruminococcaceae, D_5__Ruminococcaceae NK4A214 group, D_6__uncultured bacterium	593	2.68326	0	5.16361	0	0	0	0	0	0	0	0	7	10	16	9	6	19	15	9	10	11	12	14	22	9	19	17	7	16	0	0	0	0	0	0	0	0	0	0	0	0	0	0	4	6	7
Ambiguous_taxa, FMGF01000006.87362.88869	FMGF01000006.87362.88869	D_0__Bacteria, D_1__Firmicutes, D_2__Clostridia, D_3__Clostridiales, D_4__Ruminococcaceae, D_5__Butyricicoccus, Ambiguous_taxa	371	1.67873	0	3.39665	0	0	0	0	0	0	0	0	3	2	2	2	0	4	0	1	0	5	0	0	0	0	8	2	2	1	0	0	0	0	0	0	0	0	0	0	0	0	0	0	5	6	4
D_6__metagenome, FPLO01005470.10.1517	FPLO01005470.10.1517	D_0__Bacteria, D_1__Firmicutes, D_2__Clostridia, D_3__Clostridiales, D_4__Christensenellaceae, D_5__Christensenellaceae R-7 group, D_6__metagenome	11	0.0497738	0	0.289612	0	0	0	0	0	0	0	0	0	0	0	0	0	0	0	0	0	0	0	2	0	0	0	0	1	0	0	0	0	0	0	0	0	0	0	0	0	0	0	0	0	1	0
Ambiguous_taxa, HK693800.3.1510	HK693800.3.1510	D_0__Bacteria, D_1__Firmicutes, D_2__Clostridia, D_3__Clostridiales, D_4__Ruminococcaceae, D_5__Ruminiclostridium, Ambiguous_taxa	36	0.162896	0	0.8794	0	0	0	0	0	0	0	0	0	0	0	0	0	0	0	0	0	0	0	0	0	0	0	0	0	0	0	0	0	0	0	0	0	0	0	0	0	0	0	0	0	0	0
Ambiguous_taxa, JQ805703.1.1547	JQ805703.1.1547	D_0__Bacteria, D_1__Actinobacteria, D_2__Actinobacteria, D_3__Bifidobacteriales, D_4__Bifidobacteriaceae, D_5__Bifidobacterium, Ambiguous_taxa	137	0.61991	0	5.76907	0	0	0	0	0	0	0	0	0	0	0	0	0	0	0	0	0	0	0	0	0	0	0	0	0	0	0	0	0	0	0	0	0	0	0	0	0	0	0	0	0	0	0
D_6__uncultured bacterium, JQ996675.1.1525	JQ996675.1.1525	D_0__Bacteria, D_1__Firmicutes, D_2__Clostridia, D_3__Clostridiales, D_4__Clostridiaceae 1, D_5__Clostridium sensu stricto 1, D_6__uncultured bacterium	2	0.00904977	0	0.134535	0	0	0	0	0	0	0	0	0	0	0	0	0	0	0	2	0	0	0	0	0	0	0	0	0	0	0	0	0	0	0	0	0	0	0	0	0	0	0	0	0	0	0
Ambiguous_taxa, AB188208.1.1519	AB188208.1.1519	D_0__Bacteria, D_1__Actinobacteria, D_2__Actinobacteria, D_3__Micrococcales, D_4__Brevibacteriaceae, D_5__Brevibacterium, Ambiguous_taxa	68	0.307692	0	4.57417	0	0	0	0	0	0	0	0	0	0	0	0	0	0	0	0	0	0	0	0	0	0	0	0	0	0	0	0	0	0	0	0	0	0	0	0	0	0	0	0	0	0	0
Ambiguous_taxa, AB622814.1.1518	AB622814.1.1518	D_0__Bacteria, D_1__Firmicutes, D_2__Clostridia, D_3__Clostridiales, D_4__Ruminococcaceae, D_5__uncultured, Ambiguous_taxa	25	0.113122	0	0.548436	0	0	0	0	0	0	0	0	0	0	0	0	0	0	0	0	0	0	0	0	0	0	0	0	0	0	0	0	0	0	0	0	0	0	0	0	0	0	0	0	0	0	0
D_6__Bacteroides eggerthii DSM 20697, ABVO01000045.3575.5089	ABVO01000045.3575.5089	D_0__Bacteria, D_1__Bacteroidetes, D_2__Bacteroidia, D_3__Bacteroidales, D_4__Bacteroidaceae, D_5__Bacteroides, D_6__Bacteroides eggerthii DSM 20697	70085	317.127	0	963.473	0	2022	0	0	0	0	0	36	0	0	0	0	0	0	0	0	1	0	0	0	2456	2193	3675	2606	1267	2461	0	0	0	0	1	0	1	0	0	0	0	1	0	2	3870	0	0
Ambiguous_taxa, AGES01000002.1517833.1519347	AGES01000002.1517833.1519347	D_0__Bacteria, D_1__Bacteroidetes, D_2__Bacteroidia, D_3__Bacteroidales, D_4__Tannerellaceae, D_5__Parabacteroides, Ambiguous_taxa	6	0.0271493	0	0.231959	0	0	0	0	0	0	0	0	2	0	2	0	0	0	0	0	0	0	0	0	0	0	0	0	0	0	0	0	0	0	0	0	0	0	0	0	0	0	0	0	0	0	0
D_6__Bacteroides uniformis CL03T12C37, AGXY01000011.2332.3846	AGXY01000011.2332.3846	D_0__Bacteria, D_1__Bacteroidetes, D_2__Bacteroidia, D_3__Bacteroidales, D_4__Bacteroidaceae, D_5__Bacteroides, D_6__Bacteroides uniformis CL03T12C37	99088	448.362	2	1591.06	0	735	0	0	0	0	0	5	40	12	17	1	9	12	1	7	1	2	6	8	961	905	1348	908	452	853	0	0	0	0	0	0	0	0	0	1	0	1	1	0	1340	10	5
Ambiguous_taxa, AGZO01000001.452.1966	AGZO01000001.452.1966	D_0__Bacteria, D_1__Bacteroidetes, D_2__Bacteroidia, D_3__Bacteroidales, D_4__Tannerellaceae, D_5__Parabacteroides, Ambiguous_taxa	51077	231.118	0	509.67	0	6	0	3	0	1	0	10	2285	1471	1213	1039	766	1452	686	1002	561	661	798	882	0	0	0	0	0	0	0	0	0	0	0	0	0	0	0	0	0	0	0	0	0	1208	1534
Ambiguous_taxa, CBYE010000031.3297.4803	CBYE010000031.3297.4803	D_0__Bacteria, D_1__Bacteroidetes, D_2__Bacteroidia, D_3__Flavobacteriales, D_4__Weeksellaceae, D_5__Elizabethkingia, Ambiguous_taxa	6	0.0271493	0	0.403604	0	0	0	0	0	0	0	0	0	0	0	0	0	0	0	0	0	0	0	0	0	0	0	0	0	0	0	0	0	0	0	0	0	0	0	0	0	0	0	0	0	0	0
D_6__gut metagenome, CDTY01006121.13.1519	CDTY01006121.13.1519	D_0__Bacteria, D_1__Bacteroidetes, D_2__Bacteroidia, D_3__Bacteroidales, D_4__Rikenellaceae, D_5__Alistipes, D_6__gut metagenome	127265	575.86	0	1970.65	0	0	0	0	0	0	0	0	3	7	4	3	5	7	1	1	2	1	5	3	0	0	0	0	0	1	0	0	0	0	0	0	0	0	0	0	0	0	0	0	0	9	8
D_6__uncultured bacterium, DQ905337.1.1551	DQ905337.1.1551	D_0__Bacteria, D_1__Firmicutes, D_2__Clostridia, D_3__Clostridiales, D_4__Christensenellaceae, D_5__Christensenellaceae R-7 group, D_6__uncultured bacterium	150	0.678733	0	1.83178	0	0	0	0	0	0	0	0	4	10	2	1	13	4	6	4	1	5	7	7	0	0	0	0	0	0	0	0	0	0	0	0	0	0	0	0	0	0	0	0	0	1	1
D_6__uncultured bacterium, EF406662.1.1508	EF406662.1.1508	D_0__Bacteria, D_1__Proteobacteria, D_2__Gammaproteobacteria, D_3__Enterobacteriales, D_4__Enterobacteriaceae, D_5__Escherichia-Shigella, D_6__uncultured bacterium	164	0.742081	0	3.43663	0	0	0	0	0	0	0	0	0	0	0	0	0	0	0	0	0	0	0	0	0	0	0	0	0	0	0	0	0	0	0	0	0	0	0	0	0	0	0	0	0	0	0
Ambiguous_taxa, FJ527676.1.1507	FJ527676.1.1507	D_0__Bacteria, D_1__Proteobacteria, D_2__Gammaproteobacteria, D_3__Enterobacteriales, D_4__Enterobacteriaceae, D_5__Enterobacter, Ambiguous_taxa	149	0.674208	0	2.11332	0	0	0	0	0	0	0	0	0	0	0	0	0	0	0	0	0	0	0	0	0	0	0	0	0	0	0	0	0	0	0	0	0	0	0	0	0	0	0	0	0	0	0
Ambiguous_taxa, FKLA01000009.186857.188363	FKLA01000009.186857.188363	D_0__Bacteria, D_1__Firmicutes, D_2__Clostridia, D_3__Clostridiales, D_4__Ruminococcaceae, D_5__Anaerotruncus, Ambiguous_taxa	635	2.8733	0	5.65704	0	2	0	0	0	0	0	0	15	5	3	5	0	2	1	5	2	2	4	4	14	7	16	6	1	9	0	0	0	0	0	0	0	0	0	0	0	0	0	0	26	5	13
Ambiguous_taxa, FUHT01000001.3690.5196	FUHT01000001.3690.5196	D_0__Bacteria, D_1__Firmicutes, D_2__Clostridia, D_3__Clostridiales, D_4__Ruminococcaceae, D_5__GCA-900066225, Ambiguous_taxa	14	0.0633484	0	0.363775	0	0	0	0	0	0	0	0	0	0	0	0	0	0	0	0	2	0	0	0	0	0	0	0	0	0	0	0	0	0	0	0	0	0	0	0	0	0	0	0	0	2	0
Ambiguous_taxa, FUOC01000022.492.2006	FUOC01000022.492.2006	D_0__Bacteria, D_1__Firmicutes, D_2__Clostridia, D_3__Clostridiales, D_4__Peptostreptococcaceae, D_5__Clostridioides, Ambiguous_taxa	202586	916.679	0	2490	0	78	0	47	1	0	0	1125	0	1	2	0	0	0	0	0	0	0	0	1	0	0	1	0	0	0	0	0	1	1	1	0	0	0	0	0	6675	6897	7440	7966	1	0	0
Ambiguous_taxa, HK555549.10.1516	HK555549.10.1516	D_0__Bacteria, D_1__Bacteroidetes, D_2__Bacteroidia, D_3__Bacteroidales, D_4__Bacteroidaceae, D_5__Bacteroides, Ambiguous_taxa	8810	39.8643	0	107.376	0	177	0	0	0	0	0	0	0	0	0	0	0	0	0	0	0	0	0	0	231	238	400	282	144	297	0	0	0	0	0	0	0	0	0	0	0	0	0	0	373	0	0
D_6__unidentified, HK556725.10.1516	HK556725.10.1516	D_0__Bacteria, D_1__Firmicutes, D_2__Clostridia, D_3__Clostridiales, D_4__Family XI, D_5__Peptoniphilus, D_6__unidentified	2	0.00904977	0	0.134535	0	0	0	0	0	0	0	0	0	0	0	0	0	0	0	0	0	0	0	0	0	0	0	0	0	0	0	0	0	0	0	0	0	0	0	0	0	0	0	0	0	0	0
D_6__bacterium N3a, JX025018.1.1509	JX025018.1.1509	D_0__Bacteria, D_1__Proteobacteria, D_2__Gammaproteobacteria, D_3__Enterobacteriales, D_4__Enterobacteriaceae, D_5__Escherichia-Shigella, D_6__bacterium N3a	5	0.0226244	0	0.149041	0	0	0	0	0	0	0	0	0	0	0	0	0	0	0	0	0	0	0	0	0	0	0	0	0	0	0	0	0	0	0	0	0	0	0	0	0	0	0	0	0	0	0
Ambiguous_taxa, KM406401.1.1510	KM406401.1.1510	D_0__Bacteria, D_1__Proteobacteria, D_2__Gammaproteobacteria, D_3__Enterobacteriales, D_4__Enterobacteriaceae, D_5__Enterobacter, Ambiguous_taxa	73	0.330317	0	1.14194	0	0	0	0	0	0	0	0	0	0	0	0	0	0	0	0	0	0	0	0	0	0	0	0	0	0	0	0	0	0	0	0	0	0	0	0	0	0	0	0	0	0	0
Ambiguous_taxa, KT633568.1.1525	KT633568.1.1525	D_0__Bacteria, D_1__Proteobacteria, D_2__Gammaproteobacteria, D_3__Enterobacteriales, D_4__Enterobacteriaceae, D_5__Enterobacter, Ambiguous_taxa	171	0.773756	0	2.32251	0	0	0	0	0	0	0	0	0	0	0	0	0	0	0	0	0	0	0	0	0	0	0	0	0	0	0	0	0	0	0	0	0	0	0	0	0	0	0	0	0	0	0
Ambiguous_taxa, AB506227.1.1518	AB506227.1.1518	D_0__Bacteria, D_1__Firmicutes, D_2__Clostridia, D_3__Clostridiales, D_4__Christensenellaceae, D_5__Christensenellaceae R-7 group, Ambiguous_taxa	39	0.176471	0	0.884507	0	0	0	0	0	0	0	0	0	0	0	0	0	0	0	0	0	0	0	0	0	0	0	0	0	0	0	0	0	0	0	0	0	0	0	0	0	0	0	0	0	0	0
Ambiguous_taxa, AFZC02000002.674876.676389	AFZC02000002.674876.676389	D_0__Bacteria, D_1__Firmicutes, D_2__Clostridia, D_3__Clostridiales, D_4__Lachnospiraceae, D_5__Oribacterium, Ambiguous_taxa	20	0.0904977	0	0.448178	0	0	0	0	0	0	0	0	0	1	0	0	2	2	0	0	0	2	0	0	0	0	0	0	0	0	0	0	0	0	0	0	0	0	0	0	0	0	0	0	0	0	2
D_6__uncultured bacterium, AY179350.1.1513	AY179350.1.1513	D_0__Bacteria, D_1__Firmicutes, D_2__Clostridia, D_3__Clostridiales, D_4__Lachnospiraceae, D_5__[Eubacterium] eligens group, D_6__uncultured bacterium	3	0.0135747	0	0.11598	0	0	0	0	0	0	0	0	0	0	0	0	0	0	0	0	0	0	0	0	0	0	0	0	0	0	0	0	0	0	0	0	0	0	0	0	0	0	0	0	0	0	0
Ambiguous_taxa, AY858529.1.1511	AY858529.1.1511	D_0__Bacteria, D_1__Firmicutes, D_2__Clostridia, D_3__Clostridiales, D_4__Ruminococcaceae, D_5__Butyricicoccus, Ambiguous_taxa	164	0.742081	0	4.30026	0	0	0	0	0	0	0	0	0	0	0	0	0	0	0	0	0	0	0	0	0	0	0	0	0	0	0	0	0	0	0	0	0	0	0	0	0	0	0	0	0	0	0
D_6__human gut metagenome, BABA01013952.1.1506	BABA01013952.1.1506	D_0__Bacteria, D_1__Firmicutes, D_2__Clostridia, D_3__Clostridiales, D_4__Lachnospiraceae, D_5__Moryella, D_6__human gut metagenome	1789	8.09502	0	14.3085	0	21	0	0	0	0	0	0	28	11	11	20	23	32	10	18	7	19	15	17	40	46	55	53	24	42	0	0	0	0	0	0	0	0	0	0	0	0	0	0	15	12	23
D_6__Trichuris trichiura (human whipworm), CBXK010002535.1192.2697	CBXK010002535.1192.2697	D_0__Bacteria, D_1__Firmicutes, D_2__Clostridia, D_3__Clostridiales, D_4__Ruminococcaceae, D_5__Faecalibacterium, D_6__Trichuris trichiura (human whipworm)	899	4.06787	1	5.93448	0	4	0	2	0	0	0	1	2	7	4	7	2	4	6	8	2	4	3	4	7	2	8	5	6	5	0	0	0	0	0	0	0	0	0	0	18	14	19	15	6	1	4
Ambiguous_taxa, DI490623.26.1531	DI490623.26.1531	D_0__Bacteria, D_1__Proteobacteria, D_2__Gammaproteobacteria, D_3__Enterobacteriales, D_4__Enterobacteriaceae, Ambiguous_taxa, Ambiguous_taxa	14	0.0633484	0	0.387962	0	4	0	0	0	0	0	0	0	0	0	0	0	0	0	0	0	0	0	0	2	0	0	1	0	0	0	0	0	0	1	0	0	1	0	0	0	0	0	0	0	0	0
Ambiguous_taxa, DQ350835.1.1535	DQ350835.1.1535	D_0__Bacteria, D_1__Firmicutes, D_2__Bacilli, D_3__Bacillales, D_4__Staphylococcaceae, D_5__Staphylococcus, Ambiguous_taxa	9	0.040724	0	0.429765	0	0	0	0	0	0	0	0	0	0	0	0	0	0	0	0	0	0	0	0	0	0	0	0	0	0	0	0	0	0	0	0	0	0	0	0	0	0	0	0	0	0	0
D_6__uncultured bacterium, DQ532269.1.1506	DQ532269.1.1506	D_0__Bacteria, D_1__Firmicutes, D_2__Clostridia, D_3__Clostridiales, D_4__Lachnospiraceae, D_5__Roseburia, D_6__uncultured bacterium	22	0.0995475	0	0.521405	0	0	0	0	0	0	0	0	0	0	0	0	0	0	0	0	0	0	0	0	0	0	0	0	0	0	0	0	0	0	0	0	0	0	0	0	0	0	0	0	0	0	0
D_6__uncultured bacterium, DQ777883.1.1517	DQ777883.1.1517	D_0__Bacteria, D_1__Firmicutes, D_2__Clostridia, D_3__Clostridiales, D_4__Ruminococcaceae, D_5__Faecalibacterium, D_6__uncultured bacterium	1146	5.18552	0	21.9124	0	2	0	0	0	0	0	0	0	4	1	4	5	2	3	2	1	1	3	2	7	5	10	5	3	6	0	0	0	0	0	0	0	0	0	0	0	0	0	0	8	0	0
Ambiguous_taxa, EU362176.1.1507	EU362176.1.1507	D_0__Bacteria, D_1__Proteobacteria, D_2__Gammaproteobacteria, D_3__Enterobacteriales, D_4__Enterobacteriaceae, D_5__Pantoea, Ambiguous_taxa	272	1.23077	0	3.06537	0	2	0	0	0	0	0	0	0	0	0	0	0	0	0	0	0	0	0	0	0	0	3	2	1	1	0	0	0	0	0	0	0	0	0	0	0	0	0	0	2	0	0
Ambiguous_taxa, EU939439.1.1509	EU939439.1.1509	D_0__Bacteria, D_1__Proteobacteria, D_2__Gammaproteobacteria, D_3__Enterobacteriales, D_4__Enterobacteriaceae, D_5__Pseudocitrobacter, Ambiguous_taxa	122	0.552036	0	1.68503	0	0	0	0	0	0	0	0	0	0	0	0	0	0	0	0	0	0	0	0	0	0	0	0	0	0	0	0	0	0	0	0	0	0	0	0	0	0	0	0	0	0	0
Ambiguous_taxa, FPLO01001708.10.1515	FPLO01001708.10.1515	D_0__Bacteria, D_1__Firmicutes, D_2__Clostridia, D_3__Clostridiales, D_4__Ruminococcaceae, D_5__uncultured, Ambiguous_taxa	60	0.271493	0	1.10312	0	0	0	0	0	0	0	0	0	0	0	0	0	0	2	0	0	0	2	0	1	0	0	0	0	0	0	0	0	0	0	0	0	0	0	0	0	0	0	0	0	0	0
D_6__metagenome, FPLO01007575.11.1516	FPLO01007575.11.1516	D_0__Bacteria, D_1__Bacteroidetes, D_2__Bacteroidia, D_3__Bacteroidales, D_4__Prevotellaceae, D_5__Prevotella 2, D_6__metagenome	2	0.00904977	0	0.134535	0	0	0	0	0	0	0	0	0	0	0	0	0	0	0	0	0	0	0	0	0	0	0	0	0	0	0	0	0	0	0	0	0	0	0	0	0	0	0	0	0	0	0
D_6__Klebsiella pneumoniae, JF907695.1.1506	JF907695.1.1506	D_0__Bacteria, D_1__Proteobacteria, D_2__Gammaproteobacteria, D_3__Enterobacteriales, D_4__Enterobacteriaceae, D_5__Klebsiella, D_6__Klebsiella pneumoniae	422	1.9095	0	5.26057	0	1	0	0	0	0	0	0	0	0	0	0	0	0	0	0	0	0	0	0	2	3	1	0	0	3	0	0	0	0	0	0	0	0	0	0	0	0	0	0	0	0	0
D_6__uncultured bacterium, JN866593.1.1506	JN866593.1.1506	D_0__Bacteria, D_1__Proteobacteria, D_2__Gammaproteobacteria, D_3__Enterobacteriales, D_4__Enterobacteriaceae, D_5__Escherichia-Shigella, D_6__uncultured bacterium	302	1.36652	0	2.4857	0	3	0	0	0	0	0	0	0	0	0	0	0	0	0	0	0	0	0	0	6	0	7	4	0	3	0	0	0	0	0	0	0	0	0	1	2	2	7	8	0	0	0
Ambiguous_taxa, JNVK01000002.737885.739618	JNVK01000002.737885.739618	D_0__Bacteria, D_1__Proteobacteria, D_2__Gammaproteobacteria, D_3__Enterobacteriales, D_4__Enterobacteriaceae, D_5__Klebsiella, Ambiguous_taxa	64	0.289593	0	1.05198	0	0	0	0	0	0	0	0	0	0	0	0	0	0	0	0	0	0	0	0	3	4	0	4	0	0	0	1	1	0	0	0	2	0	0	0	0	0	0	0	5	0	0
D_6__Micrococcus luteus, KP980625.1.1506	KP980625.1.1506	D_0__Bacteria, D_1__Actinobacteria, D_2__Actinobacteria, D_3__Micrococcales, D_4__Micrococcaceae, D_5__Micrococcus, D_6__Micrococcus luteus	1211	5.47964	0	77.7078	0	0	0	0	0	0	0	15	0	0	0	0	0	0	0	0	0	0	0	0	0	0	0	0	0	0	0	0	0	0	0	0	0	0	0	0	0	0	0	0	0	0	0
D_6__uncultured rumen bacterium, AB612772.1.1505	AB612772.1.1505	D_0__Bacteria, D_1__Firmicutes, D_2__Clostridia, D_3__Clostridiales, D_4__Christensenellaceae, D_5__uncultured, D_6__uncultured rumen bacterium	6	0.0271493	0	0.231959	0	0	0	0	0	0	0	0	2	2	0	0	0	0	0	0	0	0	0	0	0	0	0	0	0	0	0	0	0	0	0	0	0	0	0	0	0	0	0	0	0	0	0
Ambiguous_taxa, ABGD02000032.3011.4523	ABGD02000032.3011.4523	D_0__Bacteria, D_1__Firmicutes, D_2__Clostridia, D_3__Clostridiales, D_4__Ruminococcaceae, D_5__Anaerotruncus, Ambiguous_taxa	163	0.737557	0	1.88629	0	0	0	0	0	0	0	0	0	0	0	2	0	0	0	0	0	0	0	0	2	0	3	0	2	0	0	0	0	0	0	0	0	0	0	0	0	0	0	0	4	0	0
D_6__Coprobacillus sp. 8_1_38FAA, ACTF01000012.3380.4884	ACTF01000012.3380.4884	D_0__Bacteria, D_1__Firmicutes, D_2__Erysipelotrichia, D_3__Erysipelotrichales, D_4__Erysipelotrichaceae, D_5__Erysipelotrichaceae UCG-003, D_6__Coprobacillus sp. 8_1_38FAA	9434	42.6878	0	206.742	0	80	0	0	0	0	0	2	17	18	14	11	8	25	3	13	5	6	5	7	106	65	181	66	35	76	0	0	0	0	0	0	0	0	0	0	0	0	0	0	150	28	23
D_6__Parabacteroides distasonis CL03T12C09, AGZM01000019.163713.165225	AGZM01000019.163713.165225	D_0__Bacteria, D_1__Bacteroidetes, D_2__Bacteroidia, D_3__Bacteroidales, D_4__Tannerellaceae, D_5__Parabacteroides, D_6__Parabacteroides distasonis CL03T12C09	5730	25.9276	0	54.9795	0	80	0	0	0	0	0	14	153	125	97	91	62	129	45	109	42	49	65	61	125	99	151	113	75	114	0	0	0	0	0	0	0	0	0	0	0	1	0	0	193	77	125
Ambiguous_taxa, BAHP02000171.687.2191	BAHP02000171.687.2191	D_0__Bacteria, D_1__Firmicutes, D_2__Erysipelotrichia, D_3__Erysipelotrichales, D_4__Erysipelotrichaceae, D_5__Erysipelatoclostridium, Ambiguous_taxa	15	0.0678733	0	0.393018	0	0	0	0	0	0	0	0	0	0	0	0	0	0	0	0	0	0	0	0	4	0	0	0	0	0	0	0	0	0	0	0	0	0	0	0	0	0	0	0	0	0	0
D_6__uncultured Staphylococcus sp., FJ957556.1.1513	FJ957556.1.1513	D_0__Bacteria, D_1__Firmicutes, D_2__Bacilli, D_3__Bacillales, D_4__Staphylococcaceae, D_5__Staphylococcus, D_6__uncultured Staphylococcus sp.	136	0.615385	0	3.83424	0	1	0	0	0	0	0	0	0	0	0	0	0	0	0	0	0	0	0	0	0	0	0	0	0	0	0	0	0	0	0	0	0	0	0	0	0	0	0	0	0	0	0
Ambiguous_taxa, FMIZ01000005.450.1954	FMIZ01000005.450.1954	D_0__Bacteria, D_1__Firmicutes, D_2__Clostridia, D_3__Clostridiales, D_4__Ruminococcaceae, D_5__Ruminiclostridium, Ambiguous_taxa	69	0.312217	0	1.19365	0	0	0	0	0	0	0	0	0	0	0	0	0	0	3	1	1	0	1	3	0	0	0	0	0	0	0	0	0	0	0	0	0	0	0	0	0	0	0	0	0	1	2
Ambiguous_taxa, FPLO01000375.16.1520	FPLO01000375.16.1520	D_0__Bacteria, D_1__Firmicutes, D_2__Clostridia, D_3__Clostridiales, D_4__Lachnospiraceae, D_5__Lachnospiraceae UCG-008, Ambiguous_taxa	298	1.34842	0	4.24809	0	0	0	0	0	0	0	0	0	2	1	3	5	4	2	0	2	5	3	2	0	0	0	0	0	0	0	0	0	0	0	0	0	0	0	0	0	0	0	0	0	0	4
Ambiguous_taxa, FQVD01000063.158.1686	FQVD01000063.158.1686	D_0__Bacteria, D_1__Bacteroidetes, D_2__Bacteroidia, D_3__Bacteroidales, D_4__Bacteroidaceae, D_5__Bacteroides, Ambiguous_taxa	184	0.832579	0	2.7193	0	0	0	0	0	0	0	0	7	5	0	1	0	4	0	0	0	1	2	1	1	0	4	2	1	0	0	0	0	0	0	0	0	0	0	0	0	0	0	0	2	3	0
Ambiguous_taxa, HK555720.9.1513	HK555720.9.1513	D_0__Bacteria, D_1__Firmicutes, D_2__Erysipelotrichia, D_3__Erysipelotrichales, D_4__Erysipelotrichaceae, D_5__Bulleidia, Ambiguous_taxa	2	0.00904977	0	0.134535	0	0	0	0	0	0	0	0	0	0	0	0	0	0	0	0	0	0	0	0	0	0	0	0	0	0	0	0	0	0	0	0	0	0	0	0	0	0	0	0	0	0	0
D_6__unidentified, HK557018.9.1513	HK557018.9.1513	D_0__Bacteria, D_1__Firmicutes, D_2__Erysipelotrichia, D_3__Erysipelotrichales, D_4__Erysipelotrichaceae, D_5__Solobacterium, D_6__unidentified	6	0.0271493	0	0.211457	0	0	0	0	0	0	0	0	0	0	0	0	0	0	0	0	0	0	0	0	0	0	0	0	0	0	0	0	0	0	0	0	0	0	0	0	0	0	0	0	0	0	0
Ambiguous_taxa, HM063921.1.1506	HM063921.1.1506	D_0__Bacteria, D_1__Actinobacteria, D_2__Actinobacteria, D_3__Micrococcales, D_4__Microbacteriaceae, D_5__Leifsonia, Ambiguous_taxa	19	0.0859729	0	0.561518	0	1	0	0	0	0	0	0	0	0	0	0	0	0	0	0	0	0	0	0	0	0	0	0	0	0	0	0	0	0	0	0	0	0	0	0	0	0	0	0	0	0	0
Ambiguous_taxa, HQ622339.1.1509	HQ622339.1.1509	D_0__Bacteria, D_1__Proteobacteria, D_2__Gammaproteobacteria, D_3__Enterobacteriales, D_4__Enterobacteriaceae, Ambiguous_taxa, Ambiguous_taxa	991	4.48416	0	10.1599	0	46	0	0	0	0	0	2	0	0	0	0	0	0	1	0	0	0	0	0	38	34	48	41	22	25	56	38	30	20	18	28	27	40	0	0	0	0	0	0	15	0	0
D_6__Pseudomonas sp. enrichment culture clone 15(2012), JN626193.1.1505	JN626193.1.1505	D_0__Bacteria, D_1__Proteobacteria, D_2__Gammaproteobacteria, D_3__Pseudomonadales, D_4__Pseudomonadaceae, D_5__Pseudomonas, D_6__Pseudomonas sp. enrichment culture clone 15(2012)	2	0.00904977	0	0.134535	0	0	0	0	0	0	0	0	0	0	0	0	0	0	0	0	0	0	0	0	0	0	0	0	0	0	0	0	0	0	0	0	0	0	0	0	0	0	0	0	0	0	0
D_6__Klebsiella pneumoniae, JN969357.1.1508	JN969357.1.1508	D_0__Bacteria, D_1__Proteobacteria, D_2__Gammaproteobacteria, D_3__Enterobacteriales, D_4__Enterobacteriaceae, D_5__Klebsiella, D_6__Klebsiella pneumoniae	5	0.0226244	0	0.242026	0	0	0	0	0	0	0	0	0	0	0	0	0	0	0	0	0	0	0	0	0	0	0	0	0	0	0	0	0	0	0	0	0	0	0	0	0	0	0	0	0	0	0
D_6__uncultured bacterium, JQ248107.1.1514	JQ248107.1.1514	D_0__Bacteria, D_1__Firmicutes, D_2__Clostridia, D_3__Clostridiales, D_4__Ruminococcaceae, D_5__Ruminiclostridium 5, D_6__uncultured bacterium	85	0.384615	0	1.48677	0	0	0	0	0	0	0	0	0	0	0	0	0	0	0	0	0	0	0	0	0	0	0	0	0	0	0	0	0	0	0	0	0	0	0	0	0	0	0	0	0	0	0
Ambiguous_taxa, KR537289.1.1506	KR537289.1.1506	D_0__Bacteria, D_1__Proteobacteria, D_2__Gammaproteobacteria, D_3__Enterobacteriales, D_4__Enterobacteriaceae, Ambiguous_taxa, Ambiguous_taxa	3	0.0135747	0	0.15014	0	0	0	0	0	0	0	0	0	0	0	0	0	0	0	0	0	0	0	0	0	0	0	0	0	0	0	0	0	0	0	0	0	0	0	2	0	0	0	0	0	0	0
D_6__Lactobacillus rhamnosus, KY041760.1.1510	KY041760.1.1510	D_0__Bacteria, D_1__Firmicutes, D_2__Bacilli, D_3__Lactobacillales, D_4__Lactobacillaceae, D_5__Lactobacillus, D_6__Lactobacillus rhamnosus	6	0.0271493	0	0.403604	0	0	0	0	0	0	0	0	0	0	0	0	0	0	0	0	0	0	0	0	0	0	0	0	0	0	0	0	0	0	0	0	0	0	0	0	0	0	0	0	0	0	0
D_6__Micrococcus yunnanensis, KY777453.1.1512	KY777453.1.1512	D_0__Bacteria, D_1__Actinobacteria, D_2__Actinobacteria, D_3__Micrococcales, D_4__Micrococcaceae, D_5__Micrococcus, D_6__Micrococcus yunnanensis	1676	7.58371	0	112.74	0	0	0	0	0	0	0	0	0	0	0	0	0	0	0	0	0	0	0	0	0	0	0	0	0	0	0	0	0	0	0	0	0	0	0	0	0	0	0	0	0	0	0
Ambiguous_taxa, MJIH01000001.596977.598511	MJIH01000001.596977.598511	D_0__Bacteria, D_1__Firmicutes, D_2__Clostridia, D_3__Clostridiales, D_4__Family XI, D_5__Peptoniphilus, Ambiguous_taxa	8	0.0361991	0	0.538138	0	0	0	0	0	0	0	0	0	0	0	0	0	0	0	0	0	0	0	0	0	0	0	0	0	0	0	0	0	0	0	0	0	0	0	0	0	0	0	0	0	0	0
D_6__uncultured bacterium, AB746773.1.1516	AB746773.1.1516	D_0__Bacteria, D_1__Firmicutes, D_2__Clostridia, D_3__Clostridiales, D_4__Ruminococcaceae, D_5__Ruminococcus 2, D_6__uncultured bacterium	5	0.0226244	0	0.242026	0	0	0	0	0	0	0	0	0	0	0	0	0	0	0	0	0	0	0	0	0	0	3	0	0	0	0	0	0	0	0	0	0	0	0	0	0	0	0	0	0	0	0
D_6__uncultured bacterium, AB969573.1.1524	AB969573.1.1524	D_0__Bacteria, D_1__Firmicutes, D_2__Clostridia, D_3__Clostridiales, D_4__Lachnospiraceae, D_5__Moryella, D_6__uncultured bacterium	888	4.0181	0	11.4887	0	25	0	0	0	0	0	0	0	0	0	0	0	0	0	0	0	0	0	0	14	5	25	8	10	10	0	0	0	0	0	0	0	0	0	0	0	0	0	0	18	0	0
Ambiguous_taxa, ADLF01000023.869.2380	ADLF01000023.869.2380	D_0__Bacteria, D_1__Bacteroidetes, D_2__Bacteroidia, D_3__Bacteroidales, D_4__Bacteroidaceae, D_5__Bacteroides, Ambiguous_taxa	9	0.040724	0	0.306249	0	0	0	0	0	0	0	0	0	0	0	0	0	0	0	0	0	0	0	0	0	0	0	0	0	0	0	0	0	0	0	0	0	0	0	0	0	0	0	0	0	0	0
Ambiguous_taxa, BABG01002699.21.1524	BABG01002699.21.1524	D_0__Bacteria, D_1__Bacteroidetes, D_2__Bacteroidia, D_3__Bacteroidales, D_4__Bacteroidaceae, D_5__Bacteroides, Ambiguous_taxa	152	0.687783	0	1.95106	0	0	0	0	0	0	0	0	11	10	5	1	1	13	1	1	0	2	1	0	0	4	6	0	0	3	0	0	0	0	0	0	0	0	0	0	0	0	0	0	0	3	6
Ambiguous_taxa, CAJN020000001.334205.335708	CAJN020000001.334205.335708	D_0__Bacteria, D_1__Firmicutes, D_2__Clostridia, D_3__Clostridiales, D_4__Family XI, D_5__Murdochiella, Ambiguous_taxa	56	0.253394	0	0.888845	0	0	0	0	0	0	0	0	1	0	0	0	0	0	0	0	0	0	0	0	0	0	0	0	0	0	0	0	0	0	0	0	0	0	0	0	0	0	0	0	0	0	0
D_6__gut metagenome, CDTY01027388.3437.4940	CDTY01027388.3437.4940	D_0__Bacteria, D_1__Bacteroidetes, D_2__Bacteroidia, D_3__Bacteroidales, D_4__Marinifilaceae, D_5__Odoribacter, D_6__gut metagenome	167245	756.765	32	1464.49	0	309	0	6	0	0	0	1	2412	1794	1415	1455	1077	1765	986	1361	742	845	1056	1249	485	480	704	497	289	464	0	0	1	0	1	0	0	0	0	0	0	0	0	1	714	1177	1748
D_6__gut metagenome, CDYZ01001807.21.1524	CDYZ01001807.21.1524	D_0__Bacteria, D_1__Bacteroidetes, D_2__Bacteroidia, D_3__Bacteroidales, D_4__Rikenellaceae, D_5__Alistipes, D_6__gut metagenome	10527	47.6335	0	174.799	0	0	0	0	0	0	0	0	0	2	0	0	0	0	0	0	0	0	0	0	0	0	0	0	0	0	0	0	0	0	0	0	0	0	0	0	0	0	0	0	0	0	0
Ambiguous_taxa, CDZG01048860.37256.38759	CDZG01048860.37256.38759	D_0__Bacteria, D_1__Firmicutes, D_2__Clostridia, D_3__Clostridiales, D_4__Christensenellaceae, D_5__Christensenellaceae R-7 group, Ambiguous_taxa	8778	39.7195	0	125.574	0	0	0	0	0	0	0	0	0	0	0	0	0	0	0	0	0	0	0	0	0	0	2	0	0	0	0	0	0	0	0	0	0	0	0	0	0	0	0	0	0	0	4
D_6__gut metagenome, CEAC01041217.2431.3934	CEAC01041217.2431.3934	D_0__Bacteria, D_1__Bacteroidetes, D_2__Bacteroidia, D_3__Bacteroidales, D_4__Muribaculaceae, D_5__gut metagenome, D_6__gut metagenome	5	0.0226244	0	0.336336	0	0	0	0	0	0	0	0	0	0	0	0	0	0	0	0	0	0	0	0	0	0	0	0	0	0	0	0	0	0	0	0	0	0	0	0	0	0	0	0	0	0	0
Ambiguous_taxa, CP018762.2343163.2344689	CP018762.2343163.2344689	D_0__Bacteria, D_1__Actinobacteria, D_2__Actinobacteria, D_3__Micrococcales, D_4__Microbacteriaceae, D_5__Microbacterium, Ambiguous_taxa	14	0.0633484	0	0.941742	0	0	0	0	0	0	0	0	0	0	0	0	0	0	0	0	0	0	0	0	0	0	0	0	0	0	0	0	0	0	0	0	0	0	0	0	0	0	0	0	0	0	0
Ambiguous_taxa, CP018779.372609.374112	CP018779.372609.374112	D_0__Bacteria, D_1__Proteobacteria, D_2__Alphaproteobacteria, D_3__Rhizobiales, D_4__Rhizobiaceae, D_5__Ochrobactrum, Ambiguous_taxa	125	0.565611	0	4.35279	0	0	0	0	0	0	0	0	0	0	0	0	0	0	0	0	0	0	0	0	0	0	0	0	0	0	0	0	0	0	0	0	0	0	0	0	0	0	0	0	0	0	0
D_6__uncultured Pseudomonas sp., DQ234206.1.1532	DQ234206.1.1532	D_0__Bacteria, D_1__Proteobacteria, D_2__Gammaproteobacteria, D_3__Pseudomonadales, D_4__Pseudomonadaceae, D_5__Pseudomonas, D_6__uncultured Pseudomonas sp.	396	1.79186	0	5.25029	0	0	4	0	23	18	19	16	0	0	0	0	0	0	0	0	0	0	0	0	0	0	0	0	0	0	0	0	0	0	0	0	0	0	3	0	0	0	0	0	0	0	0
D_6__Escherichia coli, EF025911.1.1504	EF025911.1.1504	D_0__Bacteria, D_1__Proteobacteria, D_2__Gammaproteobacteria, D_3__Enterobacteriales, D_4__Enterobacteriaceae, D_5__Escherichia-Shigella, D_6__Escherichia coli	2	0.00904977	0	0.134535	0	0	0	0	0	0	0	0	0	0	0	0	0	0	0	0	0	0	0	0	0	0	0	0	0	0	0	0	0	0	0	0	0	0	0	0	0	0	0	0	0	0	0
Ambiguous_taxa, FJ880290.1.1504	FJ880290.1.1504	D_0__Bacteria, D_1__Firmicutes, D_2__Clostridia, D_3__Clostridiales, D_4__Ruminococcaceae, D_5__Ruminiclostridium 1, Ambiguous_taxa	131	0.59276	0	2.13557	0	0	0	0	0	0	0	0	0	0	0	0	0	0	0	0	0	0	0	0	0	0	0	0	0	0	0	0	0	0	0	0	0	0	0	0	0	0	0	0	0	0	0
D_6__metagenome, FPID01000308.5.1508	FPID01000308.5.1508	D_0__Bacteria, D_1__Proteobacteria, D_2__Gammaproteobacteria, D_3__Enterobacteriales, D_4__Enterobacteriaceae, D_5__Escherichia-Shigella, D_6__metagenome	2	0.00904977	0	0.134535	0	0	0	0	0	0	0	0	0	0	0	0	0	0	0	0	0	0	0	0	0	0	0	0	0	0	0	0	0	0	0	0	0	0	0	0	0	0	0	0	0	0	0
Ambiguous_taxa, FPLO01005272.11.1514	FPLO01005272.11.1514	D_0__Bacteria, D_1__Firmicutes, D_2__Clostridia, D_3__Clostridiales, D_4__Christensenellaceae, D_5__Christensenellaceae R-7 group, Ambiguous_taxa	13707	62.0226	1	142.613	1	5	0	3	0	0	0	5	146	474	399	299	273	459	207	350	198	294	330	334	62	63	62	44	13	37	0	0	0	0	0	0	0	0	0	0	0	0	0	0	33	74	96
Ambiguous_taxa, FPLO01008022.10.1513	FPLO01008022.10.1513	D_0__Bacteria, D_1__Firmicutes, D_2__Clostridia, D_3__Clostridiales, D_4__Lachnospiraceae, D_5__uncultured, Ambiguous_taxa	3371	15.2534	0	33.031	0	0	0	2	0	0	0	0	104	75	79	86	71	76	55	58	41	54	54	49	0	1	0	0	0	0	0	0	0	0	0	0	0	0	0	0	0	0	0	0	1	69	68
D_6__uncultured bacterium, GQ867394.1.1504	GQ867394.1.1504	D_0__Bacteria, D_1__Firmicutes, D_2__Negativicutes, D_3__Selenomonadales, D_4__Acidaminococcaceae, D_5__Phascolarctobacterium, D_6__uncultured bacterium	7	0.0316742	0	0.259179	0	0	0	0	0	0	0	0	0	0	0	0	0	0	0	0	0	0	0	0	0	0	0	0	0	0	0	0	0	0	0	0	0	0	0	0	0	0	0	0	0	0	0
D_6__uncultured bacterium, GQ871729.1.1504	GQ871729.1.1504	D_0__Bacteria, D_1__Proteobacteria, D_2__Gammaproteobacteria, D_3__Pseudomonadales, D_4__Pseudomonadaceae, D_5__Pseudomonas, D_6__uncultured bacterium	4	0.0180995	0	0.164145	0	0	0	0	0	0	0	0	0	0	0	0	0	0	0	0	0	0	0	0	0	0	0	0	0	0	0	0	0	0	0	0	0	0	0	1	0	0	0	0	0	0	0
D_6__uncultured Aeromonas sp., HM159979.1.1507	HM159979.1.1507	D_0__Bacteria, D_1__Proteobacteria, D_2__Gammaproteobacteria, D_3__Aeromonadales, D_4__Aeromonadaceae, D_5__Aeromonas, D_6__uncultured Aeromonas sp.	5	0.0226244	0	0.336336	0	0	0	0	0	0	0	0	0	0	0	0	0	0	0	0	0	0	0	0	0	0	0	0	0	0	0	0	0	0	0	0	0	0	0	0	0	0	0	0	0	0	0
Ambiguous_taxa, KC755074.1.1504	KC755074.1.1504	D_0__Bacteria, D_1__Proteobacteria, D_2__Gammaproteobacteria, D_3__Enterobacteriales, D_4__Enterobacteriaceae, D_5__Erwinia, Ambiguous_taxa	709	3.20814	0	8.3504	0	0	0	0	0	0	0	0	0	0	0	0	0	0	0	0	0	0	0	0	2	1	0	0	0	1	0	0	0	0	0	0	0	0	0	0	0	0	0	0	7	0	0
D_6__uncultured rumen bacterium, KP455688.1.1504	KP455688.1.1504	D_0__Bacteria, D_1__Firmicutes, D_2__Clostridia, D_3__Clostridiales, D_4__Ruminococcaceae, D_5__Ruminococcaceae UCG-011, D_6__uncultured rumen bacterium	7	0.0316742	0	0.276161	0	0	0	0	0	0	0	0	0	0	0	0	0	0	0	0	0	0	0	0	0	0	0	0	0	0	0	0	0	0	0	0	0	0	0	0	0	0	0	0	0	0	0
Ambiguous_taxa, KX289656.1.1514	KX289656.1.1514	D_0__Bacteria, D_1__Proteobacteria, D_2__Gammaproteobacteria, D_3__Enterobacteriales, D_4__Enterobacteriaceae, D_5__Providencia, Ambiguous_taxa	10	0.0452489	0	0.672673	0	0	0	0	0	0	0	0	0	0	0	0	0	0	0	0	0	0	0	0	0	0	0	0	0	0	0	0	0	0	0	0	0	0	0	0	0	0	0	0	0	0	0
D_6__uncultured bacterium, AB506276.1.1515	AB506276.1.1515	D_0__Bacteria, D_1__Cyanobacteria, D_2__Melainabacteria, D_3__Gastranaerophilales, D_4__uncultured bacterium, D_5__uncultured bacterium, D_6__uncultured bacterium	8	0.0361991	0	0.210091	0	0	0	0	0	0	0	0	0	0	0	0	0	0	0	0	0	0	0	0	0	0	0	0	0	0	0	0	0	0	0	0	0	0	0	0	0	0	0	0	0	0	0
Ambiguous_taxa, AB606260.1.1503	AB606260.1.1503	D_0__Bacteria, D_1__Firmicutes, D_2__Clostridia, D_3__DTU014, Ambiguous_taxa, Ambiguous_taxa, Ambiguous_taxa	4149	18.7738	0	30.9785	0	26	0	0	0	0	0	0	89	60	44	39	38	47	13	54	29	24	24	40	40	20	39	27	11	37	0	0	0	0	0	0	0	0	0	0	0	0	0	0	66	53	67
Ambiguous_taxa, AGEU01000082.2870.4380	AGEU01000082.2870.4380	D_0__Bacteria, D_1__Bacteroidetes, D_2__Bacteroidia, D_3__Bacteroidales, D_4__Bacteroidaceae, D_5__Bacteroides, Ambiguous_taxa	11078	50.1267	1	84.617	0	48	0	2	0	0	0	0	270	161	152	160	141	182	111	154	86	123	111	163	35	33	47	34	17	23	1	0	0	0	0	0	0	0	0	0	0	0	1	0	63	162	203
Ambiguous_taxa, AJ298940.1.1511	AJ298940.1.1511	D_0__Bacteria, D_1__Actinobacteria, D_2__Actinobacteria, D_3__Micrococcales, D_4__Micrococcaceae, D_5__Neomicrococcus, Ambiguous_taxa	4	0.0180995	0	0.269069	0	4	0	0	0	0	0	0	0	0	0	0	0	0	0	0	0	0	0	0	0	0	0	0	0	0	0	0	0	0	0	0	0	0	0	0	0	0	0	0	0	0	0
D_6__uncultured bacterium, AY345582.1.1503	AY345582.1.1503	D_0__Bacteria, D_1__Proteobacteria, D_2__Gammaproteobacteria, D_3__Enterobacteriales, D_4__Enterobacteriaceae, D_5__Enterobacter, D_6__uncultured bacterium	187	0.846154	0	2.42784	0	0	0	0	0	0	0	0	0	0	0	0	0	0	0	0	0	0	0	0	0	0	0	0	0	0	0	0	0	0	0	0	0	0	0	0	0	0	0	0	0	0	0
Ambiguous_taxa, AY699602.1.1503	AY699602.1.1503	D_0__Bacteria, D_1__Proteobacteria, D_2__Gammaproteobacteria, D_3__Pseudomonadales, D_4__Pseudomonadaceae, D_5__Pseudomonas, Ambiguous_taxa	2	0.00904977	0	0.134535	0	0	0	0	0	0	0	0	0	0	0	0	0	0	0	0	0	0	0	0	0	0	0	0	0	0	0	0	0	0	0	0	0	0	0	0	0	0	0	0	0	0	0
Ambiguous_taxa, CBEW010000180.8693.10203	CBEW010000180.8693.10203	D_0__Bacteria, D_1__Cyanobacteria, D_2__Melainabacteria, D_3__Gastranaerophilales, Ambiguous_taxa, Ambiguous_taxa, Ambiguous_taxa	4845	21.9231	0	81.8176	0	23	0	0	0	0	0	0	0	0	0	0	0	0	0	0	0	0	0	0	53	49	64	70	22	31	0	0	0	0	0	0	0	0	0	0	0	0	0	0	98	0	0
Ambiguous_taxa, CDZQ01011051.3428.4930	CDZQ01011051.3428.4930	D_0__Bacteria, D_1__Firmicutes, D_2__Clostridia, D_3__Clostridiales, D_4__Family XIII, D_5__Family XIII AD3011 group, Ambiguous_taxa	141	0.638009	0	1.62234	0	0	0	0	0	0	0	6	1	3	0	0	0	0	0	0	0	1	1	0	0	2	4	0	2	3	0	0	0	0	0	0	0	0	0	0	0	0	0	0	1	0	0
D_6__uncultured bacterium, DQ905326.1.1567	DQ905326.1.1567	D_0__Bacteria, D_1__Firmicutes, D_2__Clostridia, D_3__Clostridiales, D_4__Lachnospiraceae, D_5__Blautia, D_6__uncultured bacterium	4550	20.5882	0	85.72	0	0	0	0	0	0	0	0	0	0	0	0	0	2	0	0	0	0	0	2	0	0	0	0	0	0	0	0	0	0	0	0	0	0	0	0	0	0	0	0	0	0	0
D_6__uncultured bacterium, DQ905410.1.1551	DQ905410.1.1551	D_0__Bacteria, D_1__Firmicutes, D_2__Clostridia, D_3__Clostridiales, D_4__Lachnospiraceae, D_5__uncultured, D_6__uncultured bacterium	12368	55.9638	1	89.0765	0	134	0	0	0	0	0	11	77	37	51	44	28	47	46	49	29	25	29	43	174	121	242	148	113	138	0	0	0	0	0	0	0	0	0	0	0	0	0	0	155	47	61
D_6__uncultured bacterium, EF409953.1.1512	EF409953.1.1512	D_0__Bacteria, D_1__Firmicutes, D_2__Clostridia, D_3__Clostridiales, D_4__Lachnospiraceae, D_5__GCA-900066575, D_6__uncultured bacterium	10	0.0452489	0	0.340771	0	0	0	0	0	0	0	0	0	0	0	0	0	0	0	0	0	0	0	0	0	0	0	0	0	0	0	0	0	0	0	0	0	0	0	0	0	0	0	0	3	0	0
D_6__uncultured bacterium, FJ470514.1.1503	FJ470514.1.1503	D_0__Bacteria, D_1__Actinobacteria, D_2__Actinobacteria, D_3__Actinomycetales, D_4__Actinomycetaceae, D_5__Actinomyces, D_6__uncultured bacterium	8	0.0361991	0	0.341856	0	0	0	0	0	0	0	0	0	0	0	0	0	0	0	0	0	0	0	0	0	0	0	0	0	0	0	0	0	0	0	0	0	0	0	0	0	0	0	0	0	0	0
D_6__uncultured bacterium, FM874130.1.1503	FM874130.1.1503	D_0__Bacteria, D_1__Firmicutes, D_2__Bacilli, D_3__Bacillales, D_4__Staphylococcaceae, D_5__Staphylococcus, D_6__uncultured bacterium	3	0.0135747	0	0.201802	0	0	0	0	0	0	0	0	0	0	0	0	0	0	0	0	0	0	0	0	0	0	0	0	0	0	0	0	0	0	0	0	0	0	0	0	0	0	0	0	0	0	0
D_6__uncultured bacterium, FN794261.1.1503	FN794261.1.1503	D_0__Bacteria, D_1__Proteobacteria, D_2__Gammaproteobacteria, D_3__Xanthomonadales, D_4__Xanthomonadaceae, D_5__Pseudoxanthomonas, D_6__uncultured bacterium	7	0.0316742	0	0.307322	0	0	0	0	0	0	0	0	0	0	0	0	0	0	0	0	0	0	0	0	0	0	0	0	0	0	0	0	0	0	0	0	0	0	0	4	0	0	0	0	0	0	0
Ambiguous_taxa, FTLV01000009.1034.2536	FTLV01000009.1034.2536	D_0__Bacteria, D_1__Bacteroidetes, D_2__Bacteroidia, D_3__Bacteroidales, D_4__Bacteroidaceae, D_5__Bacteroides, Ambiguous_taxa	81	0.366516	0	1.08568	0	0	0	0	0	0	0	0	0	0	0	0	0	0	0	0	0	0	0	0	0	0	0	0	0	0	0	0	0	0	0	0	0	0	0	0	0	0	0	0	0	0	0
D_6__uncultured bacterium, JF766456.1.1504	JF766456.1.1504	D_0__Bacteria, D_1__Proteobacteria, D_2__Gammaproteobacteria, D_3__Betaproteobacteriales, D_4__Burkholderiaceae, D_5__Janthinobacterium, D_6__uncultured bacterium	23	0.104072	0	0.488999	0	0	0	0	0	0	0	0	0	0	0	0	0	0	0	0	0	0	0	0	0	0	0	0	0	0	0	0	0	0	0	0	0	0	0	0	0	0	0	0	0	0	0
D_6__uncultured bacterium, JQ248090.1.1515	JQ248090.1.1515	D_0__Bacteria, D_1__Firmicutes, D_2__Clostridia, D_3__Clostridiales, D_4__Lachnospiraceae, D_5__Tyzzerella, D_6__uncultured bacterium	143	0.647059	0	3.34832	0	0	0	0	0	0	0	0	0	0	0	0	0	0	0	0	0	0	0	0	0	0	0	0	0	0	0	0	0	0	0	0	0	0	0	0	0	0	0	0	0	0	0
D_6__uncultured bacterium, JX198651.1.1513	JX198651.1.1513	D_0__Bacteria, D_1__Firmicutes, D_2__Clostridia, D_3__Clostridiales, D_4__Ruminococcaceae, D_5__Ruminococcaceae UCG-009, D_6__uncultured bacterium	880	3.9819	0	7.08838	0	0	0	0	0	0	0	0	14	10	8	17	6	22	4	21	7	7	9	18	8	9	7	8	0	4	0	0	0	0	0	0	0	0	0	0	0	0	0	0	7	9	7
Ambiguous_taxa, JX485634.1.1503	JX485634.1.1503	D_0__Bacteria, D_1__Proteobacteria, D_2__Gammaproteobacteria, D_3__Enterobacteriales, D_4__Enterobacteriaceae, D_5__Enterobacillus, Ambiguous_taxa	6	0.0271493	0	0.211457	0	0	0	0	0	0	0	0	0	0	0	0	0	0	0	0	0	0	0	0	0	0	0	0	0	0	0	0	0	0	0	0	0	0	0	0	0	0	0	0	0	0	0
Ambiguous_taxa, KF826018.1.1503	KF826018.1.1503	D_0__Bacteria, D_1__Firmicutes, D_2__Bacilli, D_3__Lactobacillales, D_4__Enterococcaceae, D_5__Enterococcus, Ambiguous_taxa	4	0.0180995	0	0.269069	0	0	0	0	0	0	0	0	0	0	0	0	0	0	0	0	0	0	0	0	0	0	0	0	0	0	0	0	0	0	0	0	0	0	0	0	0	0	0	0	0	0	0
D_6__Clostridium sp. K4410.MGS-306, LARD01000021.11.1513	LARD01000021.11.1513	D_0__Bacteria, D_1__Cyanobacteria, D_2__Melainabacteria, D_3__Gastranaerophilales, D_4__Clostridium sp. K4410.MGS-306, D_5__Clostridium sp. K4410.MGS-306, D_6__Clostridium sp. K4410.MGS-306	63543	287.525	0	844.768	0	0	0	6	0	0	0	6	1472	1388	829	971	727	1152	574	905	494	532	724	802	0	0	0	0	0	0	0	0	0	0	0	0	0	0	0	0	0	0	0	0	0	799	1005
Ambiguous_taxa, LC033794.1.1508	LC033794.1.1508	D_0__Bacteria, D_1__Firmicutes, D_2__Clostridia, D_3__Clostridiales, D_4__Lachnospiraceae, D_5__[Ruminococcus] torques group, Ambiguous_taxa	4504	20.3801	0	72.312	0	0	0	0	0	0	0	0	0	0	0	0	0	0	0	0	0	0	0	0	0	0	0	0	0	0	0	0	0	0	0	0	0	0	0	0	0	0	0	0	0	0	0
Ambiguous_taxa, X84439.1.1511	X84439.1.1511	D_0__Bacteria, D_1__Actinobacteria, D_2__Actinobacteria, D_3__Corynebacteriales, D_4__Corynebacteriaceae, D_5__Corynebacterium 1, Ambiguous_taxa	8	0.0361991	0	0.538138	0	0	0	0	0	0	0	0	0	0	0	0	0	0	0	0	0	0	0	0	0	0	0	0	0	0	0	0	0	0	0	0	0	0	0	0	0	0	0	0	0	0	0
D_6__Finegoldia magna, AB109770.615.2139	AB109770.615.2139	D_0__Bacteria, D_1__Firmicutes, D_2__Clostridia, D_3__Clostridiales, D_4__Family XI, D_5__Finegoldia, D_6__Finegoldia magna	46	0.208145	0	1.60457	0	0	0	0	0	0	0	10	0	0	0	0	0	0	0	0	0	0	0	0	0	0	0	0	0	0	0	0	0	0	0	0	0	0	0	0	0	0	0	0	0	0	0
D_6__uncultured bacterium, AB506126.1.1514	AB506126.1.1514	D_0__Bacteria, D_1__Firmicutes, D_2__Clostridia, D_3__Clostridiales, D_4__Ruminococcaceae, D_5__Ruminococcaceae UCG-008, D_6__uncultured bacterium	10	0.0452489	0	0.340771	0	0	0	0	0	0	0	0	0	0	0	0	0	0	0	0	0	0	0	0	0	0	0	0	0	0	0	0	0	0	0	0	0	0	0	0	0	0	0	0	0	0	0
Ambiguous_taxa, AB506222.1.1514	AB506222.1.1514	D_0__Bacteria, D_1__Firmicutes, D_2__Clostridia, D_3__Clostridiales, D_4__Lachnospiraceae, D_5__uncultured, Ambiguous_taxa	980	4.43439	0	10.5435	0	10	0	0	0	0	0	0	9	4	4	5	18	7	7	2	13	6	5	7	3	0	0	0	0	1	0	0	0	0	0	0	0	0	0	0	0	0	0	0	2	8	16
D_6__uncultured bacterium, AB627470.1.1514	AB627470.1.1514	D_0__Bacteria, D_1__Firmicutes, D_2__Clostridia, D_3__Clostridiales, D_4__Ruminococcaceae, D_5__Ruminococcaceae UCG-014, D_6__uncultured bacterium	32	0.144796	0	0.711485	0	0	0	0	0	0	0	0	0	0	0	0	0	0	0	0	0	0	0	0	0	0	0	0	0	0	0	0	0	0	0	0	0	0	0	0	0	0	0	0	0	0	0
Ambiguous_taxa, AGWI01000033.121.1625	AGWI01000033.121.1625	D_0__Bacteria, D_1__Firmicutes, D_2__Clostridia, D_3__Clostridiales, D_4__Family XIII, D_5__[Eubacterium] nodatum group, Ambiguous_taxa	9	0.040724	0	0.385142	0	0	0	0	0	0	0	0	0	0	0	0	0	0	0	0	0	0	0	0	0	0	0	0	0	0	0	0	0	0	0	0	0	0	0	0	0	0	0	0	0	0	0
D_6__gut metagenome, CDTW01048949.201.1702	CDTW01048949.201.1702	D_0__Bacteria, D_1__Cyanobacteria, D_2__Melainabacteria, D_3__Gastranaerophilales, D_4__gut metagenome, D_5__gut metagenome, D_6__gut metagenome	103	0.466063	0	2.64317	0	0	0	0	0	0	0	0	0	0	0	0	0	0	0	0	0	0	0	0	0	0	0	0	0	0	0	0	0	0	0	0	0	0	0	0	0	0	0	0	0	0	0
D_6__uncultured bacterium, DQ777895.1.1519	DQ777895.1.1519	D_0__Bacteria, D_1__Firmicutes, D_2__Clostridia, D_3__Clostridiales, D_4__Christensenellaceae, D_5__Christensenellaceae R-7 group, D_6__uncultured bacterium	14	0.0633484	0	0.324129	0	0	0	0	0	0	0	0	0	0	0	0	0	0	0	0	0	0	0	0	0	0	0	0	0	0	0	0	0	0	0	0	0	0	0	0	0	0	0	0	0	0	0
Ambiguous_taxa, DQ860015.1.1503	DQ860015.1.1503	D_0__Bacteria, D_1__Proteobacteria, D_2__Gammaproteobacteria, D_3__Betaproteobacteriales, D_4__Burkholderiaceae, D_5__Ralstonia, Ambiguous_taxa	43	0.19457	0	2.18947	0	0	0	0	5	0	0	0	0	0	0	0	0	0	0	0	0	0	0	0	0	0	0	0	0	0	0	0	0	0	0	0	0	0	0	0	0	0	0	0	0	0	0
Ambiguous_taxa, EF179828.1.1502	EF179828.1.1502	D_0__Bacteria, D_1__Proteobacteria, D_2__Gammaproteobacteria, D_3__Enterobacteriales, D_4__Enterobacteriaceae, D_5__Escherichia-Shigella, Ambiguous_taxa	12141	54.9367	0	144.682	0	1	0	3	1	0	0	79	4	0	2	0	0	1	1	1	1	2	0	1	1	1	3	1	4	2	0	0	0	0	1	0	0	0	0	2	434	473	441	411	0	1	3
D_6__uncultured bacterium, FJ880083.1.1502	FJ880083.1.1502	D_0__Bacteria, D_1__Bacteroidetes, D_2__Bacteroidia, D_3__Bacteroidales, D_4__Muribaculaceae, D_5__uncultured bacterium, D_6__uncultured bacterium	14	0.0633484	0	0.442684	0	0	0	0	0	0	0	0	0	0	0	0	0	0	0	0	0	0	0	0	0	0	0	0	0	0	0	0	0	0	0	0	0	0	0	0	0	0	0	0	0	0	0
D_6__uncultured bacterium, FM872818.1.1502	FM872818.1.1502	D_0__Bacteria, D_1__Firmicutes, D_2__Bacilli, D_3__Lactobacillales, D_4__Carnobacteriaceae, D_5__Alloiococcus, D_6__uncultured bacterium	22	0.0995475	0	1.47988	0	0	0	0	0	0	0	0	0	0	0	0	0	0	0	0	0	0	0	0	0	0	0	0	0	0	0	0	0	0	0	0	0	0	0	0	0	0	0	0	0	0	0
Ambiguous_taxa, HM049693.1.1502	HM049693.1.1502	D_0__Bacteria, D_1__Proteobacteria, D_2__Gammaproteobacteria, D_3__Enterobacteriales, D_4__Enterobacteriaceae, D_5__Erwinia, Ambiguous_taxa	52	0.235294	0	0.686773	0	0	0	0	0	0	0	0	0	0	0	0	0	0	0	0	0	0	0	0	0	0	0	0	0	0	0	0	0	0	0	0	0	0	0	0	0	0	0	0	0	0	0
Ambiguous_taxa, JQ248082.1.1511	JQ248082.1.1511	D_0__Bacteria, D_1__Firmicutes, D_2__Clostridia, D_3__Clostridiales, D_4__Ruminococcaceae, D_5__Ruminiclostridium 9, Ambiguous_taxa	26	0.117647	0	0.583645	0	0	0	0	0	0	0	0	0	0	0	0	0	0	0	0	0	0	0	0	0	1	0	0	0	0	0	0	0	0	0	0	0	0	0	0	0	0	0	0	3	0	0
D_6__Bacteroides acidifaciens, AB021157.1.1508	AB021157.1.1508	D_0__Bacteria, D_1__Bacteroidetes, D_2__Bacteroidia, D_3__Bacteroidales, D_4__Bacteroidaceae, D_5__Bacteroides, D_6__Bacteroides acidifaciens	7	0.0316742	0	0.221342	0	0	0	0	0	0	0	0	0	0	0	1	1	0	0	0	0	0	0	0	0	0	0	0	0	0	0	0	0	0	0	0	0	0	0	0	0	0	0	0	0	0	0
D_6__uncultured bacterium, AB506136.1.1513	AB506136.1.1513	D_0__Bacteria, D_1__Firmicutes, D_2__Clostridia, D_3__Clostridiales, D_4__Ruminococcaceae, D_5__Ruminococcaceae UCG-014, D_6__uncultured bacterium	6293	28.4751	0	61.7978	0	3	0	0	0	0	0	0	278	187	125	131	96	160	86	121	91	78	102	90	0	0	0	0	0	0	0	0	0	0	0	0	0	0	0	1	0	0	0	0	0	145	193
Ambiguous_taxa, AB969607.1.1513	AB969607.1.1513	D_0__Bacteria, D_1__Cyanobacteria, D_2__Melainabacteria, D_3__Gastranaerophilales, Ambiguous_taxa, Ambiguous_taxa, Ambiguous_taxa	3	0.0135747	0	0.201802	0	0	0	0	0	0	0	0	0	0	0	0	0	0	0	0	0	0	0	0	0	0	0	0	0	0	0	0	0	0	0	0	0	0	0	0	0	0	0	0	0	0	3
D_6__gut metagenome, CDYK01033747.199063.200563	CDYK01033747.199063.200563	D_0__Bacteria, D_1__Firmicutes, D_2__Clostridia, D_3__Clostridiales, D_4__Lachnospiraceae, D_5__[Eubacterium] ruminantium group, D_6__gut metagenome	2	0.00904977	0	0.0949138	0	0	0	0	0	0	0	0	0	0	0	0	0	0	0	0	0	0	0	0	0	0	0	0	0	0	0	0	0	0	0	0	0	0	0	0	0	0	0	0	0	0	0
Ambiguous_taxa, DQ342336.1.1510	DQ342336.1.1510	D_0__Bacteria, D_1__Firmicutes, D_2__Clostridia, D_3__Clostridiales, D_4__Ruminococcaceae, D_5__uncultured, Ambiguous_taxa	12	0.0542986	0	0.51939	0	0	0	0	0	0	0	0	0	0	0	0	0	0	0	0	0	0	0	0	0	0	0	0	0	0	0	0	0	0	0	0	0	0	0	0	0	0	0	0	0	0	0
D_6__uncultured bacterium, DQ905342.1.1501	DQ905342.1.1501	D_0__Bacteria, D_1__Firmicutes, D_2__Clostridia, D_3__Clostridiales, D_4__Ruminococcaceae, D_5__Ruminococcaceae UCG-014, D_6__uncultured bacterium	571	2.58371	0	9.53646	0	0	0	0	0	0	0	0	0	0	0	0	0	0	0	0	0	0	0	0	0	0	0	0	0	0	0	0	0	0	0	0	0	0	0	0	0	0	0	0	0	0	0
Ambiguous_taxa, FPLO01005676.10.1510	FPLO01005676.10.1510	D_0__Bacteria, D_1__Firmicutes, D_2__Clostridia, D_3__Clostridiales, D_4__Family XIII, D_5__Family XIII AD3011 group, Ambiguous_taxa	146	0.660633	0	2.47492	0	8	0	0	0	0	0	0	0	0	0	0	0	0	0	0	0	0	0	0	0	3	0	0	0	0	0	0	0	0	0	0	0	0	0	0	0	0	0	0	2	0	0
D_6__uncultured bacterium, HE576012.1.1501	HE576012.1.1501	D_0__Bacteria, D_1__Proteobacteria, D_2__Gammaproteobacteria, D_3__Enterobacteriales, D_4__Enterobacteriaceae, D_5__Serratia, D_6__uncultured bacterium	410	1.8552	0	7.15585	0	0	4	0	0	0	0	0	0	0	0	0	0	0	0	0	0	0	0	0	0	0	0	0	0	0	0	0	0	0	0	0	0	0	0	0	0	0	0	0	0	0	0
Ambiguous_taxa, JGZN01000001.37677.39185	JGZN01000001.37677.39185	D_0__Bacteria, D_1__Actinobacteria, D_2__Actinobacteria, D_3__Bifidobacteriales, D_4__Bifidobacteriaceae, D_5__Bifidobacterium, Ambiguous_taxa	10	0.0452489	0	0.378679	0	0	0	0	0	0	0	0	0	0	0	0	0	0	0	0	0	0	0	0	0	0	0	0	0	0	0	0	0	0	0	0	0	0	0	0	0	0	0	0	0	0	0
D_6__uncultured bacterium, JQ820149.1.1501	JQ820149.1.1501	D_0__Bacteria, D_1__Firmicutes, D_2__Clostridia, D_3__Clostridiales, D_4__Lachnospiraceae, D_5__Roseburia, D_6__uncultured bacterium	17	0.0769231	0	0.455733	0	0	0	0	0	0	0	0	0	0	0	0	0	0	0	0	0	0	0	0	0	0	0	0	0	0	0	0	0	0	0	0	0	0	0	0	0	0	0	0	0	0	0
D_6__uncultured bacterium, LC028615.1.1508	LC028615.1.1508	D_0__Bacteria, D_1__Firmicutes, D_2__Clostridia, D_3__Clostridiales, D_4__Family XIII, D_5__Family XIII AD3011 group, D_6__uncultured bacterium	94	0.425339	0	1.57829	0	0	0	0	0	0	0	0	0	0	0	0	0	0	0	0	0	0	0	0	0	0	0	0	0	0	0	0	0	0	0	0	0	0	0	0	0	0	0	0	0	0	0
D_6__uncultured bacterium, AB506324.1.1512	AB506324.1.1512	D_0__Bacteria, D_1__Firmicutes, D_2__Clostridia, D_3__Clostridiales, D_4__Ruminococcaceae, D_5__Ruminococcaceae NK4A214 group, D_6__uncultured bacterium	8	0.0361991	0	0.267228	0	0	0	0	0	0	0	0	0	0	0	0	0	0	0	0	0	0	0	0	0	0	0	0	0	0	0	0	0	0	0	0	0	0	0	0	0	0	0	0	0	0	0
D_6__Corynebacterium genitalium ATCC 33030, ACLJ02000003.1110917.1112424	ACLJ02000003.1110917.1112424	D_0__Bacteria, D_1__Actinobacteria, D_2__Actinobacteria, D_3__Corynebacteriales, D_4__Corynebacteriaceae, D_5__Corynebacterium 1, D_6__Corynebacterium genitalium ATCC 33030	44	0.199095	0	2.95976	0	0	0	0	0	0	0	0	0	0	0	0	0	0	0	0	0	0	0	0	0	0	0	0	0	0	0	0	0	0	0	0	0	0	0	0	0	0	0	0	0	0	0
D_6__uncultured bacterium OI1612, AF018036.1.1512	AF018036.1.1512	D_0__Bacteria, D_1__Firmicutes, D_2__Clostridia, D_3__Clostridiales, D_4__Clostridiaceae 1, D_5__Clostridium sensu stricto 1, D_6__uncultured bacterium OI1612	5189	23.4796	0	94.4089	0	0	0	0	0	0	0	0	0	0	0	0	0	0	0	0	0	0	0	0	0	0	0	0	0	0	0	0	0	0	0	0	0	0	0	0	0	0	0	0	0	0	0
D_6__uncultured bacterium (human infant) D1A1, AF253328.1.1500	AF253328.1.1500	D_0__Bacteria, D_1__Proteobacteria, D_2__Gammaproteobacteria, D_3__Enterobacteriales, D_4__Enterobacteriaceae, D_5__Escherichia-Shigella, D_6__uncultured bacterium (human infant) D1A1	15	0.0678733	0	0.285895	0	0	0	0	0	0	0	0	0	0	0	0	0	0	0	0	0	0	0	0	0	0	0	1	0	0	0	0	0	0	0	0	0	0	0	0	0	0	0	0	0	0	0
Ambiguous_taxa, AF253389.1.1522	AF253389.1.1522	D_0__Bacteria, D_1__Firmicutes, D_2__Clostridia, D_3__Clostridiales, D_4__Lachnospiraceae, D_5__[Ruminococcus] torques group, Ambiguous_taxa	7	0.0316742	0	0.259179	0	0	0	0	0	0	0	0	0	0	0	0	0	0	0	0	0	0	0	0	0	0	0	0	0	0	0	0	0	0	0	0	0	0	0	0	0	0	0	0	0	0	0
D_6__uncultured bacterium, AM277340.1.1500	AM277340.1.1500	D_0__Bacteria, D_1__Firmicutes, D_2__Clostridia, D_3__Clostridiales, D_4__Ruminococcaceae, D_5__Ruminococcaceae UCG-014, D_6__uncultured bacterium	21	0.0950226	0	0.583892	0	0	0	0	0	0	0	0	0	0	0	0	0	0	0	0	0	0	0	0	0	0	0	0	0	0	0	0	0	0	0	0	0	0	0	0	0	0	0	0	0	0	0
Ambiguous_taxa, AXNY01000032.20116.21623	AXNY01000032.20116.21623	D_0__Bacteria, D_1__Fusobacteria, D_2__Fusobacteriia, D_3__Fusobacteriales, D_4__Fusobacteriaceae, D_5__Fusobacterium, Ambiguous_taxa	76	0.343891	0	1.00423	0	0	0	0	0	0	0	0	0	0	0	0	0	0	0	0	0	0	0	0	0	0	0	0	0	0	0	0	0	0	0	0	0	0	0	0	3	3	5	0	0	0	0
Ambiguous_taxa, AY830397.1.1500	AY830397.1.1500	D_0__Bacteria, D_1__Firmicutes, D_2__Bacilli, D_3__Lactobacillales, D_4__Enterococcaceae, D_5__Enterococcus, Ambiguous_taxa	8	0.0361991	0	0.538138	0	0	0	0	0	0	0	0	0	0	0	0	0	0	0	0	0	0	0	0	0	0	0	0	0	0	0	0	0	0	0	0	0	0	0	0	0	0	0	0	0	0	0
Ambiguous_taxa, CDZF01038133.3707.5206	CDZF01038133.3707.5206	D_0__Bacteria, D_1__Firmicutes, D_2__Clostridia, D_3__Clostridiales, D_4__Christensenellaceae, D_5__Christensenellaceae R-7 group, Ambiguous_taxa	17	0.0769231	0	0.484732	0	0	0	0	0	0	0	0	0	1	1	0	0	1	0	2	0	0	0	0	0	0	0	0	0	0	0	0	0	0	0	0	0	0	0	0	0	0	0	0	0	1	0
Ambiguous_taxa, CP004353.2380503.2382026	CP004353.2380503.2382026	D_0__Bacteria, D_1__Actinobacteria, D_2__Actinobacteria, D_3__Corynebacteriales, D_4__Corynebacteriaceae, D_5__Corynebacterium, Ambiguous_taxa	3	0.0135747	0	0.201802	0	0	3	0	0	0	0	0	0	0	0	0	0	0	0	0	0	0	0	0	0	0	0	0	0	0	0	0	0	0	0	0	0	0	0	0	0	0	0	0	0	0	0
Ambiguous_taxa, EF071402.1.1506	EF071402.1.1506	D_0__Bacteria, D_1__Firmicutes, D_2__Clostridia, D_3__Clostridiales, D_4__Ruminococcaceae, D_5__Butyricicoccus, Ambiguous_taxa	16	0.0723982	0	0.409221	0	0	0	0	0	0	0	0	0	0	0	0	0	0	0	0	0	0	0	0	0	0	0	0	0	0	0	0	0	0	0	0	0	0	0	0	0	0	0	0	0	0	0
Ambiguous_taxa, FMDZ01000001.16887.18386	FMDZ01000001.16887.18386	D_0__Bacteria, D_1__Firmicutes, D_2__Clostridia, D_3__Clostridiales, D_4__Family XIII, D_5__Family XIII AD3011 group, Ambiguous_taxa	99	0.447964	0	1.95942	0	0	0	0	0	0	0	0	0	0	0	0	0	0	0	2	0	0	0	0	0	0	0	0	0	0	0	0	0	0	0	0	0	0	0	0	0	0	0	0	0	1	0
D_6__metagenome, FPID01000461.3.1502	FPID01000461.3.1502	D_0__Bacteria, D_1__Proteobacteria, D_2__Gammaproteobacteria, D_3__Enterobacteriales, D_4__Enterobacteriaceae, D_5__Escherichia-Shigella, D_6__metagenome	80	0.361991	0	1.21924	0	0	0	0	0	0	0	0	0	0	0	0	0	0	0	0	0	0	0	0	0	0	0	0	0	0	0	0	0	0	0	0	0	0	0	0	0	0	0	0	0	0	0
Ambiguous_taxa, FPLO01003382.9.1508	FPLO01003382.9.1508	D_0__Bacteria, D_1__Firmicutes, D_2__Clostridia, D_3__Clostridiales, D_4__Christensenellaceae, D_5__Christensenellaceae R-7 group, Ambiguous_taxa	314	1.42081	0	4.05634	0	0	0	0	0	0	0	0	2	6	3	1	0	16	0	2	2	1	4	0	0	0	0	0	0	0	0	0	0	0	0	0	0	0	0	0	0	0	0	0	0	4	2
D_6__uncultured bacterium, JN559735.1.1504	JN559735.1.1504	D_0__Bacteria, D_1__Firmicutes, D_2__Clostridia, D_3__Clostridiales, D_4__Ruminococcaceae, D_5__Ruminococcaceae UCG-013, D_6__uncultured bacterium	421	1.90498	0	6.01853	0	0	0	0	0	0	0	0	6	4	0	5	2	1	2	10	1	0	3	4	0	0	0	0	0	0	0	0	0	0	0	0	0	0	0	0	0	0	0	0	0	5	1
Ambiguous_taxa, JQBO01000002.93564.95063	JQBO01000002.93564.95063	D_0__Bacteria, D_1__Actinobacteria, D_2__Coriobacteriia, D_3__Coriobacteriales, D_4__Atopobiaceae, D_5__Atopobium, Ambiguous_taxa	2	0.00904977	0	0.134535	0	0	0	0	0	0	0	0	0	0	0	0	0	0	0	0	0	0	0	0	0	0	0	0	0	0	0	0	0	0	0	0	0	0	0	0	0	0	0	0	0	0	0
Ambiguous_taxa, KC951916.1.1500	KC951916.1.1500	D_0__Bacteria, D_1__Proteobacteria, D_2__Gammaproteobacteria, D_3__Enterobacteriales, D_4__Enterobacteriaceae, Ambiguous_taxa, Ambiguous_taxa	186	0.841629	0	2.33886	0	0	0	0	0	0	0	0	0	0	0	0	0	0	0	0	0	0	0	0	0	0	0	0	0	0	0	0	0	0	0	0	0	0	0	0	0	0	0	0	0	0	0
D_6__uncultured Firmicutes bacterium, KM650531.1.1500	KM650531.1.1500	D_0__Bacteria, D_1__Firmicutes, D_2__Clostridia, D_3__Clostridiales, D_4__Peptococcaceae, D_5__uncultured, D_6__uncultured Firmicutes bacterium	7355	33.2805	0	129.823	0	0	0	0	0	0	0	0	0	0	0	0	0	0	0	0	0	0	0	0	0	0	0	0	0	0	0	0	0	0	0	0	0	0	0	0	0	0	0	0	0	0	0
Ambiguous_taxa, KU212142.1.1516	KU212142.1.1516	D_0__Bacteria, D_1__Proteobacteria, D_2__Gammaproteobacteria, D_3__Enterobacteriales, D_4__Enterobacteriaceae, D_5__Enterobacter, Ambiguous_taxa	2	0.00904977	0	0.134535	0	0	0	0	0	0	0	0	0	0	0	0	0	0	0	0	0	0	0	0	0	0	0	0	0	0	0	0	0	0	0	0	0	0	0	0	0	0	0	0	0	0	0
Ambiguous_taxa, LMRF01000009.3787.5314	LMRF01000009.3787.5314	D_0__Bacteria, D_1__Actinobacteria, D_2__Actinobacteria, D_3__Propionibacteriales, D_4__Nocardioidaceae, D_5__Marmoricola, Ambiguous_taxa	18	0.081448	0	1.21081	0	0	0	0	0	0	0	0	0	0	0	0	0	0	0	0	0	0	0	0	0	0	0	0	0	0	0	0	0	0	0	0	0	0	0	0	0	0	0	0	0	0	0
D_6__uncultured bacterium, AB606361.1.1499	AB606361.1.1499	D_0__Bacteria, D_1__Firmicutes, D_2__Clostridia, D_3__Clostridiales, D_4__Lachnospiraceae, D_5__GCA-900066575, D_6__uncultured bacterium	4	0.0180995	0	0.269069	0	4	0	0	0	0	0	0	0	0	0	0	0	0	0	0	0	0	0	0	0	0	0	0	0	0	0	0	0	0	0	0	0	0	0	0	0	0	0	0	0	0	0
D_6__Veillonella tobetsuensis, AB679111.1.1500	AB679111.1.1500	D_0__Bacteria, D_1__Firmicutes, D_2__Negativicutes, D_3__Selenomonadales, D_4__Veillonellaceae, D_5__Veillonella, D_6__Veillonella tobetsuensis	2	0.00904977	0	0.134535	0	0	0	0	0	0	0	0	0	0	0	0	0	0	0	0	0	0	0	0	0	0	0	0	0	0	0	0	0	0	0	0	0	0	0	0	0	0	0	0	0	0	0
D_6__TM7 phylum sp. oral clone FR058, AF432141.1.1499	AF432141.1.1499	D_0__Bacteria, D_1__Patescibacteria, D_2__Saccharimonadia, D_3__Saccharimonadales, D_4__TM7 phylum sp. oral clone FR058, D_5__TM7 phylum sp. oral clone FR058, D_6__TM7 phylum sp. oral clone FR058	38	0.171946	0	0.913201	0	0	0	0	0	0	0	0	0	0	0	0	0	0	0	0	0	0	0	0	0	0	0	0	0	0	0	0	0	0	0	0	0	0	0	0	0	0	0	0	0	0	0
Ambiguous_taxa, AY854309.1.1511	AY854309.1.1511	D_0__Bacteria, D_1__Firmicutes, D_2__Clostridia, D_3__Clostridiales, D_4__Christensenellaceae, D_5__Christensenellaceae R-7 group, Ambiguous_taxa	7846	35.5023	0	138.711	0	0	0	0	0	0	0	0	0	0	0	0	0	0	0	0	0	0	0	0	0	0	0	0	0	0	0	0	0	0	0	0	0	0	0	0	0	0	0	0	0	0	0
Ambiguous_taxa, AY958926.1.1506	AY958926.1.1506	D_0__Bacteria, D_1__Bacteroidetes, D_2__Bacteroidia, D_3__Bacteroidales, D_4__Prevotellaceae, D_5__Prevotella 6, Ambiguous_taxa	801976	3628.85	5	11652.5	0	124	0	66	5	0	1	1232	0	1	5	0	0	1	0	0	0	0	1	1	0	1	1	1	2	0	1	0	0	0	0	2	0	0	0	0	11750	12095	12388	12461	0	4	1
Ambiguous_taxa, CBYK010000018.15619.17117	CBYK010000018.15619.17117	D_0__Bacteria, D_1__Firmicutes, D_2__Clostridia, D_3__Clostridiales, D_4__Clostridiaceae 1, D_5__Clostridium sensu stricto 1, Ambiguous_taxa	6	0.0271493	0	0.250791	0	0	0	0	0	0	0	0	0	0	0	0	0	0	0	0	0	0	0	0	0	0	0	0	0	0	0	0	0	0	0	0	0	0	0	0	0	0	0	0	0	0	0
Ambiguous_taxa, CCYU01000005.21268.22774	CCYU01000005.21268.22774	D_0__Bacteria, D_1__Actinobacteria, D_2__Actinobacteria, D_3__Propionibacteriales, D_4__Propionibacteriaceae, D_5__Propionibacterium, Ambiguous_taxa	2	0.00904977	0	0.0949138	0	0	0	0	0	0	0	0	0	0	0	0	0	0	0	0	0	0	0	0	0	0	0	0	0	0	0	0	0	0	0	0	0	0	0	0	0	0	0	0	0	0	0
D_6__gut metagenome, CDYL01028374.638.2136	CDYL01028374.638.2136	D_0__Bacteria, D_1__Firmicutes, D_2__Clostridia, D_3__Clostridiales, D_4__Lachnospiraceae, D_5__Lachnospiraceae NK4A136 group, D_6__gut metagenome	126088	570.534	6	1360.44	0	2950	0	0	0	0	0	34	15	24	12	20	7	16	19	23	28	19	9	12	3205	3927	4927	4370	3001	4086	0	0	0	1	0	0	0	0	0	0	1	1	0	0	3513	17	12
Ambiguous_taxa, CYAT01000136.451.1957	CYAT01000136.451.1957	D_0__Bacteria, D_1__Proteobacteria, D_2__Gammaproteobacteria, D_3__Enterobacteriales, D_4__Enterobacteriaceae, D_5__Escherichia-Shigella, Ambiguous_taxa	3	0.0135747	0	0.201802	0	0	0	0	0	0	0	0	0	0	0	0	0	0	0	0	0	0	0	0	0	0	0	0	0	0	0	0	0	0	0	0	0	0	0	0	0	0	0	0	0	0	0
D_6__uncultured bacterium, DQ071536.1.1499	DQ071536.1.1499	D_0__Bacteria, D_1__Firmicutes, D_2__Clostridia, D_3__Clostridiales, D_4__Lachnospiraceae, D_5__[Ruminococcus] torques group, D_6__uncultured bacterium	187	0.846154	0	3.46592	0	8	0	0	0	0	0	0	0	0	0	0	0	0	0	0	0	0	0	0	2	0	2	3	0	0	0	0	0	0	0	0	0	0	0	0	0	0	0	0	4	1	2
Ambiguous_taxa, DQ905868.1.1539	DQ905868.1.1539	D_0__Bacteria, D_1__Firmicutes, D_2__Clostridia, D_3__Clostridiales, D_4__Lachnospiraceae, D_5__Coprococcus 2, Ambiguous_taxa	4	0.0180995	0	0.164145	0	0	0	0	0	0	0	1	0	0	0	0	0	0	0	0	0	1	0	0	0	0	0	0	0	0	0	0	0	0	0	0	0	0	0	0	0	0	0	0	0	0	0
D_6__uncultured bacterium, EF403478.1.1500	EF403478.1.1500	D_0__Bacteria, D_1__Bacteroidetes, D_2__Bacteroidia, D_3__Bacteroidales, D_4__Bacteroidaceae, D_5__Bacteroides, D_6__uncultured bacterium	796	3.60181	0	53.4098	0	0	0	0	0	0	0	0	0	0	0	0	0	0	0	0	0	0	0	0	0	0	0	0	0	0	0	0	0	0	0	0	0	0	0	0	0	0	0	0	0	0	0
D_6__uncultured bacterium, EU560760.1.1499	EU560760.1.1499	D_0__Bacteria, D_1__Firmicutes, D_2__Bacilli, D_3__Lactobacillales, D_4__Streptococcaceae, D_5__Lactococcus, D_6__uncultured bacterium	4	0.0180995	0	0.164145	0	0	0	0	0	0	0	0	0	0	0	0	0	0	0	0	0	0	0	0	0	0	0	0	0	0	0	0	0	0	0	0	0	0	0	0	0	0	0	0	0	0	0
D_6__uncultured Klebsiella sp., FJ268986.1.1499	FJ268986.1.1499	D_0__Bacteria, D_1__Proteobacteria, D_2__Gammaproteobacteria, D_3__Enterobacteriales, D_4__Enterobacteriaceae, D_5__Enterobacter, D_6__uncultured Klebsiella sp.	207	0.936652	0	2.34047	0	6	0	0	0	0	0	2	0	0	0	0	0	0	0	0	0	0	0	0	3	2	7	2	2	2	0	0	0	0	0	0	0	0	0	0	0	0	0	0	1	0	0
D_6__uncultured bacterium, FJ470591.1.1499	FJ470591.1.1499	D_0__Bacteria, D_1__Actinobacteria, D_2__Actinobacteria, D_3__Actinomycetales, D_4__Actinomycetaceae, D_5__Actinomyces, D_6__uncultured bacterium	75	0.339367	0	1.02147	0	0	0	0	0	0	0	0	0	0	0	0	0	0	0	0	0	0	0	0	1	0	3	2	0	0	0	0	0	0	0	0	0	0	0	0	0	0	0	0	0	0	0
D_6__uncultured bacterium, FJ848384.1.1503	FJ848384.1.1503	D_0__Bacteria, D_1__Firmicutes, D_2__Clostridia, D_3__Clostridiales, D_4__Ruminococcaceae, D_5__Ruminococcaceae UCG-002, D_6__uncultured bacterium	2	0.00904977	0	0.134535	0	0	0	0	0	0	0	0	0	0	0	0	0	0	0	0	0	0	0	0	0	0	0	0	0	0	0	0	0	0	0	0	0	0	0	0	0	0	0	0	0	0	0
D_6__metagenome, FPID01000379.7.1505	FPID01000379.7.1505	D_0__Bacteria, D_1__Proteobacteria, D_2__Gammaproteobacteria, D_3__Enterobacteriales, D_4__Enterobacteriaceae, D_5__Escherichia-Shigella, D_6__metagenome	383	1.73303	0	3.77266	0	4	0	0	0	0	0	6	0	0	0	0	0	1	0	0	0	0	0	0	3	9	8	3	1	8	0	0	0	0	0	0	0	0	0	6	6	20	6	11	4	0	0
Ambiguous_taxa, FPLO01004263.15.1513	FPLO01004263.15.1513	D_0__Bacteria, D_1__Firmicutes, D_2__Clostridia, D_3__Clostridiales, D_4__Lachnospiraceae, D_5__Coprococcus 1, Ambiguous_taxa	12191	55.1629	0	116.508	0	211	0	3	0	0	0	15	72	55	51	57	51	42	101	120	89	55	117	95	45	34	76	39	35	30	0	0	0	0	0	0	0	0	0	0	0	0	0	0	90	37	52
D_6__uncultured bacterium, GQ388951.1.1499	GQ388951.1.1499	D_0__Bacteria, D_1__Proteobacteria, D_2__Gammaproteobacteria, D_3__Betaproteobacteriales, D_4__Gallionellaceae, D_5__uncultured, D_6__uncultured bacterium	15	0.0678733	0	1.00901	0	0	0	0	0	0	0	0	0	0	0	0	0	0	0	0	0	0	0	0	0	0	0	0	0	0	0	0	0	0	0	0	0	0	0	0	0	0	0	0	0	0	0
D_6__uncultured bacterium, GQ897723.1.1499	GQ897723.1.1499	D_0__Bacteria, D_1__Firmicutes, D_2__Clostridia, D_3__Clostridiales, D_4__Christensenellaceae, D_5__Christensenellaceae R-7 group, D_6__uncultured bacterium	9	0.040724	0	0.373153	0	0	0	0	0	0	0	0	0	0	0	0	0	0	0	0	0	0	0	0	0	0	0	0	0	0	0	0	0	0	0	0	0	0	0	0	0	0	0	0	0	0	0
D_6__uncultured bacterium, HE681349.1.1508	HE681349.1.1508	D_0__Bacteria, D_1__Firmicutes, D_2__Clostridia, D_3__Clostridiales, D_4__Ruminococcaceae, D_5__Ruminococcaceae UCG-014, D_6__uncultured bacterium	3	0.0135747	0	0.201802	0	0	0	0	0	0	0	0	0	0	0	0	0	0	0	0	0	0	0	0	0	0	0	0	0	0	0	0	0	0	0	0	0	0	0	0	0	0	0	0	0	0	0
D_6__uncultured bacterium, HE681362.1.1508	HE681362.1.1508	D_0__Bacteria, D_1__Fusobacteria, D_2__Fusobacteriia, D_3__Fusobacteriales, D_4__Fusobacteriaceae, D_5__Fusobacterium, D_6__uncultured bacterium	11	0.0497738	0	0.319463	0	0	0	0	0	0	0	0	0	0	0	0	0	0	0	0	0	0	0	0	0	0	0	0	0	0	0	0	0	0	0	0	0	0	0	0	0	2	0	0	0	0	0
Ambiguous_taxa, HK693415.9.1507	HK693415.9.1507	D_0__Bacteria, D_1__Firmicutes, D_2__Clostridia, D_3__Clostridiales, D_4__Eubacteriaceae, D_5__Anaerofustis, Ambiguous_taxa	12	0.0542986	0	0.339441	0	0	0	0	0	0	0	0	0	0	0	0	0	0	0	0	0	0	0	0	0	0	0	0	0	0	0	0	0	0	0	0	0	0	0	0	0	0	0	0	0	0	0
Ambiguous_taxa, JQ248111.1.1514	JQ248111.1.1514	D_0__Bacteria, D_1__Firmicutes, D_2__Clostridia, D_3__Clostridiales, D_4__Lachnospiraceae, D_5__[Ruminococcus] torques group, Ambiguous_taxa	298	1.34842	0	6.26323	0	2	0	0	0	0	0	0	3	0	0	0	0	0	0	0	2	0	2	0	0	0	0	0	0	0	0	0	0	0	0	0	0	0	0	0	0	0	0	0	0	0	0
D_6__Salmonella enterica, JQ315905.1.1499	JQ315905.1.1499	D_0__Bacteria, D_1__Proteobacteria, D_2__Gammaproteobacteria, D_3__Enterobacteriales, D_4__Enterobacteriaceae, D_5__Salmonella, D_6__Salmonella enterica	3	0.0135747	0	0.201802	0	0	0	0	0	0	0	0	0	0	0	0	0	0	0	0	0	0	0	0	0	0	0	0	0	0	0	0	0	0	0	0	0	0	0	0	0	0	0	0	0	0	0
Ambiguous_taxa, KC172281.1.1502	KC172281.1.1502	D_0__Bacteria, D_1__Proteobacteria, D_2__Gammaproteobacteria, D_3__Betaproteobacteriales, D_4__Burkholderiaceae, D_5__Ralstonia, Ambiguous_taxa	40	0.180995	0	1.06762	0	0	0	0	0	0	0	8	0	0	0	0	0	0	0	0	0	0	0	0	0	0	0	0	0	0	0	0	0	0	0	0	0	0	0	0	0	0	0	0	0	0	0
D_6__Enterococcus sp. CGLBL213, KF286616.1.1499	KF286616.1.1499	D_0__Bacteria, D_1__Firmicutes, D_2__Bacilli, D_3__Lactobacillales, D_4__Enterococcaceae, D_5__Enterococcus, D_6__Enterococcus sp. CGLBL213	4	0.0180995	0	0.269069	0	0	0	0	0	0	0	0	0	0	0	0	0	0	0	0	0	0	0	0	0	0	0	0	0	0	0	0	0	0	0	0	0	0	0	0	0	0	0	0	0	0	0
D_6__uncultured rumen bacterium, KR067841.1.1499	KR067841.1.1499	D_0__Bacteria, D_1__Firmicutes, D_2__Clostridia, D_3__Clostridiales, D_4__Christensenellaceae, D_5__Christensenellaceae R-7 group, D_6__uncultured rumen bacterium	29	0.131222	0	0.509878	0	0	0	0	0	0	0	2	1	0	0	2	0	2	0	0	2	0	0	3	0	0	0	0	0	0	0	0	0	0	0	0	0	0	0	0	0	0	0	0	0	0	2
D_6__uncultured bacterium, KU978243.1.1517	KU978243.1.1517	D_0__Bacteria, D_1__Proteobacteria, D_2__Gammaproteobacteria, D_3__Pseudomonadales, D_4__Pseudomonadaceae, D_5__Pseudomonas, D_6__uncultured bacterium	13	0.0588235	0	0.874475	0	0	0	0	0	0	0	0	0	0	0	0	0	0	0	0	0	0	0	0	0	0	0	0	0	0	0	0	0	0	0	0	0	0	0	0	0	0	0	0	0	0	0
Ambiguous_taxa, KY621798.1.1532	KY621798.1.1532	D_0__Bacteria, D_1__Proteobacteria, D_2__Gammaproteobacteria, D_3__Betaproteobacteriales, D_4__Burkholderiaceae, D_5__Curvibacter, Ambiguous_taxa	5	0.0226244	0	0.336336	0	0	0	0	0	0	0	0	0	0	0	0	0	0	0	0	0	0	0	0	0	0	0	0	0	0	0	0	0	0	0	0	0	0	0	0	0	0	0	0	0	0	0
Ambiguous_taxa, LC127107.1.1511	LC127107.1.1511	D_0__Bacteria, D_1__Firmicutes, D_2__Clostridia, D_3__Thermoanaerobacterales, D_4__Family III, D_5__Thermoanaerobacterium, Ambiguous_taxa	6	0.0271493	0	0.231959	0	0	0	0	2	0	0	0	0	0	0	0	0	0	0	0	0	0	0	0	0	0	0	0	0	0	0	0	0	0	0	0	0	0	0	0	0	0	0	0	0	0	0
Ambiguous_taxa, LT223592.1.1499	LT223592.1.1499	D_0__Bacteria, D_1__Firmicutes, D_2__Clostridia, D_3__Clostridiales, D_4__Lachnospiraceae, D_5__Lactonifactor, Ambiguous_taxa	14	0.0633484	0	0.518359	0	0	0	0	0	0	0	0	0	0	0	0	0	0	0	0	0	0	0	0	0	0	0	0	0	0	0	0	0	0	0	0	0	0	0	0	0	0	0	0	0	0	0
Ambiguous_taxa, LT223646.1.1499	LT223646.1.1499	D_0__Bacteria, D_1__Firmicutes, D_2__Clostridia, D_3__Clostridiales, D_4__Christensenellaceae, D_5__Catabacter, Ambiguous_taxa	36	0.162896	0	0.688	0	5	0	0	0	0	0	0	0	0	0	0	0	0	0	0	0	0	2	2	0	0	0	0	0	0	0	0	0	0	0	0	0	0	0	0	0	0	0	0	0	0	0
Ambiguous_taxa, AB506151.1.1510	AB506151.1.1510	D_0__Bacteria, D_1__Firmicutes, D_2__Clostridia, D_3__Clostridiales, D_4__Christensenellaceae, D_5__Christensenellaceae R-7 group, Ambiguous_taxa	10791	48.8281	1	112.805	0	10	0	0	0	0	0	2	234	162	187	119	69	180	48	93	38	80	89	82	22	9	13	5	1	11	0	0	0	0	0	0	0	0	0	0	0	0	0	0	14	135	188
Ambiguous_taxa, AB506372.1.1510	AB506372.1.1510	D_0__Bacteria, D_1__Firmicutes, D_2__Clostridia, D_3__Clostridiales, D_4__Lachnospiraceae, D_5__Coprococcus 2, Ambiguous_taxa	33716	152.561	0	396.747	0	2	0	5	0	0	0	15	221	634	518	446	412	525	463	620	362	535	491	488	0	0	0	0	0	0	0	0	0	0	0	0	0	0	0	0	0	0	0	0	0	127	135
D_6__uncultured bacterium, AM275764.1.1498	AM275764.1.1498	D_0__Bacteria, D_1__Firmicutes, D_2__Clostridia, D_3__Clostridiales, D_4__Ruminococcaceae, D_5__[Eubacterium] coprostanoligenes group, D_6__uncultured bacterium	191	0.864253	0	2.62845	0	0	0	0	0	0	0	0	4	0	4	1	0	0	3	1	0	1	2	2	0	0	0	0	0	0	0	0	0	0	0	0	0	0	0	0	0	0	0	0	0	1	3
D_6__Dermabacter sp. HFH0086, ATFO01000001.3627.5132	ATFO01000001.3627.5132	D_0__Bacteria, D_1__Actinobacteria, D_2__Actinobacteria, D_3__Micrococcales, D_4__Dermabacteraceae, D_5__Dermabacter, D_6__Dermabacter sp. HFH0086	16	0.0723982	0	0.788674	0	0	0	0	0	1	0	0	0	0	0	0	0	0	0	0	0	0	0	0	0	0	0	0	0	0	0	0	0	0	0	0	0	0	0	0	0	0	0	0	0	0	0
D_6__uncultured bacterium, AY858448.1.1510	AY858448.1.1510	D_0__Bacteria, D_1__Firmicutes, D_2__Clostridia, D_3__Clostridiales, D_4__Christensenellaceae, D_5__Christensenellaceae R-7 group, D_6__uncultured bacterium	88	0.39819	0	1.47857	0	0	0	0	0	0	0	0	0	0	2	0	0	2	0	0	0	0	0	0	0	0	3	0	0	0	0	0	0	0	0	0	0	0	0	0	0	0	0	0	0	0	0
D_6__Turicibacter sp. H121, CP013476.575138.576663	CP013476.575138.576663	D_0__Bacteria, D_1__Firmicutes, D_2__Erysipelotrichia, D_3__Erysipelotrichales, D_4__Erysipelotrichaceae, D_5__Turicibacter, D_6__Turicibacter sp. H121	10255	46.4027	0	117.579	0	0	1	0	0	0	0	8	151	121	76	128	72	86	43	77	50	52	70	80	0	0	0	0	0	0	0	0	0	0	0	0	0	0	0	0	0	0	0	0	0	128	152
D_6__Bacteroidales bacterium H4, DAAP01000007.27694.29191	DAAP01000007.27694.29191	D_0__Bacteria, D_1__Bacteroidetes, D_2__Bacteroidia, D_3__Bacteroidales, D_4__Muribaculaceae, D_5__CAG-873, D_6__Bacteroidales bacterium H4	408857	1850.03	2	4624.71	0	6743	0	0	0	0	7	152	0	0	1	0	0	3	1	0	0	2	0	0	10888	9209	16944	10308	5568	10158	0	0	1	0	1	0	0	0	0	0	1	1	0	1	16519	3	0
Ambiguous_taxa, EF405506.1.1499	EF405506.1.1499	D_0__Bacteria, D_1__Firmicutes, D_2__Clostridia, D_3__Clostridiales, D_4__Lachnospiraceae, D_5__Shuttleworthia, Ambiguous_taxa	147	0.665158	0	1.83306	0	6	0	0	0	0	0	0	0	0	0	0	0	0	1	0	2	0	0	0	0	0	1	0	0	0	0	0	0	0	0	0	0	0	0	0	0	0	0	0	0	0	0
Ambiguous_taxa, FN646068.1.1514	FN646068.1.1514	D_0__Bacteria, D_1__Firmicutes, D_2__Bacilli, D_3__Bacillales, D_4__Staphylococcaceae, D_5__Staphylococcus, Ambiguous_taxa	2	0.00904977	0	0.134535	0	0	0	0	0	0	0	0	0	0	0	0	0	0	0	0	0	0	0	0	0	0	0	0	0	0	0	0	0	0	0	0	0	0	0	0	0	0	0	0	0	0	0
D_6__metagenome, FPID01000173.5.1502	FPID01000173.5.1502	D_0__Bacteria, D_1__Proteobacteria, D_2__Gammaproteobacteria, D_3__Enterobacteriales, D_4__Enterobacteriaceae, D_5__Escherichia-Shigella, D_6__metagenome	2	0.00904977	0	0.134535	0	0	0	0	0	0	0	0	0	0	0	0	0	0	0	0	0	0	0	0	0	0	0	0	0	0	0	0	0	0	0	0	0	0	0	0	0	0	0	0	0	0	0
Ambiguous_taxa, FPLS01033385.11.1508	FPLS01033385.11.1508	D_0__Bacteria, D_1__Actinobacteria, D_2__Actinobacteria, D_3__Propionibacteriales, D_4__Propionibacteriaceae, D_5__uncultured, Ambiguous_taxa	2	0.00904977	0	0.134535	0	0	0	0	0	0	0	0	0	0	0	0	0	0	0	0	0	0	0	0	0	0	0	0	0	0	0	0	0	0	0	0	0	0	0	0	0	0	0	0	0	0	0
D_6__uncultured bacterium, HE576042.1.1498	HE576042.1.1498	D_0__Bacteria, D_1__Proteobacteria, D_2__Gammaproteobacteria, D_3__Pseudomonadales, D_4__Pseudomonadaceae, D_5__Pseudomonas, D_6__uncultured bacterium	21	0.0950226	0	0.677578	0	0	0	0	0	0	0	0	0	0	0	0	0	0	0	0	0	0	0	0	0	0	0	0	0	0	0	0	0	0	0	0	0	0	0	0	0	0	0	0	0	0	0
D_6__uncultured bacterium, JQ820153.1.1498	JQ820153.1.1498	D_0__Bacteria, D_1__Firmicutes, D_2__Clostridia, D_3__Clostridiales, D_4__Ruminococcaceae, D_5__Ruminococcaceae UCG-004, D_6__uncultured bacterium	552	2.49774	0	5.29719	0	20	0	0	0	0	0	0	9	4	2	8	1	5	1	6	3	7	5	6	0	1	1	5	2	2	0	0	0	0	0	0	0	0	0	0	0	0	0	0	6	2	1
D_6__uncultured bacterium, JQ996705.1.1515	JQ996705.1.1515	D_0__Bacteria, D_1__Firmicutes, D_2__Clostridia, D_3__Clostridiales, D_4__Lachnospiraceae, D_5__Coprococcus 2, D_6__uncultured bacterium	725	3.28054	0	9.32996	0	55	0	0	0	0	0	0	2	14	3	3	3	3	8	6	1	0	10	8	34	26	46	7	13	17	0	0	0	0	0	0	0	0	0	0	0	0	0	0	15	1	1
D_6__Enterobacter sp. L154, KM377658.1.1498	KM377658.1.1498	D_0__Bacteria, D_1__Proteobacteria, D_2__Gammaproteobacteria, D_3__Enterobacteriales, D_4__Enterobacteriaceae, D_5__Enterobacter, D_6__Enterobacter sp. L154	110	0.497738	0	1.99687	0	2	0	0	0	0	0	0	0	0	0	0	0	0	0	0	0	0	0	0	5	3	9	1	0	1	0	0	0	0	0	0	0	0	0	0	0	0	0	0	12	0	0
Ambiguous_taxa, KM377661.1.1498	KM377661.1.1498	D_0__Bacteria, D_1__Proteobacteria, D_2__Gammaproteobacteria, D_3__Enterobacteriales, D_4__Enterobacteriaceae, D_5__Enterobacter, Ambiguous_taxa	73	0.330317	0	1.38316	0	0	0	0	0	0	0	0	0	0	0	0	0	0	0	0	0	0	0	0	11	1	3	3	2	0	0	0	0	0	0	0	0	0	0	0	0	0	0	0	4	0	0
D_6__uncultured bacterium, KM497162.1.1498	KM497162.1.1498	D_0__Bacteria, D_1__Proteobacteria, D_2__Gammaproteobacteria, D_3__Aeromonadales, D_4__Aeromonadaceae, D_5__Aeromonas, D_6__uncultured bacterium	14	0.0633484	0	0.278903	0	0	0	0	0	0	0	0	0	0	0	0	0	0	0	0	0	0	0	0	0	0	0	0	0	0	0	0	0	0	0	0	0	0	0	0	0	0	0	0	0	0	0
D_6__uncultured bacterium, LC028810.1.1510	LC028810.1.1510	D_0__Bacteria, D_1__Firmicutes, D_2__Clostridia, D_3__Clostridiales, D_4__Ruminococcaceae, D_5__Ruminococcaceae NK4A214 group, D_6__uncultured bacterium	5	0.0226244	0	0.242026	0	0	0	0	0	0	0	0	0	0	0	0	0	0	0	0	0	0	0	0	0	0	0	0	0	0	0	0	0	0	0	0	0	0	0	0	0	0	0	0	0	0	0
D_6__Mordavella massiliensis, LT598584.1.1498	LT598584.1.1498	D_0__Bacteria, D_1__Firmicutes, D_2__Clostridia, D_3__Clostridiales, D_4__Lachnospiraceae, D_5__Lachnoclostridium, D_6__Mordavella massiliensis	2	0.00904977	0	0.0949138	0	0	0	0	0	0	0	0	0	0	0	0	0	0	0	0	0	0	0	0	0	0	0	0	0	0	0	0	0	0	0	0	0	0	0	0	0	0	0	0	0	0	0
D_6__uncultured bacterium, AB506382.1.1509	AB506382.1.1509	D_0__Bacteria, D_1__Firmicutes, D_2__Clostridia, D_3__Clostridiales, D_4__Ruminococcaceae, D_5__uncultured, D_6__uncultured bacterium	4	0.0180995	0	0.189828	0	0	0	0	0	0	0	0	0	0	0	0	0	0	0	0	0	0	0	0	0	0	0	0	0	0	0	0	0	0	0	0	0	0	0	0	0	0	0	0	0	0	0
D_6__uncultured bacterium, AB606237.1.1497	AB606237.1.1497	D_0__Bacteria, D_1__Firmicutes, D_2__Clostridia, D_3__Clostridiales, D_4__Lachnospiraceae, D_5__Lachnospiraceae UCG-006, D_6__uncultured bacterium	3	0.0135747	0	0.15014	0	0	0	0	0	0	0	0	0	0	0	0	0	0	0	0	0	0	0	0	0	0	0	0	0	0	0	0	0	0	0	0	0	0	0	0	0	0	0	0	0	0	0
Ambiguous_taxa, CDYR01047590.3724.5220	CDYR01047590.3724.5220	D_0__Bacteria, D_1__Firmicutes, D_2__Clostridia, D_3__Clostridiales, D_4__Ruminococcaceae, D_5__Ruminococcaceae UCG-010, Ambiguous_taxa	4654	21.0588	0	35.5812	0	20	0	0	0	0	0	0	187	30	34	18	11	15	10	27	7	25	36	39	54	40	76	34	38	33	0	0	0	0	0	0	0	0	0	0	0	0	0	0	96	83	103
Ambiguous_taxa, CP000361.2003610.2005124	CP000361.2003610.2005124	D_0__Bacteria, D_1__Epsilonbacteraeota, D_2__Campylobacteria, D_3__Campylobacterales, D_4__Arcobacteraceae, D_5__Arcobacter, Ambiguous_taxa	16	0.0723982	0	0.480727	0	0	0	0	0	0	0	0	0	0	0	0	0	0	0	0	0	0	0	0	0	2	0	0	0	0	0	0	0	0	0	0	0	0	0	0	0	0	0	0	0	0	0
D_6__Lawsonella clevelandensis, CP009312.1832900.1834429	CP009312.1832900.1834429	D_0__Bacteria, D_1__Actinobacteria, D_2__Actinobacteria, D_3__Corynebacteriales, D_4__Corynebacteriaceae, D_5__Lawsonella, D_6__Lawsonella clevelandensis	2	0.00904977	0	0.134535	0	0	0	0	0	0	0	0	0	0	0	0	0	0	0	0	0	0	0	0	0	0	0	0	0	0	0	0	0	0	0	0	0	0	0	0	0	0	0	0	0	0	0
D_6__uncultured bacterium, DQ905369.1.1577	DQ905369.1.1577	D_0__Bacteria, D_1__Firmicutes, D_2__Clostridia, D_3__Clostridiales, D_4__Ruminococcaceae, D_5__Ruminiclostridium 5, D_6__uncultured bacterium	1926	8.71493	0	13.3538	0	11	0	0	0	0	0	0	24	11	15	11	8	5	4	5	3	13	16	17	30	4	32	6	12	1	0	0	0	0	0	0	0	0	0	0	0	0	0	0	20	20	26
D_6__uncultured bacterium, EF406693.1.1498	EF406693.1.1498	D_0__Bacteria, D_1__Firmicutes, D_2__Clostridia, D_3__Clostridiales, D_4__Ruminococcaceae, D_5__uncultured, D_6__uncultured bacterium	140	0.633484	0	1.65325	0	0	0	0	0	0	0	0	1	4	4	2	1	5	5	6	3	2	7	1	1	8	4	4	0	1	0	0	0	0	0	0	0	0	0	0	0	0	0	0	1	1	5
D_6__uncultured bacterium, EF445181.1.1497	EF445181.1.1497	D_0__Bacteria, D_1__Firmicutes, D_2__Clostridia, D_3__Clostridiales, D_4__Ruminococcaceae, D_5__Harryflintia, D_6__uncultured bacterium	236	1.06787	0	2.38745	0	0	0	0	0	0	0	0	1	0	0	0	0	0	2	0	0	1	0	0	3	4	3	1	2	1	0	0	0	0	0	0	0	0	0	0	0	0	0	0	2	0	0
D_6__uncultured bacterium, EF640148.1.1608	EF640148.1.1608	D_0__Bacteria, D_1__Firmicutes, D_2__Clostridia, D_3__Clostridiales, D_4__Lachnospiraceae, D_5__Roseburia, D_6__uncultured bacterium	35	0.158371	0	0.593361	0	0	0	0	0	0	0	0	4	0	3	0	0	0	0	0	0	0	0	2	0	0	0	0	0	0	0	0	0	0	0	0	0	0	0	0	0	0	0	0	0	2	2
Ambiguous_taxa, EU560759.1.1500	EU560759.1.1500	D_0__Bacteria, D_1__Proteobacteria, D_2__Gammaproteobacteria, D_3__Enterobacteriales, D_4__Enterobacteriaceae, D_5__Gibbsiella, Ambiguous_taxa	51	0.230769	0	1.0771	0	0	0	0	0	0	0	0	0	0	0	0	0	0	0	0	0	0	0	0	0	0	0	0	0	0	8	4	6	0	6	1	7	4	0	0	0	0	0	0	0	0	0
D_6__uncultured bacterium, FJ983016.1.1511	FJ983016.1.1511	D_0__Bacteria, D_1__Fusobacteria, D_2__Fusobacteriia, D_3__Fusobacteriales, D_4__Fusobacteriaceae, D_5__Fusobacterium, D_6__uncultured bacterium	80	0.361991	0	1.53895	0	0	0	0	0	0	0	0	0	0	0	0	0	0	0	0	0	0	0	0	0	0	0	0	0	0	0	0	0	0	0	0	0	0	0	0	0	1	3	1	0	0	0
D_6__uncultured Ruminococcus sp., FMHB01000005.3396.4892	FMHB01000005.3396.4892	D_0__Bacteria, D_1__Firmicutes, D_2__Clostridia, D_3__Clostridiales, D_4__Ruminococcaceae, D_5__CAG-352, D_6__uncultured Ruminococcus sp.	105170	475.882	8	832.401	0	3085	0	15	0	0	0	113	656	705	650	369	356	473	375	638	493	459	550	610	2891	925	2868	931	805	896	0	0	1	0	0	1	0	0	0	0	0	0	0	0	1804	382	513
Ambiguous_taxa, FPLO01002628.9.1505	FPLO01002628.9.1505	D_0__Bacteria, D_1__Firmicutes, D_2__Clostridia, D_3__Clostridiales, D_4__Lachnospiraceae, D_5__Coprococcus 1, Ambiguous_taxa	29	0.131222	0	0.636734	0	0	0	0	0	0	0	0	0	0	0	0	0	0	0	0	0	0	0	0	0	0	0	0	0	0	0	0	0	0	0	0	0	0	0	0	0	0	0	0	0	0	0
D_6__metagenome, FPLO01004311.11.1507	FPLO01004311.11.1507	D_0__Bacteria, D_1__Firmicutes, D_2__Clostridia, D_3__Clostridiales, D_4__Lachnospiraceae, D_5__Lachnospiraceae ND3007 group, D_6__metagenome	7	0.0316742	0	0.241004	0	0	0	0	0	0	0	0	0	0	0	0	3	0	0	0	0	0	0	0	0	0	0	0	0	0	0	0	0	0	0	0	0	0	0	0	0	0	0	0	0	0	0
D_6__uncultured rumen bacterium, GU304443.1.1497	GU304443.1.1497	D_0__Bacteria, D_1__Firmicutes, D_2__Clostridia, D_3__Clostridiales, D_4__Lachnospiraceae, D_5__[Ruminococcus] gauvreauii group, D_6__uncultured rumen bacterium	2	0.00904977	0	0.134535	0	0	0	0	0	0	0	2	0	0	0	0	0	0	0	0	0	0	0	0	0	0	0	0	0	0	0	0	0	0	0	0	0	0	0	0	0	0	0	0	0	0	0
D_6__uncultured bacterium, HM124186.1.1497	HM124186.1.1497	D_0__Bacteria, D_1__Bacteroidetes, D_2__Bacteroidia, D_3__Bacteroidales, D_4__Muribaculaceae, D_5__uncultured bacterium, D_6__uncultured bacterium	3	0.0135747	0	0.201802	0	0	0	0	0	0	0	0	0	0	0	0	0	0	0	0	0	0	0	0	0	0	0	0	0	0	0	0	0	0	0	0	0	0	0	0	0	0	0	0	0	0	0
Ambiguous_taxa, HM159971.1.1501	HM159971.1.1501	D_0__Bacteria, D_1__Proteobacteria, D_2__Gammaproteobacteria, D_3__Betaproteobacteriales, D_4__Burkholderiaceae, D_5__Comamonas, Ambiguous_taxa	3588	16.2353	0	51.9896	0	0	0	0	0	0	0	0	0	0	0	0	0	0	0	0	0	0	0	0	0	0	0	0	0	0	0	0	0	0	0	0	0	0	0	0	0	0	0	0	0	0	0
D_6__uncultured bacterium, JN559553.1.1501	JN559553.1.1501	D_0__Bacteria, D_1__Firmicutes, D_2__Clostridia, D_3__Clostridiales, D_4__Ruminococcaceae, D_5__Oscillospira, D_6__uncultured bacterium	54	0.244344	0	0.940999	0	5	0	0	0	0	0	0	0	0	0	0	0	0	0	0	4	0	0	0	0	2	7	6	1	3	0	0	0	0	0	0	0	0	0	0	0	0	0	0	4	0	0
D_6__uncultured bacterium, JN559681.1.1500	JN559681.1.1500	D_0__Bacteria, D_1__Bacteroidetes, D_2__Bacteroidia, D_3__Bacteroidales, D_4__Bacteroidaceae, D_5__Bacteroides, D_6__uncultured bacterium	7	0.0316742	0	0.221342	0	0	0	0	0	0	0	0	0	0	0	0	0	0	0	0	0	0	0	0	0	0	0	0	0	0	0	0	0	0	0	0	0	0	0	0	0	0	0	0	0	0	0
D_6__uncultured bacterium, KF256030.1.1497	KF256030.1.1497	D_0__Bacteria, D_1__Firmicutes, D_2__Clostridia, D_3__Clostridiales, D_4__Ruminococcaceae, D_5__Subdoligranulum, D_6__uncultured bacterium	36	0.162896	0	0.654133	0	0	0	0	0	0	0	0	0	0	0	0	0	3	0	0	0	0	1	0	0	0	2	1	1	0	0	0	0	0	0	0	0	0	0	0	0	0	0	0	0	2	0
Ambiguous_taxa, KU291207.1.1506	KU291207.1.1506	D_0__Bacteria, D_1__Actinobacteria, D_2__Actinobacteria, D_3__Streptosporangiales, D_4__Nocardiopsaceae, D_5__Nocardiopsis, Ambiguous_taxa	2	0.00904977	0	0.134535	0	0	0	0	0	0	0	0	0	0	0	0	0	0	0	0	0	0	0	0	0	0	0	0	0	0	0	0	0	0	0	0	0	0	0	0	0	0	0	0	0	0	0
Ambiguous_taxa, KX507846.1.1497	KX507846.1.1497	D_0__Bacteria, D_1__Proteobacteria, D_2__Gammaproteobacteria, D_3__Pseudomonadales, D_4__Moraxellaceae, D_5__Acinetobacter, Ambiguous_taxa	11	0.0497738	0	0.407054	0	0	0	0	0	0	0	0	0	0	0	0	0	0	0	0	0	0	0	0	0	0	0	0	0	0	0	0	0	0	0	0	0	0	0	0	0	0	0	0	0	0	0
Ambiguous_taxa, LAQZ01000049.1994.3490	LAQZ01000049.1994.3490	D_0__Bacteria, D_1__Firmicutes, D_2__Clostridia, D_3__Clostridiales, D_4__Ruminococcaceae, D_5__Ruminiclostridium 5, Ambiguous_taxa	7823	35.3982	1	76.9143	0	13	0	7	0	0	0	0	96	39	61	47	43	53	133	147	126	72	156	106	7	6	19	3	5	2	0	0	0	0	0	0	0	0	0	0	0	0	0	0	13	60	64
D_6__uncultured bacterium, LC028749.1.1544	LC028749.1.1544	D_0__Bacteria, D_1__Firmicutes, D_2__Clostridia, D_3__Clostridiales, D_4__Lachnospiraceae, D_5__Lachnospiraceae NK4A136 group, D_6__uncultured bacterium	20	0.0904977	0	0.458208	0	0	0	0	0	0	0	0	0	0	0	0	0	0	0	0	0	0	0	0	2	0	0	0	0	0	0	0	0	0	0	0	0	0	0	0	0	0	0	0	0	0	0
D_6__Bacteroides thetaiotaomicron, LC033799.1.1504	LC033799.1.1504	D_0__Bacteria, D_1__Bacteroidetes, D_2__Bacteroidia, D_3__Bacteroidales, D_4__Bacteroidaceae, D_5__Bacteroides, D_6__Bacteroides thetaiotaomicron	11	0.0497738	0	0.237912	0	0	0	0	0	0	0	0	1	1	0	1	0	0	1	0	1	0	1	0	0	0	0	0	0	0	0	0	0	0	0	0	0	0	0	0	0	0	0	0	0	1	0
Ambiguous_taxa, LT598587.1.1497	LT598587.1.1497	D_0__Bacteria, D_1__Firmicutes, D_2__Clostridia, D_3__Clostridiales, D_4__Lachnospiraceae, D_5__Lachnoclostridium, Ambiguous_taxa	8	0.0361991	0	0.267228	0	0	0	0	0	0	0	0	0	0	0	0	0	0	0	0	0	0	0	0	0	0	0	0	0	0	0	0	0	0	0	0	0	0	0	0	0	0	0	0	0	0	0
D_6__Cloacibacterium normanense, MKGI01000074.57.1561	MKGI01000074.57.1561	D_0__Bacteria, D_1__Bacteroidetes, D_2__Bacteroidia, D_3__Flavobacteriales, D_4__Weeksellaceae, D_5__Cloacibacterium, D_6__Cloacibacterium normanense	289	1.30769	0	17.5865	0	0	15	0	0	0	0	261	0	0	0	0	0	0	0	0	0	0	0	0	0	0	0	0	0	0	0	0	0	0	0	0	0	0	0	0	0	0	0	0	0	0	0
D_6__uncultured bacterium, AB506357.1.1508	AB506357.1.1508	D_0__Bacteria, D_1__Firmicutes, D_2__Clostridia, D_3__Clostridiales, D_4__Clostridiaceae 1, D_5__Clostridium sensu stricto 1, D_6__uncultured bacterium	3419	15.4706	0	55.9744	0	0	0	0	0	0	0	0	6	5	1	2	1	3	13	43	20	14	37	8	1	1	11	0	1	3	0	0	0	0	0	0	0	0	0	0	0	0	0	0	3	3	2
D_6__uncultured bacterium, AB626907.1.1496	AB626907.1.1496	D_0__Bacteria, D_1__Firmicutes, D_2__Clostridia, D_3__Clostridiales, D_4__Christensenellaceae, D_5__uncultured, D_6__uncultured bacterium	826	3.73756	0	9.85042	0	5	0	0	0	0	0	0	11	11	3	10	6	8	5	8	14	4	3	6	18	23	56	27	15	32	0	0	0	0	0	0	0	0	0	0	0	0	0	0	26	6	5
D_6__uncultured bacterium, AB626947.1.1496	AB626947.1.1496	D_0__Bacteria, D_1__Firmicutes, D_2__Clostridia, D_3__Clostridiales, D_4__Lachnospiraceae, D_5__Lachnospiraceae FCS020 group, D_6__uncultured bacterium	18	0.081448	0	0.533146	0	2	0	0	0	0	0	0	0	0	0	0	0	0	0	0	0	0	0	0	0	0	0	0	0	0	0	0	0	0	0	0	0	0	0	0	0	0	0	0	0	0	0
Ambiguous_taxa, CDZQ01046174.191649.193144	CDZQ01046174.191649.193144	D_0__Bacteria, D_1__Firmicutes, D_2__Clostridia, D_3__Clostridiales, D_4__Ruminococcaceae, D_5__Ruminococcaceae UCG-005, Ambiguous_taxa	16	0.0723982	0	0.490091	0	0	0	0	0	0	0	0	0	0	0	1	2	0	0	0	0	0	0	0	0	0	0	0	0	0	0	0	0	0	0	0	0	0	0	0	0	0	0	0	0	0	0
Ambiguous_taxa, CP007799.4339816.4341330	CP007799.4339816.4341330	D_0__Bacteria, D_1__Proteobacteria, D_2__Gammaproteobacteria, D_3__Enterobacteriales, D_4__Enterobacteriaceae, D_5__Escherichia-Shigella, Ambiguous_taxa	150	0.678733	0	1.35544	0	0	0	0	0	0	0	0	0	0	0	0	0	0	0	0	0	0	0	0	0	1	0	0	0	1	0	0	0	0	0	0	0	0	0	1	3	3	1	3	0	0	0
D_6__human gut metagenome, CYGL01005916.57.1552	CYGL01005916.57.1552	D_0__Bacteria, D_1__Firmicutes, D_2__Clostridia, D_3__Clostridiales, D_4__Ruminococcaceae, D_5__Faecalibacterium, D_6__human gut metagenome	179001	809.959	27	1388.19	0	1339	20	129	0	0	0	37	641	4513	2964	3403	3550	3684	2884	3199	3199	2988	2662	3105	2553	2447	4325	2700	2399	2531	0	1	0	0	0	0	2	0	0	1	9	12	9	11	1657	353	431
D_6__uncultured bacterium, EF404210.1.1497	EF404210.1.1497	D_0__Bacteria, D_1__Firmicutes, D_2__Clostridia, D_3__Clostridiales, D_4__Lachnospiraceae, D_5__uncultured, D_6__uncultured bacterium	31	0.140271	0	0.620306	0	0	0	0	0	0	0	0	0	0	0	0	0	0	0	0	0	0	0	0	0	0	0	0	0	0	0	0	0	0	0	0	0	0	0	0	0	0	0	0	0	0	2
D_6__uncultured bacterium, EF404671.1.1497	EF404671.1.1497	D_0__Bacteria, D_1__Firmicutes, D_2__Clostridia, D_3__Clostridiales, D_4__Lachnospiraceae, D_5__[Eubacterium] eligens group, D_6__uncultured bacterium	41	0.18552	0	0.711572	0	0	0	0	0	0	0	0	0	4	0	0	0	0	0	0	0	0	2	0	0	0	0	0	0	0	0	0	0	0	0	0	0	0	0	0	0	0	0	0	0	0	0
D_6__uncultured bacterium, EF405418.1.1497	EF405418.1.1497	D_0__Bacteria, D_1__Firmicutes, D_2__Clostridia, D_3__Clostridiales, D_4__Lachnospiraceae, D_5__uncultured, D_6__uncultured bacterium	92	0.41629	0	1.25716	0	3	0	0	0	0	0	0	1	2	0	0	0	0	0	0	0	1	0	1	4	6	1	0	1	4	0	0	0	0	0	0	0	0	0	0	0	0	0	0	4	0	0
D_6__uncultured bacterium, EF603848.1.1496	EF603848.1.1496	D_0__Bacteria, D_1__Bacteroidetes, D_2__Bacteroidia, D_3__Bacteroidales, D_4__Muribaculaceae, D_5__uncultured bacterium, D_6__uncultured bacterium	2	0.00904977	0	0.0949138	0	0	0	0	0	0	0	0	0	0	0	0	0	0	0	0	0	0	0	0	0	0	0	0	0	0	0	0	0	0	0	0	0	0	0	0	0	0	0	0	0	0	0
Ambiguous_taxa, FJ957448.1.1496	FJ957448.1.1496	D_0__Bacteria, D_1__Actinobacteria, D_2__Actinobacteria, D_3__Propionibacteriales, D_4__Propionibacteriaceae, D_5__Cutibacterium, Ambiguous_taxa	137	0.61991	0	3.63323	0	0	0	0	6	0	0	2	0	0	0	0	0	0	0	0	0	0	0	0	0	0	0	0	0	0	0	0	0	0	0	0	0	0	0	0	0	0	0	0	0	0	0
D_6__Negativibacillus massiliensis, FTRU01000003.3359.4854	FTRU01000003.3359.4854	D_0__Bacteria, D_1__Firmicutes, D_2__Clostridia, D_3__Clostridiales, D_4__Ruminococcaceae, D_5__Negativibacillus, D_6__Negativibacillus massiliensis	1316	5.95475	0	17.064	0	0	0	2	0	0	0	0	39	20	13	16	11	14	10	15	15	17	23	11	0	0	0	0	0	0	0	0	0	0	0	0	0	0	0	0	0	0	0	0	0	34	37
D_6__uncultured rumen bacterium, GU304129.1.1496	GU304129.1.1496	D_0__Bacteria, D_1__Firmicutes, D_2__Clostridia, D_3__Clostridiales, D_4__Ruminococcaceae, D_5__[Eubacterium] coprostanoligenes group, D_6__uncultured rumen bacterium	2	0.00904977	0	0.134535	0	0	0	0	0	0	0	0	0	0	0	0	0	0	0	0	0	0	0	0	0	0	0	0	0	0	0	0	0	0	0	0	0	0	0	0	0	0	0	0	0	0	0
D_6__uncultured bacterium, HM123884.1.1496	HM123884.1.1496	D_0__Bacteria, D_1__Firmicutes, D_2__Clostridia, D_3__Clostridiales, D_4__Lachnospiraceae, D_5__Lachnospiraceae UCG-006, D_6__uncultured bacterium	4	0.0180995	0	0.189828	0	0	0	0	0	0	0	0	0	0	0	0	0	0	0	0	0	0	0	0	0	0	0	0	0	0	0	0	0	0	0	0	0	0	0	0	0	0	0	0	0	0	2
Ambiguous_taxa, KM232740.1.1520	KM232740.1.1520	D_0__Bacteria, D_1__Bacteroidetes, D_2__Bacteroidia, D_3__Flavobacteriales, D_4__Flavobacteriaceae, D_5__Flavobacterium, Ambiguous_taxa	2	0.00904977	0	0.134535	0	0	0	0	0	0	0	0	0	0	0	0	0	0	0	0	0	0	0	0	0	0	0	0	0	0	0	0	0	0	0	0	0	0	0	0	0	0	0	0	0	0	0
Ambiguous_taxa, KM244831.1.1497	KM244831.1.1497	D_0__Bacteria, D_1__Firmicutes, D_2__Clostridia, D_3__Clostridiales, D_4__Lachnospiraceae, Ambiguous_taxa, Ambiguous_taxa	6	0.0271493	0	0.231959	0	0	0	0	0	0	0	0	0	0	0	0	2	0	0	0	0	0	0	0	0	0	0	0	0	0	0	0	0	0	0	0	0	0	0	0	0	0	0	0	0	0	2
D_6__uncultured bacterium, AB606256.1.1495	AB606256.1.1495	D_0__Bacteria, D_1__Firmicutes, D_2__Clostridia, D_3__Clostridiales, D_4__Ruminococcaceae, D_5__uncultured, D_6__uncultured bacterium	639	2.8914	0	6.31571	0	23	0	0	0	0	0	1	0	1	0	2	0	0	0	3	1	2	0	0	16	20	37	8	8	24	0	0	0	0	0	0	0	0	0	0	0	0	0	0	8	0	0
D_6__uncultured bacterium, AB606380.1.1495	AB606380.1.1495	D_0__Bacteria, D_1__Firmicutes, D_2__Clostridia, D_3__Clostridiales, D_4__Ruminococcaceae, D_5__uncultured, D_6__uncultured bacterium	92	0.41629	0	1.3172	0	0	0	0	0	0	0	0	0	0	0	0	0	0	0	0	0	0	0	0	0	0	0	0	0	0	0	0	0	0	0	0	0	0	0	0	0	0	0	0	0	0	0
Ambiguous_taxa, AB746605.1.1507	AB746605.1.1507	D_0__Bacteria, D_1__Actinobacteria, D_2__Coriobacteriia, D_3__Coriobacteriales, D_4__Atopobiaceae, D_5__Olsenella, Ambiguous_taxa	4	0.0180995	0	0.269069	0	0	0	0	0	0	0	0	0	0	0	0	0	0	0	0	0	0	0	0	0	0	0	0	0	0	0	0	0	0	0	0	0	0	0	0	0	0	0	0	0	0	0
D_6__Clostridium paraputrificum, AY442815.1.1509	AY442815.1.1509	D_0__Bacteria, D_1__Firmicutes, D_2__Clostridia, D_3__Clostridiales, D_4__Clostridiaceae 1, D_5__Clostridium sensu stricto 1, D_6__Clostridium paraputrificum	92	0.41629	0	1.18264	0	0	0	0	0	0	0	0	2	0	0	0	0	0	0	5	0	2	4	0	0	0	1	0	0	2	0	0	0	0	0	0	0	0	0	0	0	0	0	0	0	0	2
Ambiguous_taxa, AY858468.1.1506	AY858468.1.1506	D_0__Bacteria, D_1__Firmicutes, D_2__Clostridia, D_3__Clostridiales, D_4__Ruminococcaceae, D_5__Ruminococcaceae UCG-005, Ambiguous_taxa	4	0.0180995	0	0.189828	0	0	0	0	0	0	0	0	0	0	0	0	0	0	0	0	0	0	0	0	0	0	0	0	0	0	0	0	0	0	0	0	0	0	0	0	0	0	0	0	0	0	0
D_6__human gut metagenome, BAAW01000377.208.1702	BAAW01000377.208.1702	D_0__Bacteria, D_1__Firmicutes, D_2__Clostridia, D_3__Clostridiales, D_4__Clostridiaceae 1, D_5__Clostridium sensu stricto 1, D_6__human gut metagenome	1471166	6656.86	7	17079.9	0	0	0	0	1	0	0	80	0	0	1	0	0	5	0	0	1	0	0	0	1	0	2	0	0	0	28078	30175	33195	29009	22134	20716	23712	31000	0	1	0	3	2	9	3	1	9
Ambiguous_taxa, BCAA01000057.220.1714	BCAA01000057.220.1714	D_0__Bacteria, D_1__Firmicutes, D_2__Clostridia, D_3__Clostridiales, D_4__Ruminococcaceae, D_5__DTU089, Ambiguous_taxa	5	0.0226244	0	0.222454	0	0	0	0	0	0	0	0	0	0	0	0	0	0	0	0	0	0	0	0	0	0	0	0	0	0	0	0	0	0	0	0	0	0	0	0	0	0	0	0	0	0	0
Ambiguous_taxa, CDYK01001058.46302.47796	CDYK01001058.46302.47796	D_0__Bacteria, D_1__Bacteroidetes, D_2__Bacteroidia, D_3__Bacteroidales, D_4__Barnesiellaceae, D_5__uncultured, Ambiguous_taxa	2	0.00904977	0	0.134535	0	0	0	0	0	0	0	0	0	0	0	0	0	0	0	0	0	0	0	0	0	0	0	0	0	0	0	0	0	0	0	0	0	0	0	0	0	0	0	0	0	0	0
D_6__uncultured rumen bacterium, DQ673535.1.1495	DQ673535.1.1495	D_0__Bacteria, D_1__Firmicutes, D_2__Clostridia, D_3__Clostridiales, D_4__Ruminococcaceae, D_5__Acetanaerobacterium, D_6__uncultured rumen bacterium	43	0.19457	0	0.59785	0	0	0	0	0	0	0	0	0	0	2	2	2	2	2	0	0	0	0	2	2	0	0	0	0	0	0	0	0	0	0	0	0	0	0	0	0	0	0	0	0	0	0
D_6__uncultured bacterium, DQ905902.1.1526	DQ905902.1.1526	D_0__Bacteria, D_1__Firmicutes, D_2__Clostridia, D_3__Clostridiales, D_4__Lachnospiraceae, D_5__Blautia, D_6__uncultured bacterium	153	0.692308	0	5.30398	0	0	0	0	0	0	0	0	0	0	0	0	0	0	0	0	0	0	0	0	0	0	0	0	0	0	0	0	0	0	0	0	0	0	0	0	0	0	0	0	0	0	0
D_6__uncultured Firmicutes bacterium, EF071156.1.1495	EF071156.1.1495	D_0__Bacteria, D_1__Firmicutes, D_2__Clostridia, D_3__Clostridiales, D_4__Lachnospiraceae, D_5__Lachnospiraceae UCG-004, D_6__uncultured Firmicutes bacterium	2105	9.52489	0	20.6815	0	0	0	0	0	0	0	0	64	56	43	47	26	43	31	45	31	45	30	24	0	0	0	0	0	0	0	0	0	0	0	0	0	0	0	0	0	0	0	0	0	41	74
D_6__uncultured bacterium, EF399215.1.1495	EF399215.1.1495	D_0__Bacteria, D_1__Firmicutes, D_2__Clostridia, D_3__Clostridiales, D_4__Lachnospiraceae, D_5__Lachnoclostridium, D_6__uncultured bacterium	46	0.208145	0	0.815825	0	0	0	0	0	0	0	0	0	0	0	0	0	0	0	0	0	0	0	0	0	0	0	3	0	0	0	0	0	0	0	0	0	0	0	0	0	0	0	0	0	0	0
D_6__uncultured bacterium, EF402847.1.1496	EF402847.1.1496	D_0__Bacteria, D_1__Firmicutes, D_2__Clostridia, D_3__Clostridiales, D_4__Ruminococcaceae, D_5__Ruminococcaceae UCG-005, D_6__uncultured bacterium	473	2.14027	0	6.03876	0	5	0	0	0	0	0	0	0	0	0	0	0	0	0	0	0	0	0	0	4	5	14	5	3	7	0	0	0	0	0	0	0	0	0	0	0	0	0	0	11	0	0
Ambiguous_taxa, EF403477.1.1496	EF403477.1.1496	D_0__Bacteria, D_1__Firmicutes, D_2__Clostridia, D_3__Clostridiales, D_4__Lachnospiraceae, D_5__[Ruminococcus] torques group, Ambiguous_taxa	745	3.37104	0	9.04825	0	0	0	0	0	0	0	0	16	5	6	5	6	0	9	9	2	4	8	5	0	0	0	0	0	0	0	0	0	0	0	0	0	0	0	0	0	0	0	0	0	8	7
D_6__uncultured bacterium, EF404931.1.1496	EF404931.1.1496	D_0__Bacteria, D_1__Firmicutes, D_2__Clostridia, D_3__Clostridiales, D_4__Lachnospiraceae, D_5__Agathobacter, D_6__uncultured bacterium	208	0.941176	0	3.41137	0	0	0	0	0	0	0	0	2	0	0	2	0	5	0	2	0	0	0	0	0	2	0	0	0	0	0	0	0	0	0	0	0	0	0	0	0	0	0	0	0	0	0
Ambiguous_taxa, EF406637.1.1496	EF406637.1.1496	D_0__Bacteria, D_1__Firmicutes, D_2__Clostridia, D_3__Clostridiales, D_4__Ruminococcaceae, D_5__Ruminiclostridium, Ambiguous_taxa	14	0.0633484	0	0.376063	0	2	0	0	0	0	0	0	0	0	0	0	0	2	0	2	0	0	0	0	0	0	0	0	0	0	0	0	0	0	0	0	0	0	0	0	0	0	0	0	0	0	0
Ambiguous_taxa, EF686607.1.1495	EF686607.1.1495	D_0__Bacteria, D_1__Firmicutes, D_2__Clostridia, D_3__Clostridiales, D_4__Ruminococcaceae, D_5__Ruminococcaceae UCG-005, Ambiguous_taxa	7941	35.9321	0	96.4418	0	6	0	2	0	0	0	0	284	405	354	295	263	444	275	286	187	264	278	255	0	0	0	0	0	0	0	0	0	0	0	0	0	0	0	0	0	1	0	0	0	193	265
D_6__uncultured bacterium, EU844060.1.1512	EU844060.1.1512	D_0__Bacteria, D_1__Firmicutes, D_2__Clostridia, D_3__Clostridiales, D_4__Christensenellaceae, D_5__uncultured, D_6__uncultured bacterium	11	0.0497738	0	0.384072	0	0	0	0	0	0	0	0	0	0	0	0	0	0	0	0	0	0	0	0	0	0	0	0	0	0	0	0	0	0	0	0	0	0	0	0	0	0	0	0	0	0	3
Ambiguous_taxa, FJVJ01000015.3438.4940	FJVJ01000015.3438.4940	D_0__Bacteria, D_1__Firmicutes, D_2__Clostridia, D_3__Clostridiales, D_4__Ruminococcaceae, D_5__[Eubacterium] coprostanoligenes group, Ambiguous_taxa	27	0.122172	0	0.586598	0	0	0	0	0	0	0	0	2	0	0	2	0	6	0	1	0	2	0	0	0	0	0	0	0	0	0	0	0	0	0	0	0	0	0	0	0	0	0	0	0	0	0
Ambiguous_taxa, FMFL01000027.72847.74341	FMFL01000027.72847.74341	D_0__Bacteria, D_1__Firmicutes, D_2__Clostridia, D_3__Clostridiales, D_4__Ruminococcaceae, D_5__uncultured, Ambiguous_taxa	16	0.0723982	0	0.49928	0	0	0	0	0	0	0	0	0	0	0	0	0	0	0	0	0	0	0	0	0	0	0	0	0	0	0	0	0	0	0	0	0	0	0	0	0	0	0	0	0	0	0
D_6__uncultured bacterium, HQ716514.1.1503	HQ716514.1.1503	D_0__Bacteria, D_1__Firmicutes, D_2__Clostridia, D_3__Clostridiales, D_4__Christensenellaceae, D_5__uncultured, D_6__uncultured bacterium	30	0.135747	0	0.693894	0	0	0	0	0	0	0	0	0	0	0	0	0	0	0	0	0	0	0	0	0	0	0	0	0	0	0	0	0	0	0	0	0	0	0	0	0	0	0	0	0	0	0
D_6__uncultured bacterium, JQ084301.1.1495	JQ084301.1.1495	D_0__Bacteria, D_1__Firmicutes, D_2__Clostridia, D_3__Clostridiales, D_4__Ruminococcaceae, D_5__uncultured, D_6__uncultured bacterium	1608	7.27602	0	21.3586	0	0	0	0	0	0	0	0	2	1	3	0	0	0	2	0	0	0	0	0	0	0	0	0	0	0	0	0	0	0	0	0	0	0	0	0	0	0	0	0	0	0	0
D_6__uncultured bacterium, KP150938.1.1495	KP150938.1.1495	D_0__Bacteria, D_1__Firmicutes, D_2__Clostridia, D_3__Clostridiales, D_4__Peptostreptococcaceae, D_5__Romboutsia, D_6__uncultured bacterium	13659	61.8054	0	317.9	0	0	0	0	0	0	0	0	0	0	0	0	0	0	2	0	0	0	0	0	0	0	0	0	0	0	0	0	0	0	0	0	0	0	0	0	0	0	0	0	0	0	0
Ambiguous_taxa, KX832627.65238.66753	KX832627.65238.66753	D_0__Bacteria, D_1__Cyanobacteria, D_2__Oxyphotobacteria, D_3__Chloroplast, Ambiguous_taxa, Ambiguous_taxa, Ambiguous_taxa	12	0.0542986	0	0.685394	0	0	0	0	0	0	0	0	0	0	0	0	0	0	0	0	0	0	0	0	0	0	0	0	0	0	0	0	0	0	0	0	0	0	0	0	0	0	0	0	0	0	0
Ambiguous_taxa, LN870298.1.1495	LN870298.1.1495	D_0__Bacteria, D_1__Firmicutes, D_2__Clostridia, D_3__Clostridiales, D_4__Ruminococcaceae, D_5__Intestinimonas, Ambiguous_taxa	1007	4.55656	0	10.2026	0	0	0	0	0	0	0	0	9	20	9	11	12	19	10	4	9	4	7	9	3	3	8	4	10	5	0	0	0	0	0	0	0	0	0	0	0	0	0	0	3	3	5
D_6__uncultured bacterium, AB606252.1.1494	AB606252.1.1494	D_0__Bacteria, D_1__Firmicutes, D_2__Clostridia, D_3__Clostridiales, D_4__Ruminococcaceae, D_5__Ruminiclostridium, D_6__uncultured bacterium	23439	106.059	0	297.495	0	9	0	4	0	0	0	0	87	527	656	703	709	885	615	634	300	486	495	559	0	0	0	0	0	0	0	0	0	0	0	0	0	0	0	0	0	0	0	0	0	133	147
Ambiguous_taxa, AB606406.1.1494	AB606406.1.1494	D_0__Bacteria, D_1__Firmicutes, D_2__Clostridia, D_3__Clostridiales, D_4__Lachnospiraceae, D_5__Coprococcus 2, Ambiguous_taxa	3	0.0135747	0	0.15014	0	0	0	0	0	0	0	0	2	0	0	0	1	0	0	0	0	0	0	0	0	0	0	0	0	0	0	0	0	0	0	0	0	0	0	0	0	0	0	0	0	0	0
D_6__human gut metagenome, BAAZ01000004.3228.4721	BAAZ01000004.3228.4721	D_0__Bacteria, D_1__Firmicutes, D_2__Clostridia, D_3__Clostridiales, D_4__Ruminococcaceae, D_5__Ruminococcaceae UCG-005, D_6__human gut metagenome	2761	12.4932	0	22.9055	0	11	0	0	0	0	0	0	39	38	35	44	30	58	35	30	31	45	31	29	12	29	26	16	23	20	0	0	0	0	0	0	0	0	0	0	0	0	0	0	24	26	15
Ambiguous_taxa, CDZB01072114.19608.21101	CDZB01072114.19608.21101	D_0__Bacteria, D_1__Firmicutes, D_2__Clostridia, D_3__Clostridiales, D_4__Clostridiales vadinBB60 group, Ambiguous_taxa, Ambiguous_taxa	12978	58.724	0	155.794	0	0	0	0	0	0	0	0	239	214	138	102	107	166	52	149	70	61	100	98	0	0	0	0	0	0	0	0	0	0	0	0	0	0	0	0	0	0	0	0	0	121	177
Ambiguous_taxa, DQ394644.1.1506	DQ394644.1.1506	D_0__Bacteria, D_1__Firmicutes, D_2__Clostridia, D_3__Clostridiales, D_4__Ruminococcaceae, D_5__Ruminococcaceae UCG-010, Ambiguous_taxa	20	0.0904977	0	0.50538	0	0	0	0	0	0	0	0	4	0	2	0	0	2	0	0	2	4	1	0	0	0	0	0	0	0	0	0	0	0	0	0	0	0	0	0	0	0	0	0	0	0	0
D_6__uncultured Firmicutes bacterium, EF071176.1.1494	EF071176.1.1494	D_0__Bacteria, D_1__Firmicutes, D_2__Clostridia, D_3__Clostridiales, D_4__Lachnospiraceae, D_5__uncultured, D_6__uncultured Firmicutes bacterium	3908	17.6833	0	36.8369	0	50	0	1	0	0	0	0	16	11	11	8	20	9	23	28	17	22	21	17	34	17	48	21	16	22	0	0	0	0	0	0	0	0	0	0	0	0	0	0	14	11	10
D_6__uncultured bacterium, EF401865.1.1495	EF401865.1.1495	D_0__Bacteria, D_1__Firmicutes, D_2__Clostridia, D_3__Clostridiales, D_4__Lachnospiraceae, D_5__Dorea, D_6__uncultured bacterium	5	0.0226244	0	0.176929	0	0	0	0	0	0	0	0	0	0	0	0	0	0	0	0	0	0	0	0	0	0	0	0	0	0	0	0	0	0	0	0	0	0	0	0	0	0	0	0	0	0	0
D_6__uncultured bacterium, EF402205.1.1495	EF402205.1.1495	D_0__Bacteria, D_1__Firmicutes, D_2__Clostridia, D_3__Clostridiales, D_4__Ruminococcaceae, D_5__uncultured, D_6__uncultured bacterium	2163	9.78733	0	27.6342	0	0	0	0	0	0	0	0	28	13	17	14	15	25	17	30	20	17	30	13	0	0	0	0	0	0	0	0	0	0	0	0	0	0	0	0	0	0	0	0	0	9	5
Ambiguous_taxa, EF403683.1.1495	EF403683.1.1495	D_0__Bacteria, D_1__Firmicutes, D_2__Clostridia, D_3__Clostridiales, D_4__Lachnospiraceae, D_5__Lachnospira, Ambiguous_taxa	129660	586.697	1	2728.75	0	0	0	0	0	0	0	13	235	273	248	261	216	267	210	231	224	235	201	248	2	0	2	0	1	2	0	0	0	0	0	0	0	0	0	0	0	1	1	2	4	143	169
D_6__uncultured bacterium, EF405324.1.1495	EF405324.1.1495	D_0__Bacteria, D_1__Firmicutes, D_2__Clostridia, D_3__Clostridiales, D_4__Lachnospiraceae, D_5__[Ruminococcus] torques group, D_6__uncultured bacterium	13959	63.1629	1	141.014	0	166	0	1	0	0	0	48	110	55	42	39	39	35	87	100	83	88	84	93	36	28	60	9	23	18	0	0	0	0	0	0	0	0	0	0	0	0	0	0	79	54	73
Ambiguous_taxa, EU816585.1.1494	EU816585.1.1494	D_0__Bacteria, D_1__Proteobacteria, D_2__Gammaproteobacteria, D_3__Xanthomonadales, D_4__Xanthomonadaceae, D_5__Stenotrophomonas, Ambiguous_taxa	2	0.00904977	0	0.134535	0	0	0	0	0	0	0	0	0	0	0	0	0	0	0	0	0	0	0	0	0	0	0	0	0	0	0	0	0	0	0	0	0	0	0	0	0	0	0	0	0	0	0
D_6__uncultured Ruminococcus sp., FMFL01000037.54378.55871	FMFL01000037.54378.55871	D_0__Bacteria, D_1__Firmicutes, D_2__Clostridia, D_3__Clostridiales, D_4__Ruminococcaceae, D_5__Ruminococcus 1, D_6__uncultured Ruminococcus sp.	34805	157.489	0	623.975	0	0	0	0	0	0	0	0	0	0	0	0	0	0	0	0	0	0	0	0	0	0	0	0	0	0	0	0	0	0	0	0	0	0	0	0	0	0	0	0	0	0	0
D_6__uncultured bacterium, GQ896690.1.1494	GQ896690.1.1494	D_0__Bacteria, D_1__Firmicutes, D_2__Clostridia, D_3__Clostridiales, D_4__Lachnospiraceae, D_5__Acetitomaculum, D_6__uncultured bacterium	45	0.20362	0	0.928922	0	0	0	0	0	0	0	0	0	0	0	0	0	2	0	0	0	0	0	0	0	0	0	0	0	0	0	0	0	0	0	0	0	0	0	0	0	0	0	0	0	2	0
Ambiguous_taxa, GQ896744.1.1494	GQ896744.1.1494	D_0__Bacteria, D_1__Firmicutes, D_2__Clostridia, D_3__Clostridiales, D_4__Lachnospiraceae, D_5__Lachnospiraceae UCG-001, Ambiguous_taxa	10207	46.1855	0	110.871	0	0	0	1	0	0	0	11	181	174	112	102	130	99	116	179	94	90	97	112	0	0	0	0	0	0	0	0	0	0	0	0	0	0	0	0	0	0	0	0	0	137	171
Ambiguous_taxa, GQ898621.1.1494	GQ898621.1.1494	D_0__Bacteria, D_1__Firmicutes, D_2__Clostridia, D_3__Clostridiales, D_4__Christensenellaceae, D_5__Christensenellaceae R-7 group, Ambiguous_taxa	827	3.74208	0	8.14368	0	0	0	1	0	0	0	0	5	9	7	6	9	7	18	16	10	11	20	21	8	3	4	2	2	0	0	0	0	0	0	0	0	0	0	0	0	0	0	0	1	1	6
Ambiguous_taxa, GU339282.1.1496	GU339282.1.1496	D_0__Bacteria, D_1__Proteobacteria, D_2__Gammaproteobacteria, D_3__Enterobacteriales, D_4__Enterobacteriaceae, D_5__Pantoea, Ambiguous_taxa	6	0.0271493	0	0.231959	0	0	0	0	0	0	0	0	0	0	0	0	0	0	0	0	0	0	0	0	0	0	0	2	0	0	0	2	0	0	0	2	0	0	0	0	0	0	0	0	0	0	0
D_6__uncultured bacterium, HM184968.1.1494	HM184968.1.1494	D_0__Bacteria, D_1__Firmicutes, D_2__Clostridia, D_3__Clostridiales, D_4__Ruminococcaceae, D_5__uncultured, D_6__uncultured bacterium	6	0.0271493	0	0.231959	0	0	0	0	0	0	0	0	0	0	0	0	0	0	0	0	0	0	0	0	0	0	0	0	0	0	0	0	0	0	0	0	0	0	0	0	0	0	0	0	0	0	0
D_6__uncultured bacterium, HM445996.1.1494	HM445996.1.1494	D_0__Bacteria, D_1__Proteobacteria, D_2__Gammaproteobacteria, D_3__Enterobacteriales, D_4__Enterobacteriaceae, D_5__Escherichia-Shigella, D_6__uncultured bacterium	37	0.167421	0	0.606051	0	2	0	0	0	0	0	0	0	0	0	0	0	0	0	0	0	0	0	0	0	2	0	0	1	1	0	0	0	1	0	0	0	0	0	0	0	0	0	0	2	0	0
Ambiguous_taxa, JF736647.1.1494	JF736647.1.1494	D_0__Bacteria, D_1__Proteobacteria, D_2__Gammaproteobacteria, D_3__Betaproteobacteriales, D_4__Burkholderiaceae, D_5__Ottowia, Ambiguous_taxa	2	0.00904977	0	0.134535	0	0	0	0	0	0	0	2	0	0	0	0	0	0	0	0	0	0	0	0	0	0	0	0	0	0	0	0	0	0	0	0	0	0	0	0	0	0	0	0	0	0	0
D_6__uncultured Enterobacteriaceae bacterium, KC011147.1.1494	KC011147.1.1494	D_0__Bacteria, D_1__Proteobacteria, D_2__Gammaproteobacteria, D_3__Enterobacteriales, D_4__Enterobacteriaceae, D_5__Escherichia-Shigella, D_6__uncultured Enterobacteriaceae bacterium	401	1.81448	0	3.15753	0	7	0	0	0	0	0	1	0	0	0	0	0	0	0	0	0	0	0	0	4	7	5	0	1	2	0	0	0	0	0	0	0	0	0	3	5	8	4	6	2	0	0
D_6__Bacillus subtilis, KJ207080.1.1494	KJ207080.1.1494	D_0__Bacteria, D_1__Firmicutes, D_2__Bacilli, D_3__Bacillales, D_4__Bacillaceae, D_5__Bacillus, D_6__Bacillus subtilis	31	0.140271	0	2.01883	0	0	0	0	0	0	0	0	0	0	0	0	0	0	0	0	0	0	0	0	0	0	0	0	0	0	0	0	0	0	0	0	0	0	0	0	0	0	0	0	0	0	0
D_6__uncultured bacterium, LC028648.1.1506	LC028648.1.1506	D_0__Bacteria, D_1__Firmicutes, D_2__Clostridia, D_3__Clostridiales, D_4__Ruminococcaceae, D_5__Ruminococcaceae UCG-005, D_6__uncultured bacterium	169	0.764706	0	2.82019	0	0	0	0	0	0	0	0	0	0	0	0	0	0	0	0	0	0	1	0	0	0	0	0	0	0	0	0	0	0	0	0	0	0	0	0	0	0	0	0	0	1	0
Ambiguous_taxa, LN907774.1.1560	LN907774.1.1560	D_0__Bacteria, D_1__Proteobacteria, D_2__Gammaproteobacteria, D_3__Enterobacteriales, D_4__Enterobacteriaceae, D_5__Enterobacter, Ambiguous_taxa	19	0.0859729	0	0.412126	0	1	0	0	0	0	0	0	0	0	0	0	0	0	0	0	0	0	0	0	1	0	0	2	0	1	0	0	0	0	0	0	0	0	0	0	0	0	0	0	0	0	0
D_6__uncultured Bacteroidales bacterium, AB702763.1.1498	AB702763.1.1498	D_0__Bacteria, D_1__Bacteroidetes, D_2__Bacteroidia, D_3__Bacteroidales, D_4__Prevotellaceae, D_5__Prevotellaceae UCG-001, D_6__uncultured Bacteroidales bacterium	6	0.0271493	0	0.162887	0	0	0	0	0	0	0	0	0	0	0	0	0	0	0	0	0	0	0	0	0	0	0	0	0	0	0	0	0	0	0	0	0	0	0	0	0	0	0	0	0	0	0
D_6__uncultured bacterium, AB969372.1.1521	AB969372.1.1521	D_0__Bacteria, D_1__Firmicutes, D_2__Clostridia, D_3__Clostridiales, D_4__Ruminococcaceae, D_5__uncultured, D_6__uncultured bacterium	1549	7.00905	0	14.7559	0	20	0	0	0	0	0	0	1	0	2	6	3	8	4	0	1	3	0	3	19	29	36	38	27	33	0	0	0	0	0	0	0	0	0	0	0	0	0	0	34	0	4
D_6__uncultured bacterium adhufec202, AF132232.1.1493	AF132232.1.1493	D_0__Bacteria, D_1__Tenericutes, D_2__Mollicutes, D_3__Mollicutes RF39, D_4__uncultured bacterium adhufec202, D_5__uncultured bacterium adhufec202, D_6__uncultured bacterium adhufec202	209	0.945701	0	4.76986	0	0	0	0	0	0	0	0	0	0	0	0	0	0	0	0	0	0	0	0	0	0	0	0	0	0	0	0	0	0	0	0	0	0	0	0	0	0	0	0	0	0	0
D_6__uncultured bacterium, DQ777935.1.1493	DQ777935.1.1493	D_0__Bacteria, D_1__Firmicutes, D_2__Clostridia, D_3__Clostridiales, D_4__Lachnospiraceae, D_5__Lachnospiraceae NK4B4 group, D_6__uncultured bacterium	2053	9.28959	0	27.8998	0	0	0	0	0	0	0	0	21	10	6	8	9	6	12	14	12	17	6	10	0	0	0	0	0	0	0	0	0	0	0	0	0	0	0	0	0	0	0	0	0	14	29
D_6__uncultured bacterium, EF399991.1.1493	EF399991.1.1493	D_0__Bacteria, D_1__Bacteroidetes, D_2__Bacteroidia, D_3__Bacteroidales, D_4__Prevotellaceae, D_5__Prevotella 9, D_6__uncultured bacterium	43	0.19457	0	0.935739	0	0	0	0	0	0	0	0	0	0	0	0	0	0	0	0	0	0	0	0	0	0	0	0	0	0	0	0	0	0	0	0	0	0	0	0	0	0	0	0	0	0	0
D_6__uncultured bacterium, EF400735.1.1494	EF400735.1.1494	D_0__Bacteria, D_1__Firmicutes, D_2__Clostridia, D_3__Clostridiales, D_4__Ruminococcaceae, D_5__uncultured, D_6__uncultured bacterium	4683	21.19	0	102.168	0	18	0	0	0	0	0	0	13	7	10	4	3	9	2	8	6	5	4	1	5	6	10	3	4	1	0	0	0	0	0	0	0	0	0	0	0	0	0	0	6	7	6
Ambiguous_taxa, EF405079.1.1494	EF405079.1.1494	D_0__Bacteria, D_1__Firmicutes, D_2__Clostridia, D_3__Clostridiales, D_4__Lachnospiraceae, D_5__[Eubacterium] eligens group, Ambiguous_taxa	38	0.171946	0	0.492978	0	0	0	0	0	0	0	0	0	0	0	0	0	1	0	0	1	0	0	0	1	0	0	2	0	0	0	0	0	0	0	0	0	0	0	0	0	0	0	0	1	0	2
D_6__uncultured bacterium, EF405402.1.1494	EF405402.1.1494	D_0__Bacteria, D_1__Firmicutes, D_2__Clostridia, D_3__Clostridiales, D_4__Ruminococcaceae, D_5__Ruminiclostridium 9, D_6__uncultured bacterium	563	2.54751	0	5.70596	0	15	0	0	0	0	0	0	19	19	9	11	8	14	14	13	8	7	5	13	8	8	18	11	12	21	0	0	0	0	0	0	0	0	0	0	0	0	0	0	17	4	8
Ambiguous_taxa, EF688345.1.1493	EF688345.1.1493	D_0__Bacteria, D_1__Bacteroidetes, D_2__Bacteroidia, D_3__Chitinophagales, D_4__Chitinophagaceae, Ambiguous_taxa, Ambiguous_taxa	12	0.0542986	0	0.807207	0	0	0	0	0	0	0	0	0	0	0	0	0	0	0	0	0	0	0	0	0	0	0	0	0	0	0	0	0	0	0	0	0	0	12	0	0	0	0	0	0	0	0
D_6__uncultured bacterium, EU532000.1.1493	EU532000.1.1493	D_0__Bacteria, D_1__Firmicutes, D_2__Negativicutes, D_3__Selenomonadales, D_4__Veillonellaceae, D_5__Dialister, D_6__uncultured bacterium	9	0.040724	0	0.21985	0	0	0	0	0	0	0	0	0	0	0	0	0	0	0	0	0	0	0	0	0	0	0	0	0	0	0	0	0	0	0	0	0	0	0	0	0	0	0	0	0	0	0
D_6__uncultured bacterium, FJ880098.1.1493	FJ880098.1.1493	D_0__Bacteria, D_1__Firmicutes, D_2__Clostridia, D_3__Clostridiales, D_4__Ruminococcaceae, D_5__Ruminiclostridium, D_6__uncultured bacterium	45	0.20362	0	0.756298	0	0	0	0	0	0	0	0	0	0	0	3	0	0	0	0	3	0	0	0	0	0	0	0	0	0	0	0	0	0	0	0	0	0	0	0	0	0	0	0	0	2	0
D_6__uncultured bacterium, FJ880305.1.1493	FJ880305.1.1493	D_0__Bacteria, D_1__Firmicutes, D_2__Clostridia, D_3__Clostridiales, D_4__Ruminococcaceae, D_5__Ruminococcaceae UCG-013, D_6__uncultured bacterium	69	0.312217	0	1.10259	0	0	0	0	0	0	0	0	4	0	0	0	0	3	0	0	0	0	0	1	0	0	0	0	0	0	0	0	0	0	0	0	0	0	0	0	0	0	0	0	0	3	0
D_6__uncultured bacterium, FJ881245.1.1493	FJ881245.1.1493	D_0__Bacteria, D_1__Firmicutes, D_2__Clostridia, D_3__Clostridiales, D_4__Lachnospiraceae, D_5__[Eubacterium] xylanophilum group, D_6__uncultured bacterium	2	0.00904977	0	0.134535	0	0	0	0	0	0	0	0	0	0	0	0	0	0	0	0	0	0	0	0	0	0	0	0	0	0	0	0	0	0	0	0	0	0	0	0	0	0	0	0	0	0	0
Ambiguous_taxa, FNLI01000001.906.2398	FNLI01000001.906.2398	D_0__Bacteria, D_1__Firmicutes, D_2__Clostridia, D_3__Clostridiales, D_4__Ruminococcaceae, D_5__Phocea, Ambiguous_taxa	573	2.59276	0	5.47861	0	0	0	0	0	0	0	0	9	5	1	2	4	8	3	3	2	2	10	3	0	0	8	0	1	2	0	0	0	0	0	0	0	0	0	0	0	0	0	0	0	5	9
Ambiguous_taxa, FPLO01001110.32.1524	FPLO01001110.32.1524	D_0__Bacteria, D_1__Firmicutes, D_2__Clostridia, D_3__Clostridiales, D_4__Christensenellaceae, D_5__Christensenellaceae R-7 group, Ambiguous_taxa	858	3.88235	0	9.29832	0	0	0	0	0	0	0	0	15	41	15	11	14	14	7	13	11	9	15	10	0	0	0	0	0	0	0	0	0	0	0	0	0	0	0	0	0	0	0	0	0	12	6
D_6__Pseudomonas sp. SR3(2009), GQ258636.1.1493	GQ258636.1.1493	D_0__Bacteria, D_1__Proteobacteria, D_2__Gammaproteobacteria, D_3__Pseudomonadales, D_4__Pseudomonadaceae, D_5__Pseudomonas, D_6__Pseudomonas sp. SR3(2009)	338	1.52941	0	4.39683	0	1	2	0	20	6	14	11	0	0	0	0	0	0	0	0	0	0	0	0	0	0	0	0	0	0	0	0	0	0	0	0	0	0	3	0	0	0	0	0	1	0	0
D_6__uncultured bacterium, GQ867397.1.1493	GQ867397.1.1493	D_0__Bacteria, D_1__Firmicutes, D_2__Clostridia, D_3__Clostridiales, D_4__Ruminococcaceae, D_5__Oscillibacter, D_6__uncultured bacterium	1629	7.37104	0	15.2273	0	0	0	0	0	0	0	0	42	25	45	30	27	36	15	23	19	20	33	19	3	4	16	6	1	4	0	0	0	0	0	0	0	1	0	0	0	0	0	0	7	25	36
Ambiguous_taxa, GQ896918.1.1493	GQ896918.1.1493	D_0__Bacteria, D_1__Firmicutes, D_2__Clostridia, D_3__Clostridiales, D_4__Lachnospiraceae, D_5__[Eubacterium] xylanophilum group, Ambiguous_taxa	4	0.0180995	0	0.189828	0	0	0	0	0	0	0	0	0	0	0	0	0	0	0	0	0	0	0	0	0	0	0	0	0	0	0	0	0	0	0	0	0	0	0	0	0	0	0	0	0	0	0
Ambiguous_taxa, GQ898310.1.1493	GQ898310.1.1493	D_0__Bacteria, D_1__Firmicutes, D_2__Clostridia, D_3__Clostridiales, D_4__Lachnospiraceae, D_5__uncultured, Ambiguous_taxa	132	0.597285	0	1.82303	0	0	0	0	0	0	0	0	0	2	0	0	0	0	0	2	3	0	0	0	0	0	0	0	0	0	0	0	0	0	0	0	0	0	0	0	0	0	0	0	0	2	4
D_6__Fonticella tunisiensis, HE604099.1.1503	HE604099.1.1503	D_0__Bacteria, D_1__Firmicutes, D_2__Clostridia, D_3__Clostridiales, D_4__Clostridiaceae 1, D_5__Fonticella, D_6__Fonticella tunisiensis	6	0.0271493	0	0.403604	0	0	0	0	0	0	0	6	0	0	0	0	0	0	0	0	0	0	0	0	0	0	0	0	0	0	0	0	0	0	0	0	0	0	0	0	0	0	0	0	0	0	0
D_6__uncultured rumen bacterium, HQ400052.1.1493	HQ400052.1.1493	D_0__Bacteria, D_1__Firmicutes, D_2__Clostridia, D_3__Clostridiales, D_4__Ruminococcaceae, D_5__Ruminococcaceae UCG-002, D_6__uncultured rumen bacterium	15	0.0678733	0	0.356638	0	0	0	0	0	0	0	0	0	0	0	0	0	0	0	0	0	0	0	0	0	0	0	1	0	0	0	0	0	0	0	0	0	0	0	0	0	0	0	0	0	0	0
D_6__uncultured rumen bacterium, HQ400141.1.1493	HQ400141.1.1493	D_0__Bacteria, D_1__Firmicutes, D_2__Clostridia, D_3__Clostridiales, D_4__Ruminococcaceae, D_5__Ruminococcaceae UCG-002, D_6__uncultured rumen bacterium	9	0.040724	0	0.373153	0	2	0	0	0	0	0	0	0	0	0	0	0	0	0	0	0	0	0	0	0	0	0	0	0	0	0	0	0	0	0	0	0	0	0	0	0	0	0	0	0	0	0
Ambiguous_taxa, HW066483.1.1493	HW066483.1.1493	D_0__Bacteria, D_1__Firmicutes, D_2__Clostridia, D_3__Clostridiales, D_4__Ruminococcaceae, D_5__Ruminiclostridium, Ambiguous_taxa	22	0.0995475	0	0.503668	0	0	0	0	0	0	0	0	0	0	0	0	0	0	0	0	0	0	0	0	2	0	0	0	0	0	0	0	0	0	0	0	0	0	0	0	0	0	0	0	0	0	0
D_6__uncultured bacterium, JQ084116.1.1493	JQ084116.1.1493	D_0__Bacteria, D_1__Firmicutes, D_2__Clostridia, D_3__Clostridiales, D_4__Ruminococcaceae, D_5__uncultured, D_6__uncultured bacterium	23	0.104072	0	0.498207	0	0	0	0	0	0	0	0	0	0	4	1	0	1	1	4	0	0	0	2	0	0	0	0	0	0	0	0	0	0	0	0	0	0	0	0	0	0	0	0	0	0	0
D_6__uncultured Peptococcaceae bacterium, JX543398.1.1493	JX543398.1.1493	D_0__Bacteria, D_1__Firmicutes, D_2__Clostridia, D_3__Clostridiales, D_4__Peptococcaceae, D_5__uncultured, D_6__uncultured Peptococcaceae bacterium	635	2.8733	0	7.60994	0	0	0	0	0	0	0	0	9	4	5	2	2	6	4	1	7	4	5	8	1	0	0	2	0	0	0	0	0	0	0	0	0	0	0	0	0	0	0	0	0	2	8
D_6__Enterobacter ludwigii, KJ741246.1.1493	KJ741246.1.1493	D_0__Bacteria, D_1__Proteobacteria, D_2__Gammaproteobacteria, D_3__Enterobacteriales, D_4__Enterobacteriaceae, D_5__Enterobacter, D_6__Enterobacter ludwigii	168	0.760181	0	2.36479	0	0	0	0	0	0	0	0	0	0	0	0	0	0	0	0	0	0	0	0	0	0	0	0	0	0	0	0	0	0	0	0	0	0	0	0	0	0	0	0	0	0	0
Ambiguous_taxa, KX553979.1.1494	KX553979.1.1494	D_0__Bacteria, D_1__Bacteroidetes, D_2__Bacteroidia, D_3__Bacteroidales, D_4__Dysgonomonadaceae, D_5__Proteiniphilum, Ambiguous_taxa	2	0.00904977	0	0.134535	0	0	0	0	0	0	0	2	0	0	0	0	0	0	0	0	0	0	0	0	0	0	0	0	0	0	0	0	0	0	0	0	0	0	0	0	0	0	0	0	0	0	0
D_6__uncultured Escherichia sp., KY673177.1.1493	KY673177.1.1493	D_0__Bacteria, D_1__Proteobacteria, D_2__Gammaproteobacteria, D_3__Enterobacteriales, D_4__Enterobacteriaceae, D_5__Escherichia-Shigella, D_6__uncultured Escherichia sp.	6	0.0271493	0	0.188741	0	0	0	0	0	0	0	0	0	0	0	0	0	0	0	0	0	0	0	0	0	0	0	0	0	0	0	0	0	0	0	0	0	0	0	0	0	0	0	0	0	0	0
D_6__Ruthenibacterium lactatiformans, LMUA01000058.4194.5725	LMUA01000058.4194.5725	D_0__Bacteria, D_1__Firmicutes, D_2__Clostridia, D_3__Clostridiales, D_4__Ruminococcaceae, D_5__UBA1819, D_6__Ruthenibacterium lactatiformans	5573	25.2172	0	48.3874	0	20	0	0	0	0	0	0	100	30	31	18	30	19	13	24	20	15	29	27	15	22	26	20	10	21	0	0	0	0	0	0	0	0	0	0	0	0	0	0	26	66	81
D_6__Oscillibacter sp. Marseille-P3260, LT598592.1.1493	LT598592.1.1493	D_0__Bacteria, D_1__Firmicutes, D_2__Clostridia, D_3__Clostridiales, D_4__Ruminococcaceae, D_5__Oscillibacter, D_6__Oscillibacter sp. Marseille-P3260	1666	7.53846	0	15.8987	0	0	0	0	0	0	0	0	14	43	35	29	41	54	25	36	24	13	32	25	8	5	13	6	4	7	0	0	0	0	0	0	0	0	0	0	0	0	0	0	5	19	11
D_6__uncultured bacterium, AB606315.1.1492	AB606315.1.1492	D_0__Bacteria, D_1__Firmicutes, D_2__Clostridia, D_3__Clostridiales, D_4__Ruminococcaceae, D_5__uncultured, D_6__uncultured bacterium	28	0.126697	0	0.497505	0	0	0	0	0	0	0	0	0	0	0	0	0	0	3	0	0	0	0	2	2	2	0	0	0	0	0	0	0	0	0	0	0	0	0	0	0	0	0	0	1	0	0
Ambiguous_taxa, AB614866.1.1492	AB614866.1.1492	D_0__Bacteria, D_1__Firmicutes, D_2__Clostridia, D_3__Clostridiales, D_4__Ruminococcaceae, D_5__uncultured, Ambiguous_taxa	2	0.00904977	0	0.134535	0	0	0	0	0	0	0	0	0	0	0	0	0	0	0	0	0	0	0	0	0	0	0	0	0	0	0	0	0	0	0	0	0	0	0	0	0	0	0	0	0	0	0
Ambiguous_taxa, AB702927.1.1497	AB702927.1.1497	D_0__Bacteria, D_1__Firmicutes, D_2__Clostridia, D_3__Clostridiales, D_4__Lachnospiraceae, D_5__Marvinbryantia, Ambiguous_taxa	6	0.0271493	0	0.231959	0	0	0	0	0	0	0	0	0	0	0	0	0	0	0	0	0	0	0	0	0	0	0	0	0	0	0	0	0	0	0	0	0	0	0	0	0	0	0	0	0	0	0
D_6__TM7 phylum sp. oral clone CW040, AF385506.1.1500	AF385506.1.1500	D_0__Bacteria, D_1__Patescibacteria, D_2__Saccharimonadia, D_3__Saccharimonadales, D_4__Saccharimonadaceae, D_5__Candidatus Saccharimonas, D_6__TM7 phylum sp. oral clone CW040	46	0.208145	0	0.874968	0	0	0	0	0	0	0	0	0	0	0	0	0	0	0	0	0	0	0	0	0	0	0	0	0	0	0	0	0	0	0	0	0	0	0	0	0	0	0	0	0	0	4
Ambiguous_taxa, AGYD01000015.142520.144019	AGYD01000015.142520.144019	D_0__Bacteria, D_1__Epsilonbacteraeota, D_2__Campylobacteria, D_3__Campylobacterales, D_4__Campylobacteraceae, D_5__Campylobacter, Ambiguous_taxa	6	0.0271493	0	0.188741	0	0	0	0	0	0	0	0	0	0	0	0	0	0	0	0	0	0	0	0	0	0	0	0	0	0	0	0	0	0	0	0	0	0	0	0	0	0	0	0	0	0	0
Ambiguous_taxa, AM277955.1.1615	AM277955.1.1615	D_0__Bacteria, D_1__Firmicutes, D_2__Clostridia, D_3__Clostridiales, D_4__Christensenellaceae, D_5__uncultured, Ambiguous_taxa	1382	6.25339	0	10.4316	0	0	0	0	0	0	0	0	28	22	13	17	12	19	12	8	22	9	9	11	9	14	25	12	8	18	0	0	0	0	0	0	0	0	0	0	0	0	0	0	33	14	29
D_6__uncultured bacterium, AM500721.1.1492	AM500721.1.1492	D_0__Bacteria, D_1__Firmicutes, D_2__Clostridia, D_3__Clostridiales, D_4__Lachnospiraceae, D_5__uncultured, D_6__uncultured bacterium	2	0.00904977	0	0.134535	0	0	0	0	0	0	0	0	0	0	0	0	0	0	0	0	0	0	0	0	0	0	0	0	0	0	0	0	0	0	0	0	0	0	0	0	0	0	0	0	0	0	0
D_6__human gut metagenome, BABA01004494.37.1528	BABA01004494.37.1528	D_0__Bacteria, D_1__Firmicutes, D_2__Clostridia, D_3__Clostridiales, D_4__Lachnospiraceae, D_5__[Eubacterium] eligens group, D_6__human gut metagenome	49	0.221719	0	0.713938	0	5	0	0	0	0	0	0	0	0	0	0	0	4	0	0	0	0	0	1	0	0	0	0	0	0	0	0	0	0	0	0	0	0	0	0	0	0	0	0	0	0	0
D_6__uncultured bacterium, DQ777881.1.1492	DQ777881.1.1492	D_0__Bacteria, D_1__Firmicutes, D_2__Clostridia, D_3__Clostridiales, D_4__Lachnospiraceae, D_5__Dorea, D_6__uncultured bacterium	11	0.0497738	0	0.346754	0	0	0	0	0	0	0	0	0	0	0	2	0	0	0	0	1	0	0	0	0	0	0	0	0	0	0	0	0	0	0	0	0	0	0	0	0	0	0	0	0	0	0
D_6__Enterobacter hormaechei subsp. hormaechei, EF210100.1.1500	EF210100.1.1500	D_0__Bacteria, D_1__Proteobacteria, D_2__Gammaproteobacteria, D_3__Enterobacteriales, D_4__Enterobacteriaceae, D_5__Enterobacter, D_6__Enterobacter hormaechei subsp. hormaechei	22	0.0995475	0	0.435942	0	0	0	0	0	0	0	0	0	0	0	0	0	0	0	0	0	0	0	0	0	0	0	0	0	0	0	0	0	0	0	0	0	0	0	0	0	0	0	0	0	0	0
Ambiguous_taxa, EF210101.1.1500	EF210101.1.1500	D_0__Bacteria, D_1__Proteobacteria, D_2__Gammaproteobacteria, D_3__Enterobacteriales, D_4__Enterobacteriaceae, D_5__Pantoea, Ambiguous_taxa	4	0.0180995	0	0.133614	0	0	0	0	0	0	0	0	0	0	0	0	0	0	0	0	0	0	0	0	0	0	0	0	0	0	0	0	0	0	0	0	0	0	0	0	0	0	0	0	0	0	0
D_6__uncultured bacterium, EF401953.1.1493	EF401953.1.1493	D_0__Bacteria, D_1__Firmicutes, D_2__Clostridia, D_3__Clostridiales, D_4__Lachnospiraceae, D_5__uncultured, D_6__uncultured bacterium	18394	83.2308	2	138.439	0	127	0	1	0	0	0	24	277	222	177	231	165	252	149	185	194	130	154	136	147	188	259	181	105	159	0	0	0	0	0	0	0	0	0	0	0	0	0	0	156	181	203
Ambiguous_taxa, EF403201.1.1493	EF403201.1.1493	D_0__Bacteria, D_1__Firmicutes, D_2__Clostridia, D_3__Clostridiales, D_4__Lachnospiraceae, D_5__Lachnoclostridium, Ambiguous_taxa	17260	78.0995	0	202.919	0	0	0	1	0	0	0	1	199	394	279	338	283	393	259	341	239	280	281	315	0	0	0	0	0	0	0	0	0	0	0	0	0	0	0	0	0	0	1	0	0	109	122
D_6__uncultured bacterium, EF403388.1.1494	EF403388.1.1494	D_0__Bacteria, D_1__Firmicutes, D_2__Clostridia, D_3__Clostridiales, D_4__Lachnospiraceae, D_5__Blautia, D_6__uncultured bacterium	12	0.0542986	0	0.296559	0	0	0	0	0	0	0	0	0	0	0	0	0	0	0	0	0	0	0	0	0	0	0	0	0	0	0	0	0	0	0	0	0	0	0	0	0	0	0	0	0	0	0
D_6__uncultured bacterium, EF409956.1.1509	EF409956.1.1509	D_0__Bacteria, D_1__Firmicutes, D_2__Clostridia, D_3__Clostridiales, D_4__Ruminococcaceae, D_5__uncultured, D_6__uncultured bacterium	228	1.03167	0	3.23811	0	0	0	0	0	0	0	0	0	0	0	0	0	0	0	0	0	0	0	0	0	0	0	0	0	0	0	0	0	0	0	0	0	0	0	0	0	0	0	0	0	0	0
D_6__uncultured bacterium, EU663602.1.1492	EU663602.1.1492	D_0__Bacteria, D_1__Bacteroidetes, D_2__Bacteroidia, D_3__Bacteroidales, D_4__Marinifilaceae, D_5__uncultured bacterium, D_6__uncultured bacterium	10	0.0452489	0	0.353859	0	0	0	0	0	0	0	0	0	0	0	0	0	0	0	0	0	0	0	2	0	0	0	0	0	0	0	0	0	0	0	0	0	0	0	0	0	0	0	0	0	4	0
Ambiguous_taxa, EU939412.1.1505	EU939412.1.1505	D_0__Bacteria, D_1__Bacteroidetes, D_2__Bacteroidia, D_3__Bacteroidales, D_4__Bacteroidaceae, D_5__Bacteroides, Ambiguous_taxa	146829	664.385	17	1161.11	0	597	0	13	0	0	0	51	3395	2485	2106	2001	1757	2518	1687	2087	1417	1465	1461	1630	704	653	1139	732	381	629	3	1	0	1	0	1	1	0	1	0	0	0	0	1	1199	2018	2567
D_6__uncultured bacterium, FJ880134.1.1492	FJ880134.1.1492	D_0__Bacteria, D_1__Firmicutes, D_2__Clostridia, D_3__Clostridiales, D_4__Ruminococcaceae, D_5__Ruminococcus 2, D_6__uncultured bacterium	22893	103.588	0	363.77	0	1477	0	0	0	0	0	52	0	0	0	0	0	0	0	0	0	0	0	0	663	287	954	327	319	313	0	0	0	0	0	0	0	0	0	0	0	1	0	0	1044	0	0
D_6__uncultured bacterium, FJ880611.1.1492	FJ880611.1.1492	D_0__Bacteria, D_1__Firmicutes, D_2__Clostridia, D_3__Clostridiales, D_4__Lachnospiraceae, D_5__Marvinbryantia, D_6__uncultured bacterium	2	0.00904977	0	0.134535	0	0	0	0	0	0	0	0	0	0	0	0	0	0	0	0	0	0	0	0	0	0	0	0	0	0	0	0	0	0	0	0	0	0	0	0	0	0	0	0	0	0	0
Ambiguous_taxa, FPLO01003848.7.1498	FPLO01003848.7.1498	D_0__Bacteria, D_1__Firmicutes, D_2__Clostridia, D_3__Clostridiales, D_4__Ruminococcaceae, D_5__Anaerofilum, Ambiguous_taxa	361	1.63348	0	4.43094	0	0	0	0	0	0	0	0	3	7	1	4	3	3	0	0	0	1	0	1	0	3	4	4	0	2	0	0	0	0	0	0	0	0	0	0	0	0	0	0	4	2	3
D_6__uncultured bacterium, GQ871722.1.1492	GQ871722.1.1492	D_0__Bacteria, D_1__Firmicutes, D_2__Clostridia, D_3__Clostridiales, D_4__Ruminococcaceae, D_5__Oscillibacter, D_6__uncultured bacterium	20	0.0904977	0	0.448178	0	0	0	0	0	0	0	0	0	0	0	0	0	0	0	0	0	0	0	0	0	0	0	0	0	0	0	0	0	0	0	0	0	0	0	0	0	0	0	0	0	0	0
D_6__uncultured bacterium, GQ896767.1.1492	GQ896767.1.1492	D_0__Bacteria, D_1__Firmicutes, D_2__Clostridia, D_3__Clostridiales, D_4__Lachnospiraceae, D_5__Lachnospira, D_6__uncultured bacterium	2	0.00904977	0	0.134535	0	0	0	0	0	0	0	0	0	0	0	0	0	0	0	0	0	0	0	0	0	0	0	0	0	0	0	0	0	0	0	0	0	0	0	0	0	0	0	0	0	0	0
Ambiguous_taxa, GQ896909.1.1492	GQ896909.1.1492	D_0__Bacteria, D_1__Firmicutes, D_2__Clostridia, D_3__Clostridiales, D_4__Lachnospiraceae, D_5__Lachnoclostridium, Ambiguous_taxa	35	0.158371	0	0.62325	0	0	0	0	0	0	0	0	0	0	0	0	0	0	0	0	0	0	0	0	1	2	4	4	0	0	0	0	0	0	0	0	0	0	0	0	0	0	0	0	1	0	0
D_6__uncultured bacterium, GQ897165.1.1492	GQ897165.1.1492	D_0__Bacteria, D_1__Firmicutes, D_2__Clostridia, D_3__Clostridiales, D_4__Lachnospiraceae, D_5__Lachnospiraceae UCG-001, D_6__uncultured bacterium	34	0.153846	0	0.811198	0	0	0	0	0	0	0	0	0	0	0	0	0	0	0	0	0	0	0	0	0	0	0	0	0	0	0	0	0	0	0	0	0	0	0	0	0	0	0	0	0	0	0
Ambiguous_taxa, GQ897562.1.1492	GQ897562.1.1492	D_0__Bacteria, D_1__Firmicutes, D_2__Clostridia, D_3__Clostridiales, D_4__Lachnospiraceae, D_5__Roseburia, Ambiguous_taxa	4	0.0180995	0	0.133614	0	0	0	0	0	0	0	0	0	0	0	0	0	0	0	0	0	0	0	0	0	0	0	0	0	0	0	0	0	0	0	0	0	0	0	0	0	0	0	0	0	0	0
D_6__uncultured bacterium, GQ897987.1.1492	GQ897987.1.1492	D_0__Bacteria, D_1__Firmicutes, D_2__Clostridia, D_3__Clostridiales, D_4__Lachnospiraceae, D_5__Lachnospiraceae UCG-008, D_6__uncultured bacterium	161	0.728507	0	2.937	0	0	0	0	0	0	0	0	0	0	0	0	0	0	0	0	0	0	0	0	0	0	0	0	0	0	0	0	0	0	0	0	0	0	0	0	0	0	0	0	0	0	0
D_6__uncultured bacterium, GQ898422.1.1492	GQ898422.1.1492	D_0__Bacteria, D_1__Firmicutes, D_2__Clostridia, D_3__Clostridiales, D_4__Lachnospiraceae, D_5__uncultured, D_6__uncultured bacterium	5	0.0226244	0	0.176929	0	0	0	0	0	0	0	0	2	0	0	0	0	0	0	0	0	0	0	0	0	0	1	0	0	0	0	0	0	0	0	0	0	0	0	0	0	0	0	0	0	0	0
D_6__unidentified, HK240365.1.1492	HK240365.1.1492	D_0__Bacteria, D_1__Verrucomicrobia, D_2__Verrucomicrobiae, D_3__Verrucomicrobiales, D_4__Akkermansiaceae, D_5__Akkermansia, D_6__unidentified	253067	1145.1	9	1810.73	0	33	0	81	0	0	0	290	4807	7298	5348	4754	4012	5889	3751	4125	3153	3858	4400	4979	8	7	27	7	3	4	0	0	2	0	0	0	2	0	0	1	4050	4031	4659	4185	13	2329	3405
D_6__uncultured bacterium, HQ176293.1.1492	HQ176293.1.1492	D_0__Bacteria, D_1__Firmicutes, D_2__Clostridia, D_3__Clostridiales, D_4__Lachnospiraceae, D_5__Anaerostipes, D_6__uncultured bacterium	2	0.00904977	0	0.0949138	0	0	0	0	0	0	0	0	0	0	0	0	0	0	0	0	0	0	0	0	0	0	0	0	0	0	0	0	0	0	0	0	0	0	0	0	0	0	0	0	0	0	0
D_6__uncultured bacterium, JN013053.1.1492	JN013053.1.1492	D_0__Bacteria, D_1__Firmicutes, D_2__Clostridia, D_3__Clostridiales, D_4__Lachnospiraceae, D_5__Lachnospiraceae NK4A136 group, D_6__uncultured bacterium	4	0.0180995	0	0.189828	0	0	0	0	0	0	0	0	0	0	0	0	0	0	0	0	0	0	0	0	0	0	0	0	0	0	0	0	0	0	0	0	0	0	0	0	0	0	0	0	0	0	0
D_6__Shigella flexneri, JN254646.1.1492	JN254646.1.1492	D_0__Bacteria, D_1__Proteobacteria, D_2__Gammaproteobacteria, D_3__Enterobacteriales, D_4__Enterobacteriaceae, D_5__Escherichia-Shigella, D_6__Shigella flexneri	251	1.13575	0	4.17565	0	0	0	0	0	0	0	0	0	0	0	0	0	0	0	0	0	0	0	0	0	0	0	0	0	0	0	0	0	0	0	0	0	0	0	0	0	0	0	0	0	0	0
D_6__Faecalibacterium sp. canine oral taxon 147, JN713314.1.1504	JN713314.1.1504	D_0__Bacteria, D_1__Firmicutes, D_2__Clostridia, D_3__Clostridiales, D_4__Ruminococcaceae, D_5__Faecalibacterium, D_6__Faecalibacterium sp. canine oral taxon 147	445204	2014.5	1	8675	0	1361	0	49	0	1	0	131	607	1629	1096	1332	1198	1373	1183	1344	1205	1000	1044	1105	1811	1808	3107	2084	1757	1943	1	2	0	0	0	0	0	1	1	0	4	11	14	6	2029	370	408
D_6__uncultured bacterium, JQ085649.1.1492	JQ085649.1.1492	D_0__Bacteria, D_1__Bacteroidetes, D_2__Bacteroidia, D_3__Bacteroidales, D_4__Prevotellaceae, D_5__Prevotella 7, D_6__uncultured bacterium	9	0.040724	0	0.605406	0	0	0	0	0	0	0	0	0	0	0	0	0	0	0	0	0	0	0	0	0	0	0	0	0	0	0	0	0	0	0	0	0	0	0	0	0	0	0	0	0	0	0
Ambiguous_taxa, KC545939.1.1492	KC545939.1.1492	D_0__Bacteria, D_1__Firmicutes, D_2__Bacilli, D_3__Lactobacillales, D_4__Leuconostocaceae, D_5__Leuconostoc, Ambiguous_taxa	41	0.18552	0	0.856509	0	0	0	0	0	0	0	0	4	0	1	4	0	0	0	0	1	1	1	2	0	0	2	0	0	0	0	0	0	0	0	0	0	0	0	0	0	0	0	0	0	2	7
D_6__uncultured Enterobacter sp., KT308341.1.1492	KT308341.1.1492	D_0__Bacteria, D_1__Proteobacteria, D_2__Gammaproteobacteria, D_3__Enterobacteriales, D_4__Enterobacteriaceae, D_5__Enterobacter, D_6__uncultured Enterobacter sp.	2	0.00904977	0	0.0949138	0	0	0	0	0	0	0	0	0	0	0	0	0	0	0	0	0	0	0	0	0	0	0	0	0	0	0	0	0	0	0	0	0	0	0	0	0	0	0	0	0	0	0
Ambiguous_taxa, LC028582.1.1504	LC028582.1.1504	D_0__Bacteria, D_1__Firmicutes, D_2__Clostridia, D_3__Clostridiales, D_4__Ruminococcaceae, D_5__Negativibacillus, Ambiguous_taxa	7	0.0316742	0	0.259179	0	0	0	0	0	0	0	0	0	0	0	0	1	0	2	0	0	0	0	0	0	0	0	0	0	0	0	0	0	0	0	0	0	0	0	0	0	0	0	0	0	0	0
D_6__Salmonella enterica, LC068760.1.1492	LC068760.1.1492	D_0__Bacteria, D_1__Proteobacteria, D_2__Gammaproteobacteria, D_3__Enterobacteriales, D_4__Enterobacteriaceae, D_5__Salmonella, D_6__Salmonella enterica	2	0.00904977	0	0.134535	0	0	0	0	0	0	0	0	0	0	0	0	0	0	0	0	0	0	0	0	0	0	0	0	0	0	0	0	0	0	0	0	0	0	0	2	0	0	0	0	0	0	0
D_6__uncultured bacterium, AY858477.1.1491	AY858477.1.1491	D_0__Bacteria, D_1__Firmicutes, D_2__Clostridia, D_3__Clostridiales, D_4__Christensenellaceae, D_5__Christensenellaceae R-7 group, D_6__uncultured bacterium	19	0.0859729	0	0.545088	0	0	0	0	0	0	0	0	0	0	0	0	0	0	0	0	0	0	0	0	0	0	0	0	0	0	0	0	0	0	0	0	0	0	0	0	0	0	0	0	0	0	0
D_6__uncultured bacterium, DQ904727.1.1491	DQ904727.1.1491	D_0__Bacteria, D_1__Firmicutes, D_2__Clostridia, D_3__Clostridiales, D_4__Ruminococcaceae, D_5__Ruminococcaceae UCG-005, D_6__uncultured bacterium	11893	53.8145	0	87.9801	0	136	0	1	0	0	0	3	108	204	194	192	179	283	156	186	154	121	134	178	228	194	350	236	140	225	0	0	0	0	0	0	0	0	0	0	0	0	0	0	171	53	89
D_6__uncultured bacterium, EF401880.1.1492	EF401880.1.1492	D_0__Bacteria, D_1__Firmicutes, D_2__Clostridia, D_3__Clostridiales, D_4__Christensenellaceae, D_5__uncultured, D_6__uncultured bacterium	276	1.24887	0	2.60708	0	2	0	0	0	0	0	0	3	3	1	3	2	0	1	1	0	0	2	0	10	3	4	0	2	1	0	0	0	0	0	0	0	0	0	0	0	0	0	0	6	4	4
D_6__uncultured bacterium, EF403010.1.1492	EF403010.1.1492	D_0__Bacteria, D_1__Firmicutes, D_2__Clostridia, D_3__Clostridiales, D_4__Ruminococcaceae, D_5__uncultured, D_6__uncultured bacterium	305	1.38009	0	3.13925	0	0	0	0	0	0	0	0	0	7	2	0	0	5	2	4	4	3	4	6	0	0	0	1	0	0	0	0	0	0	0	0	0	0	0	0	0	0	0	0	0	1	5
Ambiguous_taxa, EF403609.1.1492	EF403609.1.1492	D_0__Bacteria, D_1__Firmicutes, D_2__Clostridia, D_3__Clostridiales, D_4__Lachnospiraceae, D_5__Lachnoclostridium, Ambiguous_taxa	9	0.040724	0	0.306249	0	0	0	0	0	0	0	0	0	2	0	0	0	3	0	0	0	0	0	0	0	0	2	0	0	0	0	0	0	0	0	0	0	0	0	0	0	0	0	0	0	0	0
D_6__uncultured bacterium, FJ879818.1.1491	FJ879818.1.1491	D_0__Bacteria, D_1__Firmicutes, D_2__Clostridia, D_3__Clostridiales, D_4__Ruminococcaceae, D_5__Ruminiclostridium 9, D_6__uncultured bacterium	4	0.0180995	0	0.189828	0	0	0	0	0	0	0	0	0	0	0	0	0	0	0	0	0	0	0	2	0	0	0	0	0	0	0	0	0	0	0	0	0	0	0	0	0	0	0	0	0	0	0
Ambiguous_taxa, FMGJ01000002.297823.299313	FMGJ01000002.297823.299313	D_0__Bacteria, D_1__Firmicutes, D_2__Clostridia, D_3__Clostridiales, D_4__Ruminococcaceae, D_5__Ruminococcus 1, Ambiguous_taxa	5484	24.8145	0	83.7635	0	404	0	0	0	0	0	10	0	0	0	0	0	0	0	0	0	0	0	0	69	22	96	29	34	29	0	0	0	0	0	0	0	0	0	0	0	0	0	0	92	0	0
D_6__metagenome, FPLO01000593.11.1501	FPLO01000593.11.1501	D_0__Bacteria, D_1__Firmicutes, D_2__Clostridia, D_3__Clostridiales, D_4__Ruminococcaceae, D_5__Faecalibacterium, D_6__metagenome	2	0.00904977	0	0.134535	0	0	0	0	0	0	0	0	0	0	0	0	0	0	0	0	0	0	0	0	0	0	0	0	0	0	0	0	0	0	0	0	0	0	0	0	0	0	0	0	0	0	0
D_6__metagenome, FPLO01005038.16.1506	FPLO01005038.16.1506	D_0__Bacteria, D_1__Firmicutes, D_2__Clostridia, D_3__Clostridiales, D_4__Ruminococcaceae, D_5__Faecalibacterium, D_6__metagenome	19	0.0859729	0	0.501663	0	0	0	0	0	0	0	0	0	0	0	0	0	0	0	0	0	0	0	0	0	0	0	0	0	0	0	0	0	0	0	0	0	0	0	0	0	0	0	0	0	0	0
Ambiguous_taxa, FPLO01006659.1.1491	FPLO01006659.1.1491	D_0__Bacteria, D_1__Firmicutes, D_2__Clostridia, D_3__Clostridiales, D_4__Christensenellaceae, D_5__Christensenellaceae R-7 group, Ambiguous_taxa	734	3.32127	0	8.89795	0	0	0	0	0	0	0	0	9	12	9	6	2	8	6	7	5	4	2	3	0	0	0	0	0	0	0	0	0	0	0	0	0	0	0	0	0	0	0	0	0	10	8
D_6__uncultured bacterium, GQ871724.1.1491	GQ871724.1.1491	D_0__Bacteria, D_1__Firmicutes, D_2__Clostridia, D_3__Clostridiales, D_4__Christensenellaceae, D_5__Christensenellaceae R-7 group, D_6__uncultured bacterium	50	0.226244	0	0.854634	0	4	0	0	0	0	0	0	0	0	0	0	0	0	0	0	0	0	0	0	2	2	1	0	0	1	0	0	0	0	0	0	0	0	0	0	0	0	0	0	3	0	0
D_6__uncultured bacterium, GQ896592.1.1491	GQ896592.1.1491	D_0__Bacteria, D_1__Firmicutes, D_2__Clostridia, D_3__Clostridiales, D_4__Lachnospiraceae, D_5__[Ruminococcus] torques group, D_6__uncultured bacterium	54151	245.027	6	586.516	0	153	1	42	0	1	0	14	734	274	259	225	279	256	507	544	544	359	536	419	77	17	116	12	35	10	0	0	0	0	0	0	0	0	0	0	1	0	1	0	176	636	656
D_6__uncultured rumen bacterium, GU302902.1.1491	GU302902.1.1491	D_0__Bacteria, D_1__Actinobacteria, D_2__Actinobacteria, D_3__Bifidobacteriales, D_4__Bifidobacteriaceae, D_5__Bifidobacterium, D_6__uncultured rumen bacterium	8	0.0361991	0	0.267228	0	0	0	0	0	0	0	0	0	0	0	0	0	0	0	0	0	0	2	0	0	0	0	0	0	0	0	0	0	0	0	0	0	0	0	0	0	0	0	0	0	0	0
Ambiguous_taxa, HK555743.10.1500	HK555743.10.1500	D_0__Bacteria, D_1__Epsilonbacteraeota, D_2__Campylobacteria, D_3__Campylobacterales, D_4__Campylobacteraceae, D_5__Campylobacter, Ambiguous_taxa	2	0.00904977	0	0.134535	0	0	0	0	0	0	0	0	0	0	0	0	0	0	0	0	0	0	0	0	0	0	0	0	0	0	0	0	0	0	0	0	0	0	0	0	0	0	0	0	0	2	0
Ambiguous_taxa, HM124019.1.1491	HM124019.1.1491	D_0__Bacteria, D_1__Firmicutes, D_2__Clostridia, D_3__Clostridiales, D_4__Ruminococcaceae, D_5__Ruminococcaceae UCG-005, Ambiguous_taxa	219	0.99095	0	2.39695	0	0	0	0	0	0	0	0	15	4	6	11	7	8	6	5	4	5	9	4	0	0	7	0	2	1	0	0	0	0	0	0	0	0	0	0	0	0	0	0	3	6	7
Ambiguous_taxa, HQ674824.1.1494	HQ674824.1.1494	D_0__Bacteria, D_1__Proteobacteria, D_2__Gammaproteobacteria, D_3__Betaproteobacteriales, D_4__Burkholderiaceae, D_5__Pelomonas, Ambiguous_taxa	7	0.0316742	0	0.470871	0	0	0	0	0	0	0	0	0	0	0	0	0	0	0	0	0	0	0	0	0	0	0	0	0	0	0	0	0	0	0	0	0	0	0	0	0	0	0	0	0	0	0
Ambiguous_taxa, JX543457.1.1491	JX543457.1.1491	D_0__Bacteria, D_1__Firmicutes, D_2__Clostridia, D_3__Clostridiales, D_4__Ruminococcaceae, D_5__uncultured, Ambiguous_taxa	247	1.11765	0	3.07995	0	0	0	0	0	0	0	0	7	9	4	3	2	6	0	0	4	2	0	1	0	0	0	0	0	0	0	0	0	0	0	0	0	0	0	0	0	0	0	0	0	14	3
D_6__uncultured bacterium, KF256007.1.1491	KF256007.1.1491	D_0__Bacteria, D_1__Firmicutes, D_2__Clostridia, D_3__Clostridiales, D_4__Ruminococcaceae, D_5__Ruminiclostridium 9, D_6__uncultured bacterium	6	0.0271493	0	0.284742	0	0	0	0	0	0	0	0	0	0	0	0	0	0	0	0	3	0	0	0	0	0	0	0	0	0	0	0	0	0	0	0	0	0	0	0	0	0	0	0	0	0	0
D_6__Bacillus subtilis, KP966499.1.1491	KP966499.1.1491	D_0__Bacteria, D_1__Firmicutes, D_2__Bacilli, D_3__Bacillales, D_4__Bacillaceae, D_5__Bacillus, D_6__Bacillus subtilis	7	0.0316742	0	0.292157	0	0	0	0	0	0	0	0	0	0	0	0	0	0	0	0	0	0	0	0	0	0	0	0	0	0	0	0	0	0	0	0	0	0	0	3	0	0	0	0	0	0	0
D_6__Ruminococcus sp. UNK.MGS-30, LBCK01000002.354569.356059	LBCK01000002.354569.356059	D_0__Bacteria, D_1__Firmicutes, D_2__Clostridia, D_3__Clostridiales, D_4__Ruminococcaceae, D_5__Ruminococcus 1, D_6__Ruminococcus sp. UNK.MGS-30	20	0.0904977	0	1.21765	0	0	0	0	0	0	0	0	0	0	0	0	0	0	0	0	0	0	0	0	0	0	0	0	0	0	0	0	0	0	0	0	0	0	0	0	0	0	0	0	0	0	0
D_6__Escherichia coli, LXJC02000002.380080.381570	LXJC02000002.380080.381570	D_0__Bacteria, D_1__Proteobacteria, D_2__Gammaproteobacteria, D_3__Enterobacteriales, D_4__Enterobacteriaceae, D_5__Escherichia-Shigella, D_6__Escherichia coli	508	2.29864	0	4.43247	0	6	0	0	0	0	0	2	1	0	0	0	0	0	0	0	1	0	0	0	10	4	11	4	1	12	0	0	0	0	0	0	0	0	0	15	6	3	1	7	6	0	0
D_6__TM7 phylum sp. oral clone DR034, AF385520.1.1496	AF385520.1.1496	D_0__Bacteria, D_1__Patescibacteria, D_2__Saccharimonadia, D_3__Saccharimonadales, D_4__Saccharimonadaceae, D_5__TM7 phylum sp. oral clone DR034, D_6__TM7 phylum sp. oral clone DR034	629	2.84615	0	9.80695	0	0	0	0	0	0	0	0	0	0	4	4	2	4	0	0	0	1	0	2	0	0	0	0	0	0	0	0	0	0	0	0	0	0	0	0	0	0	0	0	0	0	3
D_6__uncultured bacterium, AM238230.1.1490	AM238230.1.1490	D_0__Bacteria, D_1__Firmicutes, D_2__Negativicutes, D_3__Selenomonadales, D_4__Veillonellaceae, D_5__Dialister, D_6__uncultured bacterium	2	0.00904977	0	0.0949138	0	0	0	0	0	0	0	0	0	0	0	0	0	0	0	0	0	0	0	0	0	0	0	0	0	0	0	0	0	0	0	0	0	0	0	0	0	0	0	0	0	0	0
D_6__uncultured bacterium, AM277455.1.1490	AM277455.1.1490	D_0__Bacteria, D_1__Firmicutes, D_2__Erysipelotrichia, D_3__Erysipelotrichales, D_4__Erysipelotrichaceae, D_5__[Clostridium] innocuum group, D_6__uncultured bacterium	6	0.0271493	0	0.300281	0	0	0	0	0	0	0	0	0	0	0	0	0	0	0	0	0	0	0	0	0	0	0	0	0	0	0	0	0	0	0	0	0	0	0	0	0	0	0	0	0	0	0
Ambiguous_taxa, AY858460.1.1504	AY858460.1.1504	D_0__Bacteria, D_1__Firmicutes, D_2__Clostridia, D_3__Clostridiales, D_4__Clostridiales vadinBB60 group, Ambiguous_taxa, Ambiguous_taxa	227977	1031.57	2	2470.35	0	0	0	23	0	0	0	17	4904	4507	2954	3208	2588	3805	2015	3117	1936	1827	2191	2664	0	0	1	0	1	0	0	0	1	1	0	0	2	0	0	0	0	0	2	0	0	3438	4034
D_6__uncultured bacterium, AY959170.1.1490	AY959170.1.1490	D_0__Bacteria, D_1__Firmicutes, D_2__Bacilli, D_3__Bacillales, D_4__Staphylococcaceae, D_5__Staphylococcus, D_6__uncultured bacterium	4	0.0180995	0	0.269069	0	0	0	0	0	0	0	0	0	0	0	0	0	0	0	0	0	0	0	0	0	0	0	0	0	0	0	0	0	0	0	0	0	0	0	0	0	0	0	0	0	0	0
D_6__uncultured bacterium, DQ456272.1.1549	DQ456272.1.1549	D_0__Bacteria, D_1__Bacteroidetes, D_2__Bacteroidia, D_3__Bacteroidales, D_4__Bacteroidaceae, D_5__Bacteroides, D_6__uncultured bacterium	72	0.325792	0	1.44371	0	0	0	0	0	0	0	0	0	0	0	0	0	0	0	0	0	0	0	0	1	0	0	0	0	0	0	0	0	0	0	0	0	0	0	0	0	0	0	0	0	0	0
D_6__uncultured bacterium, DQ905741.1.1519	DQ905741.1.1519	D_0__Bacteria, D_1__Firmicutes, D_2__Clostridia, D_3__Clostridiales, D_4__Ruminococcaceae, D_5__Faecalibacterium, D_6__uncultured bacterium	161833	732.276	19	1224.22	0	525	0	120	1	0	0	35	1272	3515	2674	2906	2889	3134	2653	2738	2632	2469	2094	2550	783	1041	1209	1213	830	1053	0	1	1	0	0	1	0	0	0	1	15	8	10	13	767	836	915
D_6__uncultured bacterium, DQ905762.1.1498	DQ905762.1.1498	D_0__Bacteria, D_1__Firmicutes, D_2__Clostridia, D_3__Clostridiales, D_4__Ruminococcaceae, D_5__Faecalibacterium, D_6__uncultured bacterium	1677496	7590.48	2376	11271.1	6	11151	3	2415	39	2	2	5994	2896	10293	6891	8406	7834	8784	6878	7375	7054	6573	5887	6894	10498	12043	17277	12294	10766	11695	7	3	0	3	13	4	7	6	1	3	32481	34032	34993	33678	10127	1724	1903
D_6__uncultured bacterium, EF401872.1.1491	EF401872.1.1491	D_0__Bacteria, D_1__Firmicutes, D_2__Clostridia, D_3__Clostridiales, D_4__Ruminococcaceae, D_5__Ruminococcaceae UCG-003, D_6__uncultured bacterium	6	0.0271493	0	0.211457	0	0	0	0	0	0	0	0	0	0	0	0	0	0	0	0	0	0	0	0	0	0	0	0	0	0	0	0	0	0	0	0	0	0	0	0	0	0	0	0	0	0	0
D_6__uncultured bacterium, EF403317.1.1491	EF403317.1.1491	D_0__Bacteria, D_1__Bacteroidetes, D_2__Bacteroidia, D_3__Bacteroidales, D_4__Bacteroidaceae, D_5__Bacteroides, D_6__uncultured bacterium	9938	44.9683	0	88.2253	0	1	0	0	0	0	0	0	253	178	98	74	53	100	57	63	45	49	75	87	49	31	73	47	23	27	169	201	191	121	104	78	127	174	0	0	0	2	2	1	87	125	162
D_6__uncultured bacterium, EF404831.1.1491	EF404831.1.1491	D_0__Bacteria, D_1__Firmicutes, D_2__Clostridia, D_3__Clostridiales, D_4__Ruminococcaceae, D_5__Butyricicoccus, D_6__uncultured bacterium	19141	86.6109	0	237.855	0	0	0	2	0	0	0	0	218	208	179	164	138	220	150	200	100	122	125	165	0	0	0	0	0	0	0	0	0	0	0	0	0	0	0	0	0	0	0	0	0	127	172
D_6__uncultured bacterium, EU622709.1.1490	EU622709.1.1490	D_0__Bacteria, D_1__Firmicutes, D_2__Clostridia, D_3__Clostridiales, D_4__Christensenellaceae, D_5__Christensenellaceae R-7 group, D_6__uncultured bacterium	11	0.0497738	0	0.372049	0	0	0	0	0	0	0	0	0	0	0	0	0	0	0	0	0	0	0	0	0	0	0	0	0	0	0	0	0	0	0	0	0	0	0	0	0	0	0	0	0	0	0
D_6__Roseburia sp. DJF_RR73, EU728765.1.1490	EU728765.1.1490	D_0__Bacteria, D_1__Firmicutes, D_2__Clostridia, D_3__Clostridiales, D_4__Lachnospiraceae, D_5__Roseburia, D_6__Roseburia sp. DJF_RR73	546	2.47059	0	8.09126	0	0	0	0	0	0	0	0	0	0	0	0	0	0	0	0	0	0	0	0	0	0	0	0	0	0	0	0	0	0	0	0	0	0	0	0	0	0	0	0	0	0	0
D_6__uncultured bacterium, EU735704.1.1490	EU735704.1.1490	D_0__Bacteria, D_1__Firmicutes, D_2__Clostridia, D_3__Clostridiales, D_4__Family XI, D_5__Anaerococcus, D_6__uncultured bacterium	39	0.176471	0	1.84405	0	0	0	0	0	0	0	0	0	0	0	0	0	0	0	0	0	0	0	0	0	0	0	0	0	0	0	0	0	0	0	0	0	0	0	0	0	0	0	0	0	0	0
D_6__uncultured bacterium, FJ470586.1.1490	FJ470586.1.1490	D_0__Bacteria, D_1__Firmicutes, D_2__Erysipelotrichia, D_3__Erysipelotrichales, D_4__Erysipelotrichaceae, D_5__Erysipelotrichaceae UCG-007, D_6__uncultured bacterium	15	0.0678733	0	0.381277	0	0	0	0	0	0	0	0	0	0	2	0	0	0	0	0	0	0	0	2	0	0	0	0	0	0	0	0	0	0	0	0	0	0	0	0	0	0	0	0	0	0	0
Ambiguous_taxa, FNWG01000007.3380.4869	FNWG01000007.3380.4869	D_0__Bacteria, D_1__Firmicutes, D_2__Clostridia, D_3__Clostridiales, D_4__Ruminococcaceae, D_5__Angelakisella, Ambiguous_taxa	374	1.69231	0	3.84535	0	8	0	0	0	0	0	0	1	7	8	1	1	1	3	8	3	0	2	0	5	1	15	4	2	6	0	0	0	0	0	0	0	0	0	0	0	0	0	0	7	5	1
D_6__Klebsiella sp. A4-1, GQ497246.1.1596	GQ497246.1.1596	D_0__Bacteria, D_1__Proteobacteria, D_2__Gammaproteobacteria, D_3__Enterobacteriales, D_4__Enterobacteriaceae, D_5__Klebsiella, D_6__Klebsiella sp. A4-1	102	0.461538	0	1.37001	0	0	0	0	0	0	0	0	0	0	0	0	0	0	0	0	0	0	0	0	0	0	1	1	0	0	0	0	0	0	0	0	0	0	0	0	0	0	0	0	4	0	0
D_6__uncultured bacterium, JQ996667.1.1507	JQ996667.1.1507	D_0__Bacteria, D_1__Firmicutes, D_2__Clostridia, D_3__Clostridiales, D_4__Ruminococcaceae, D_5__Faecalibacterium, D_6__uncultured bacterium	131	0.59276	0	1.47301	0	0	0	0	0	0	0	0	8	3	4	0	5	1	0	0	1	2	0	1	0	0	0	2	0	0	0	0	0	0	0	0	0	0	0	0	1	0	0	1	0	2	4
D_6__uncultured bacterium, KP151214.1.1490	KP151214.1.1490	D_0__Bacteria, D_1__Firmicutes, D_2__Clostridia, D_3__Clostridiales, D_4__Peptostreptococcaceae, D_5__Romboutsia, D_6__uncultured bacterium	8836	39.9819	0	147.622	0	1	0	1	0	0	0	0	27	18	13	17	5	12	220	386	183	134	367	236	0	0	0	0	0	0	0	1	0	0	0	0	0	0	0	0	0	0	0	0	0	11	11
D_6__Staphylococcus haemolyticus, KU179371.1.1490	KU179371.1.1490	D_0__Bacteria, D_1__Firmicutes, D_2__Bacilli, D_3__Bacillales, D_4__Staphylococcaceae, D_5__Staphylococcus, D_6__Staphylococcus haemolyticus	6	0.0271493	0	0.231959	0	0	0	0	0	0	0	0	0	0	0	0	0	0	0	0	0	0	0	0	0	0	0	0	0	0	0	0	0	0	0	0	0	0	0	0	0	0	0	0	0	0	0
D_6__Streptococcus salivarius subsp. thermophilus, KX357821.1.1490	KX357821.1.1490	D_0__Bacteria, D_1__Firmicutes, D_2__Bacilli, D_3__Lactobacillales, D_4__Streptococcaceae, D_5__Streptococcus, D_6__Streptococcus salivarius subsp. thermophilus	739	3.34389	0	10.3997	0	6	0	0	0	0	0	0	4	4	8	2	2	1	13	9	8	6	18	16	2	4	2	6	5	8	0	0	0	0	0	0	0	0	0	0	0	0	0	0	12	8	7
D_6__uncultured bacterium, AB530190.1.1489	AB530190.1.1489	D_0__Bacteria, D_1__Firmicutes, D_2__Clostridia, D_3__Clostridiales, D_4__Ruminococcaceae, D_5__[Eubacterium] coprostanoligenes group, D_6__uncultured bacterium	6	0.0271493	0	0.250791	0	0	0	0	0	0	0	0	3	0	0	0	0	0	0	0	0	0	0	0	0	0	0	0	0	0	0	0	0	0	0	0	0	0	0	0	0	0	0	0	0	0	0
D_6__Bacteroides gallinaceum, AB910342.1.1489	AB910342.1.1489	D_0__Bacteria, D_1__Bacteroidetes, D_2__Bacteroidia, D_3__Bacteroidales, D_4__Bacteroidaceae, D_5__Bacteroides, D_6__Bacteroides gallinaceum	3	0.0135747	0	0.201802	0	0	0	0	0	0	0	0	0	0	0	0	0	0	0	0	0	0	0	0	0	0	0	0	0	0	0	0	0	0	0	0	0	0	0	0	0	0	0	0	0	0	0
D_6__[Eubacterium] siraeum DSM 15702, ABCA03000019.5787.7283	ABCA03000019.5787.7283	D_0__Bacteria, D_1__Firmicutes, D_2__Clostridia, D_3__Clostridiales, D_4__Ruminococcaceae, D_5__Ruminiclostridium 6, D_6__[Eubacterium] siraeum DSM 15702	29854	135.086	0	338.057	0	0	0	9	0	0	0	0	728	355	295	287	220	345	216	241	168	235	238	278	0	0	0	0	0	0	0	0	1	0	0	0	0	0	0	0	0	0	0	0	0	504	691
D_6__uncultured bacterium, AM405112.1.1489	AM405112.1.1489	D_0__Bacteria, D_1__Firmicutes, D_2__Clostridia, D_3__Clostridiales, D_4__Lachnospiraceae, D_5__[Ruminococcus] gauvreauii group, D_6__uncultured bacterium	324	1.46606	0	5.57062	0	0	0	0	0	0	0	0	2	0	2	1	2	2	5	1	0	0	4	2	0	0	0	0	0	0	0	0	0	0	0	0	0	0	0	0	0	0	0	0	0	0	0
D_6__uncultured bacterium, AM696812.1.1489	AM696812.1.1489	D_0__Bacteria, D_1__Firmicutes, D_2__Clostridia, D_3__Clostridiales, D_4__Ruminococcaceae, D_5__Ruminococcaceae NK4A214 group, D_6__uncultured bacterium	753	3.40724	0	10.7309	0	0	0	0	0	0	0	0	0	0	0	0	0	0	0	0	0	0	0	0	0	0	0	0	0	0	0	0	0	0	0	0	0	0	0	0	0	0	0	0	0	0	0
Ambiguous_taxa, CCFF01000015.411.1899	CCFF01000015.411.1899	D_0__Bacteria, D_1__Firmicutes, D_2__Clostridia, D_3__Clostridiales, D_4__Clostridiaceae 1, D_5__Clostridium sensu stricto 13, Ambiguous_taxa	18	0.081448	0	0.715205	0	0	0	0	0	0	0	0	0	0	0	0	0	0	0	0	0	0	0	0	0	0	1	0	0	0	0	0	0	0	0	0	0	0	0	0	0	0	0	0	2	0	0
Ambiguous_taxa, CP001726.749856.751352	CP001726.749856.751352	D_0__Bacteria, D_1__Actinobacteria, D_2__Coriobacteriia, D_3__Coriobacteriales, D_4__Eggerthellaceae, D_5__Eggerthella, Ambiguous_taxa	85	0.384615	0	1.34216	0	4	0	0	0	0	0	0	0	0	0	0	0	0	0	0	0	0	0	0	0	0	0	0	0	0	0	0	0	0	0	0	0	0	0	0	0	0	0	0	0	0	0
Ambiguous_taxa, EF399622.1.1489	EF399622.1.1489	D_0__Bacteria, D_1__Bacteroidetes, D_2__Bacteroidia, D_3__Bacteroidales, D_4__Bacteroidaceae, D_5__Bacteroides, Ambiguous_taxa	2	0.00904977	0	0.134535	0	0	0	0	0	0	0	0	0	0	0	0	0	0	0	0	0	0	0	0	0	0	0	0	0	0	0	0	0	0	0	0	0	0	0	0	0	0	0	0	0	0	0
D_6__uncultured bacterium, EF445200.1.1489	EF445200.1.1489	D_0__Bacteria, D_1__Firmicutes, D_2__Clostridia, D_3__Clostridiales, D_4__Ruminococcaceae, D_5__Ruminiclostridium 9, D_6__uncultured bacterium	208	0.941176	0	2.91722	0	0	0	0	0	0	0	0	0	0	0	0	0	0	0	0	0	0	0	0	0	0	0	0	0	0	0	0	0	0	0	0	0	0	0	0	0	0	0	0	0	0	0
D_6__uncultured bacterium, FJ880974.1.1489	FJ880974.1.1489	D_0__Bacteria, D_1__Firmicutes, D_2__Clostridia, D_3__Clostridiales, D_4__Ruminococcaceae, D_5__Ruminiclostridium 9, D_6__uncultured bacterium	3	0.0135747	0	0.11598	0	0	0	0	0	0	0	0	1	0	0	0	1	0	0	0	0	0	0	0	0	0	0	0	0	0	0	0	0	0	0	0	0	0	0	0	0	0	0	0	0	0	0
D_6__metagenome, FPID01000008.7.1495	FPID01000008.7.1495	D_0__Bacteria, D_1__Proteobacteria, D_2__Gammaproteobacteria, D_3__Pseudomonadales, D_4__Pseudomonadaceae, D_5__Pseudomonas, D_6__metagenome	7	0.0316742	0	0.470871	0	0	0	0	0	0	0	0	0	0	0	0	0	0	0	0	0	0	0	0	0	0	0	0	0	0	0	0	0	0	0	0	0	0	0	0	0	0	0	0	0	0	0
Ambiguous_taxa, FPLO01000073.1.1489	FPLO01000073.1.1489	D_0__Bacteria, D_1__Firmicutes, D_2__Clostridia, D_3__Clostridiales, D_4__Ruminococcaceae, D_5__Ruminiclostridium 9, Ambiguous_taxa	295	1.33484	0	3.80025	0	8	0	0	0	0	0	0	0	0	4	2	1	5	5	8	5	3	6	4	10	4	5	4	4	3	0	0	0	0	0	0	0	0	0	0	0	0	0	0	5	2	0
D_6__Calanus glacialis, GBXT01022816.15.1503	GBXT01022816.15.1503	D_0__Bacteria, D_1__Proteobacteria, D_2__Gammaproteobacteria, D_3__Enterobacteriales, D_4__Enterobacteriaceae, D_5__Escherichia-Shigella, D_6__Calanus glacialis	27	0.122172	0	0.494062	0	0	0	0	0	0	0	0	0	0	0	0	0	0	0	0	0	0	0	0	0	0	0	0	0	0	0	0	0	0	0	0	0	0	0	0	0	0	0	1	0	0	0
D_6__uncultured bacterium, GQ267939.1.1489	GQ267939.1.1489	D_0__Bacteria, D_1__Firmicutes, D_2__Bacilli, D_3__Lactobacillales, D_4__Streptococcaceae, D_5__Lactococcus, D_6__uncultured bacterium	2	0.00904977	0	0.134535	0	0	0	0	0	0	0	0	0	0	0	0	0	0	0	0	0	0	0	0	0	0	0	0	0	0	0	0	0	0	0	0	0	0	0	0	0	0	0	0	0	0	0
D_6__uncultured bacterium, GQ897604.1.1489	GQ897604.1.1489	D_0__Bacteria, D_1__Firmicutes, D_2__Clostridia, D_3__Clostridiales, D_4__Ruminococcaceae, D_5__Ruminococcaceae UCG-005, D_6__uncultured bacterium	1134	5.13122	0	8.57618	0	18	0	0	0	0	0	0	23	20	14	14	6	20	18	9	4	4	6	4	13	13	8	5	2	5	0	0	0	0	0	0	0	0	0	0	0	0	0	0	11	21	17
D_6__uncultured bacterium, GQ897646.1.1489	GQ897646.1.1489	D_0__Bacteria, D_1__Firmicutes, D_2__Clostridia, D_3__Clostridiales, D_4__Ruminococcaceae, D_5__uncultured, D_6__uncultured bacterium	2117	9.57919	0	21.024	0	0	0	0	0	0	0	0	55	56	25	38	22	32	31	25	27	21	29	47	0	0	1	3	0	3	0	0	0	0	0	0	0	0	0	0	0	0	0	0	1	54	33
Ambiguous_taxa, GQ898343.1.1489	GQ898343.1.1489	D_0__Bacteria, D_1__Bacteroidetes, D_2__Bacteroidia, D_3__Bacteroidales, D_4__Bacteroidaceae, D_5__Bacteroides, Ambiguous_taxa	38	0.171946	0	0.651802	0	0	0	0	0	0	0	0	0	0	0	0	0	0	0	0	0	0	0	0	0	0	0	0	0	0	0	0	0	0	0	0	0	0	0	0	0	0	0	0	0	0	2
D_6__uncultured bacterium, GQ898419.1.1489	GQ898419.1.1489	D_0__Bacteria, D_1__Firmicutes, D_2__Clostridia, D_3__Clostridiales, D_4__Lachnospiraceae, D_5__Blautia, D_6__uncultured bacterium	20708	93.7014	3	284.809	0	214	0	6	0	0	0	13	65	37	27	13	15	20	114	98	93	72	124	82	54	11	66	14	29	12	0	0	0	0	0	0	0	0	0	0	0	0	0	0	68	35	44
D_6__uncultured bacterium, GQ898566.1.1489	GQ898566.1.1489	D_0__Bacteria, D_1__Firmicutes, D_2__Clostridia, D_3__Clostridiales, D_4__Ruminococcaceae, D_5__Butyricicoccus, D_6__uncultured bacterium	2480	11.2217	0	24.2144	0	61	0	1	0	0	0	0	91	56	42	39	35	50	35	35	42	41	55	31	16	9	28	7	8	11	0	0	0	0	0	0	0	0	0	0	0	0	0	0	61	57	42
Ambiguous_taxa, HK555959.1.1489	HK555959.1.1489	D_0__Bacteria, D_1__Actinobacteria, D_2__Coriobacteriia, D_3__Coriobacteriales, D_4__Eggerthellaceae, D_5__Gordonibacter, Ambiguous_taxa	38	0.171946	0	0.796201	0	0	0	0	0	0	0	0	0	0	0	0	0	0	0	0	0	0	0	0	0	0	0	0	0	0	0	0	0	0	0	0	0	0	0	0	0	0	0	0	0	0	0
D_6__Klebsiella sp. enrichment culture clone HSL72, HM461197.1.1492	HM461197.1.1492	D_0__Bacteria, D_1__Proteobacteria, D_2__Gammaproteobacteria, D_3__Enterobacteriales, D_4__Enterobacteriaceae, D_5__Klebsiella, D_6__Klebsiella sp. enrichment culture clone HSL72	26	0.117647	0	0.575804	0	0	0	0	0	0	0	0	0	0	0	0	0	0	0	0	0	0	0	0	0	1	1	2	0	0	0	0	2	0	2	0	0	0	0	0	0	0	0	0	0	0	0
Ambiguous_taxa, HQ003435.1.1489	HQ003435.1.1489	D_0__Bacteria, D_1__Proteobacteria, D_2__Gammaproteobacteria, D_3__Pseudomonadales, D_4__Pseudomonadaceae, D_5__Pseudomonas, Ambiguous_taxa	1708	7.72851	0	27.0882	0	2	0	0	0	0	0	0	0	0	0	0	0	1	0	0	0	0	0	0	0	0	0	0	0	0	0	0	0	0	0	0	0	0	7	0	0	0	0	0	0	0	0
D_6__Enterococcus italicus, HQ721276.1.1490	HQ721276.1.1490	D_0__Bacteria, D_1__Firmicutes, D_2__Bacilli, D_3__Lactobacillales, D_4__Enterococcaceae, D_5__Enterococcus, D_6__Enterococcus italicus	50	0.226244	0	3.36336	0	0	0	0	0	0	0	0	0	0	0	0	0	0	0	0	0	0	0	0	0	0	0	0	0	0	0	0	0	0	0	0	0	0	0	0	0	0	0	0	0	0	0
D_6__uncultured bacterium, JN559623.1.1493	JN559623.1.1493	D_0__Bacteria, D_1__Firmicutes, D_2__Clostridia, D_3__Clostridiales, D_4__Christensenellaceae, D_5__Christensenellaceae R-7 group, D_6__uncultured bacterium	19502	88.2443	0	196.815	0	0	0	2	0	0	0	25	374	452	413	361	355	513	345	350	331	315	313	381	0	0	0	0	0	0	0	0	0	0	0	0	0	0	0	0	0	0	0	0	0	205	305
Ambiguous_taxa, JX543403.1.1489	JX543403.1.1489	D_0__Bacteria, D_1__Bacteroidetes, D_2__Bacteroidia, D_3__Bacteroidales, D_4__Bacteroidaceae, D_5__Bacteroides, Ambiguous_taxa	3019	13.6606	0	32.964	0	0	0	0	0	0	0	0	244	172	87	63	19	79	21	51	22	24	56	47	19	11	39	21	11	17	0	0	0	0	0	0	0	0	0	0	0	0	0	0	31	93	114
Ambiguous_taxa, JX543418.1.1489	JX543418.1.1489	D_0__Bacteria, D_1__Bacteroidetes, D_2__Bacteroidia, D_3__Bacteroidales, D_4__Rikenellaceae, D_5__Alistipes, Ambiguous_taxa	18	0.081448	0	1.01474	0	0	0	0	0	0	0	0	0	0	0	0	0	0	0	0	0	0	0	0	0	0	0	0	0	0	0	0	0	0	0	0	0	0	0	0	0	0	0	0	0	0	0
D_6__Rhodococcus erythropolis, KC136834.1.1517	KC136834.1.1517	D_0__Bacteria, D_1__Actinobacteria, D_2__Actinobacteria, D_3__Corynebacteriales, D_4__Nocardiaceae, D_5__Rhodococcus, D_6__Rhodococcus erythropolis	5	0.0226244	0	0.336336	0	0	0	0	0	0	0	0	0	0	0	0	0	0	0	0	0	0	0	0	0	0	0	0	0	0	0	0	0	0	0	0	0	0	0	0	0	0	0	0	0	0	0
D_6__Salmonella enterica subsp. enterica serovar Typhimurium, LFCH01000023.150107.151627	LFCH01000023.150107.151627	D_0__Bacteria, D_1__Proteobacteria, D_2__Gammaproteobacteria, D_3__Enterobacteriales, D_4__Enterobacteriaceae, D_5__Enterobacter, D_6__Salmonella enterica subsp. enterica serovar Typhimurium	4	0.0180995	0	0.189828	0	0	0	0	0	0	0	0	0	0	0	0	0	0	0	0	0	0	0	0	0	0	0	0	0	0	0	0	0	0	0	0	0	0	0	2	0	0	0	0	0	0	0
D_6__uncultured bacterium, AM500849.1.1488	AM500849.1.1488	D_0__Bacteria, D_1__Firmicutes, D_2__Clostridia, D_3__Clostridiales, D_4__Lachnospiraceae, D_5__Oribacterium, D_6__uncultured bacterium	1215	5.49774	0	16.0257	0	0	0	0	0	0	0	0	10	7	18	13	8	15	12	14	18	17	11	7	0	0	0	0	0	0	0	0	0	0	0	0	0	0	0	0	0	0	0	0	0	6	3
D_6__uncultured bacterium, AY959011.1.1496	AY959011.1.1496	D_0__Bacteria, D_1__Proteobacteria, D_2__Gammaproteobacteria, D_3__Enterobacteriales, D_4__Enterobacteriaceae, D_5__Escherichia-Shigella, D_6__uncultured bacterium	61	0.276018	0	1.73489	0	0	0	0	0	0	0	0	0	0	0	0	0	0	0	0	0	0	0	0	0	0	0	0	0	0	0	0	0	0	0	0	0	0	0	0	0	0	0	0	0	0	0
D_6__gut metagenome, CEAX01020322.3163.4650	CEAX01020322.3163.4650	D_0__Bacteria, D_1__Firmicutes, D_2__Clostridia, D_3__Clostridiales, D_4__Ruminococcaceae, D_5__Ruminococcus 1, D_6__gut metagenome	149219	675.199	1	1722.97	0	3758	0	1	0	0	0	114	0	0	0	0	0	1	0	0	0	0	0	0	5666	4510	8810	2782	3210	2640	0	0	0	0	0	0	0	0	0	0	0	0	0	2	5857	0	0
D_6__uncultured bacterium, DQ238611.1.1497	DQ238611.1.1497	D_0__Bacteria, D_1__Firmicutes, D_2__Clostridia, D_3__Clostridiales, D_4__Clostridiaceae 1, D_5__Clostridium sensu stricto 1, D_6__uncultured bacterium	2	0.00904977	0	0.134535	0	0	0	0	0	0	0	0	0	0	0	0	0	0	0	0	0	0	2	0	0	0	0	0	0	0	0	0	0	0	0	0	0	0	0	0	0	0	0	0	0	0	0
D_6__uncultured bacterium, EF402190.1.1489	EF402190.1.1489	D_0__Bacteria, D_1__Firmicutes, D_2__Clostridia, D_3__Clostridiales, D_4__Lachnospiraceae, D_5__Lachnospiraceae UCG-008, D_6__uncultured bacterium	17716	80.1629	0	200.737	0	807	0	4	0	0	0	7	177	108	83	98	92	101	89	153	133	79	118	100	321	370	616	504	396	438	0	0	0	0	0	0	0	0	0	0	8	6	6	4	651	158	187
D_6__uncultured bacterium, EF403836.1.1489	EF403836.1.1489	D_0__Bacteria, D_1__Bacteroidetes, D_2__Bacteroidia, D_3__Bacteroidales, D_4__Bacteroidaceae, D_5__Bacteroides, D_6__uncultured bacterium	24	0.108597	0	0.48333	0	0	0	0	0	0	0	0	1	1	0	0	0	0	0	0	0	0	0	0	0	0	0	0	0	0	0	0	0	0	0	0	0	0	0	0	0	0	0	0	0	0	0
D_6__uncultured rumen bacterium, EU381718.1.1488	EU381718.1.1488	D_0__Bacteria, D_1__Firmicutes, D_2__Clostridia, D_3__Clostridiales, D_4__Ruminococcaceae, D_5__Ruminiclostridium 9, D_6__uncultured rumen bacterium	3252	14.7149	0	45.4229	0	112	0	0	0	0	0	19	0	0	0	0	0	0	0	0	0	0	0	0	10	3	9	3	4	1	0	0	0	0	0	0	0	0	0	0	0	0	0	0	191	0	0
Ambiguous_taxa, FCNB01000038.5661.7156	FCNB01000038.5661.7156	D_0__Bacteria, D_1__Actinobacteria, D_2__Coriobacteriia, D_3__Coriobacteriales, D_4__Eggerthellaceae, D_5__CHKCI002, Ambiguous_taxa	2	0.00904977	0	0.134535	0	0	0	0	0	0	0	0	0	0	0	0	0	0	0	0	0	0	0	0	0	0	0	0	0	0	0	0	0	0	0	0	0	0	0	0	0	0	0	0	0	0	0
D_6__metagenome, FPID01000225.8.1495	FPID01000225.8.1495	D_0__Bacteria, D_1__Proteobacteria, D_2__Gammaproteobacteria, D_3__Pseudomonadales, D_4__Pseudomonadaceae, D_5__Pseudomonas, D_6__metagenome	6	0.0271493	0	0.284742	0	0	0	0	0	0	0	0	0	0	0	0	0	0	0	0	0	0	0	0	0	0	0	0	0	0	0	0	0	0	0	0	0	0	0	3	0	0	0	0	0	0	0
Ambiguous_taxa, GQ898349.1.1488	GQ898349.1.1488	D_0__Bacteria, D_1__Firmicutes, D_2__Clostridia, D_3__Clostridiales, D_4__Lachnospiraceae, D_5__Marvinbryantia, Ambiguous_taxa	2	0.00904977	0	0.134535	0	0	0	0	0	0	0	0	0	0	0	0	0	0	0	0	0	0	0	0	0	0	0	0	0	0	0	0	0	0	0	0	0	0	0	0	0	0	0	0	0	0	0
D_6__uncultured organism, HQ787944.1.1488	HQ787944.1.1488	D_0__Bacteria, D_1__Firmicutes, D_2__Clostridia, D_3__Clostridiales, D_4__Peptococcaceae, D_5__Peptococcus, D_6__uncultured organism	34	0.153846	0	0.582975	0	0	0	0	0	0	0	0	0	0	0	2	0	0	0	0	0	0	0	0	0	0	0	0	0	0	0	0	0	0	0	0	0	0	0	0	0	0	0	0	0	0	0
Ambiguous_taxa, JX543432.1.1488	JX543432.1.1488	D_0__Bacteria, D_1__Firmicutes, D_2__Clostridia, D_3__Clostridiales, D_4__Ruminococcaceae, D_5__Ruminococcaceae UCG-014, Ambiguous_taxa	3230	14.6154	0	32.1986	0	0	0	0	0	0	0	0	124	93	87	30	63	67	42	55	18	37	42	61	0	0	0	0	0	0	0	0	0	0	0	0	0	0	0	0	0	0	0	0	0	66	83
D_6__Escherichia coli, LXJD02000001.374694.376181	LXJD02000001.374694.376181	D_0__Bacteria, D_1__Proteobacteria, D_2__Gammaproteobacteria, D_3__Enterobacteriales, D_4__Enterobacteriaceae, D_5__Escherichia-Shigella, D_6__Escherichia coli	182	0.823529	0	2.2924	0	2	0	0	0	0	0	0	0	0	0	0	0	0	0	0	0	0	0	0	0	2	1	0	0	0	0	0	0	0	0	0	0	0	0	1	6	4	5	4	0	0	0
D_6__Alistipes finegoldii, AB554230.1.1487	AB554230.1.1487	D_0__Bacteria, D_1__Bacteroidetes, D_2__Bacteroidia, D_3__Bacteroidales, D_4__Rikenellaceae, D_5__Alistipes, D_6__Alistipes finegoldii	18575	84.0498	0	252.137	0	0	0	0	0	0	0	0	2	1	0	3	0	0	0	0	0	0	0	0	0	0	0	0	0	0	0	0	0	0	0	0	0	0	0	0	0	0	0	0	0	1	0
D_6__uncultured bacterium, AB559621.1.1499	AB559621.1.1499	D_0__Bacteria, D_1__Actinobacteria, D_2__Coriobacteriia, D_3__Coriobacteriales, D_4__Coriobacteriaceae, D_5__Collinsella, D_6__uncultured bacterium	7	0.0316742	0	0.221342	0	0	0	0	0	0	0	0	0	0	0	0	0	0	0	0	0	0	0	0	0	0	0	0	0	0	0	0	0	0	0	0	0	0	0	0	0	0	0	0	0	0	0
Ambiguous_taxa, AF432138.1.1487	AF432138.1.1487	D_0__Bacteria, D_1__Fusobacteria, D_2__Fusobacteriia, D_3__Fusobacteriales, D_4__Leptotrichiaceae, D_5__Leptotrichia, Ambiguous_taxa	2	0.00904977	0	0.134535	0	0	0	0	0	0	0	0	0	0	0	0	0	0	0	0	0	0	0	0	0	0	0	0	0	0	0	0	0	0	0	0	0	0	0	0	0	0	0	0	0	0	0
Ambiguous_taxa, AM405127.1.1487	AM405127.1.1487	D_0__Bacteria, D_1__Firmicutes, D_2__Erysipelotrichia, D_3__Erysipelotrichales, D_4__Erysipelotrichaceae, D_5__uncultured, Ambiguous_taxa	22	0.0995475	0	0.785696	0	0	0	0	0	0	0	0	0	0	0	0	0	0	0	0	0	0	0	0	0	0	0	0	0	0	0	0	0	0	0	0	0	0	0	0	0	0	0	0	0	0	0
Ambiguous_taxa, CDYK01044561.2303.3789	CDYK01044561.2303.3789	D_0__Bacteria, D_1__Actinobacteria, D_2__Coriobacteriia, D_3__Coriobacteriales, D_4__Coriobacteriales Incertae Sedis, D_5__uncultured, Ambiguous_taxa	3075	13.914	0	34.0814	0	0	0	0	0	0	0	0	48	32	38	22	16	28	25	30	12	18	41	27	0	1	7	1	0	1	0	0	0	0	0	0	0	0	0	0	0	0	0	0	6	25	48
Ambiguous_taxa, EF400494.1.1487	EF400494.1.1487	D_0__Bacteria, D_1__Firmicutes, D_2__Clostridia, D_3__Clostridiales, D_4__Christensenellaceae, D_5__Christensenellaceae R-7 group, Ambiguous_taxa	1464	6.62443	0	12.4437	0	13	0	0	0	0	0	0	15	15	25	5	9	18	9	13	7	2	14	15	10	9	10	12	7	2	0	0	0	0	0	0	0	0	0	0	0	0	0	0	10	5	5
Ambiguous_taxa, EF400726.1.1488	EF400726.1.1488	D_0__Bacteria, D_1__Bacteroidetes, D_2__Bacteroidia, D_3__Bacteroidales, D_4__Marinifilaceae, D_5__Odoribacter, Ambiguous_taxa	11170	50.543	0	121.621	0	0	0	2	0	0	0	0	249	223	159	160	103	187	101	122	74	101	81	139	0	0	0	0	0	0	0	0	0	0	0	0	0	0	0	0	0	0	0	0	0	160	245
D_6__uncultured bacterium, EF403711.1.1488	EF403711.1.1488	D_0__Bacteria, D_1__Bacteroidetes, D_2__Bacteroidia, D_3__Bacteroidales, D_4__Bacteroidaceae, D_5__Bacteroides, D_6__uncultured bacterium	8	0.0361991	0	0.267228	0	0	0	0	0	0	0	0	0	0	0	0	0	0	0	0	0	0	0	0	0	0	0	0	0	0	0	0	0	0	0	0	0	0	0	0	0	0	0	0	0	0	0
D_6__uncultured bacterium, EF404814.1.1488	EF404814.1.1488	D_0__Bacteria, D_1__Firmicutes, D_2__Clostridia, D_3__Clostridiales, D_4__Lachnospiraceae, D_5__Lachnospiraceae UCG-008, D_6__uncultured bacterium	28979	131.127	0	298.631	0	5	0	0	0	0	0	4	499	493	383	338	308	390	281	343	229	284	296	311	0	0	0	0	0	0	0	1	0	0	0	0	0	0	0	0	0	0	0	0	0	274	341
D_6__uncultured bacterium, FJ951871.1.1487	FJ951871.1.1487	D_0__Bacteria, D_1__Firmicutes, D_2__Clostridia, D_3__Clostridiales, D_4__Ruminococcaceae, D_5__uncultured, D_6__uncultured bacterium	2	0.00904977	0	0.134535	0	0	0	0	0	0	0	0	0	0	0	0	0	0	0	0	0	0	0	0	0	0	0	0	0	0	0	0	0	0	0	0	0	0	0	0	0	0	0	0	0	0	0
Ambiguous_taxa, FM873964.1.1487	FM873964.1.1487	D_0__Bacteria, D_1__Firmicutes, D_2__Clostridia, D_3__Clostridiales, D_4__Lachnospiraceae, D_5__Lachnospiraceae UCG-010, Ambiguous_taxa	2403	10.8733	0	21.2772	0	6	0	0	0	0	0	3	32	24	17	16	14	31	7	24	9	17	15	11	10	5	15	3	2	6	0	0	0	0	0	0	0	0	0	0	0	0	0	0	10	19	28
D_6__metagenome, FPID01000681.3.1489	FPID01000681.3.1489	D_0__Bacteria, D_1__Proteobacteria, D_2__Gammaproteobacteria, D_3__Pseudomonadales, D_4__Pseudomonadaceae, D_5__Pseudomonas, D_6__metagenome	2	0.00904977	0	0.134535	0	0	0	0	0	0	0	0	0	0	0	0	0	0	0	0	0	0	0	0	0	0	0	0	0	0	0	0	0	0	0	0	0	0	0	0	0	0	0	0	0	0	0
Ambiguous_taxa, FPLO01006297.16.1502	FPLO01006297.16.1502	D_0__Bacteria, D_1__Bacteroidetes, D_2__Bacteroidia, D_3__Bacteroidales, D_4__Bacteroidaceae, D_5__Bacteroides, Ambiguous_taxa	4	0.0180995	0	0.189828	0	0	0	0	0	0	0	0	0	0	0	0	0	0	0	0	0	0	0	0	0	0	0	0	0	0	0	0	0	0	0	0	0	0	0	0	0	0	0	0	0	0	0
D_6__uncultured bacterium, GQ451286.1.1490	GQ451286.1.1490	D_0__Bacteria, D_1__Firmicutes, D_2__Clostridia, D_3__Clostridiales, D_4__Ruminococcaceae, D_5__Ruminococcaceae NK4A214 group, D_6__uncultured bacterium	248	1.12217	0	4.05401	0	0	0	0	0	0	0	0	0	0	0	0	0	0	0	0	0	0	0	0	0	0	0	0	0	0	0	0	0	0	0	0	0	0	0	0	0	0	0	0	0	0	0
D_6__uncultured Clostridium sp., GQ468579.1.1488	GQ468579.1.1488	D_0__Bacteria, D_1__Firmicutes, D_2__Clostridia, D_3__Clostridiales, D_4__Peptostreptococcaceae, D_5__Terrisporobacter, D_6__uncultured Clostridium sp.	1198	5.42081	0	28.0332	0	0	0	0	0	0	0	0	0	0	0	0	0	0	0	0	0	0	0	0	0	0	0	0	0	0	0	0	0	0	0	0	0	0	0	0	0	0	0	0	0	0	0
D_6__uncultured bacterium, GQ897326.1.1487	GQ897326.1.1487	D_0__Bacteria, D_1__Firmicutes, D_2__Clostridia, D_3__Clostridiales, D_4__Lachnospiraceae, Ambiguous_taxa, D_6__uncultured bacterium	10364	46.8959	1	153.574	0	34	0	1	0	0	0	0	29	19	14	11	21	17	20	22	19	20	25	20	7	1	9	9	6	5	0	0	0	0	0	0	0	0	0	0	0	0	0	0	17	5	13
Ambiguous_taxa, GQ897453.1.1487	GQ897453.1.1487	D_0__Bacteria, D_1__Firmicutes, D_2__Clostridia, D_3__Clostridiales, D_4__Ruminococcaceae, D_5__[Eubacterium] coprostanoligenes group, Ambiguous_taxa	11220	50.7692	0	152.304	0	0	0	1	0	0	0	9	639	329	280	204	219	278	198	287	207	244	304	322	0	0	0	1	0	0	0	0	0	0	0	1	0	0	0	0	0	0	0	0	0	420	471
D_6__uncultured bacterium, GQ897597.1.1487	GQ897597.1.1487	D_0__Bacteria, D_1__Firmicutes, D_2__Clostridia, D_3__Clostridiales, D_4__Ruminococcaceae, D_5__UBA1819, D_6__uncultured bacterium	33	0.149321	0	0.660827	0	0	0	0	0	0	0	0	0	0	0	0	0	0	0	0	0	0	0	0	0	0	5	0	0	0	0	0	0	0	0	0	0	0	0	0	0	0	0	0	0	0	0
D_6__uncultured bacterium, HM124168.1.1487	HM124168.1.1487	D_0__Bacteria, D_1__Firmicutes, D_2__Clostridia, D_3__Clostridiales, D_4__Ruminococcaceae, D_5__Candidatus Soleaferrea, D_6__uncultured bacterium	34	0.153846	0	0.52557	0	0	0	0	0	0	0	0	0	0	0	0	0	0	0	0	0	0	0	0	0	0	0	0	0	0	0	0	0	0	0	0	0	0	0	0	0	0	0	0	2	0	0
D_6__uncultured bacterium, HM124225.1.1487	HM124225.1.1487	D_0__Bacteria, D_1__Firmicutes, D_2__Clostridia, D_3__Clostridiales, D_4__Ruminococcaceae, D_5__Ruminococcaceae UCG-013, D_6__uncultured bacterium	5	0.0226244	0	0.222454	0	0	0	0	0	0	0	0	0	0	0	0	0	0	0	0	0	0	0	0	0	0	0	0	0	0	0	0	0	0	0	0	0	0	0	0	0	0	0	0	0	0	0
D_6__uncultured bacterium, HM124244.1.1487	HM124244.1.1487	D_0__Bacteria, D_1__Firmicutes, D_2__Clostridia, D_3__Clostridiales, D_4__Clostridiales vadinBB60 group, D_5__uncultured bacterium, D_6__uncultured bacterium	2	0.00904977	0	0.134535	0	0	0	0	0	0	0	0	0	0	0	0	0	0	0	0	0	0	0	0	0	0	0	0	0	0	0	0	0	0	0	0	0	0	0	0	0	0	0	0	0	0	0
D_6__uncultured bacterium, HQ184005.1.1488	HQ184005.1.1488	D_0__Bacteria, D_1__Firmicutes, D_2__Clostridia, D_3__Clostridiales, D_4__Christensenellaceae, D_5__Christensenellaceae R-7 group, D_6__uncultured bacterium	17	0.0769231	0	0.413919	0	0	0	0	0	0	0	0	0	0	0	0	0	0	0	0	0	0	0	0	0	0	0	0	0	0	0	0	0	0	0	0	0	0	0	0	0	0	0	0	0	0	0
Ambiguous_taxa, KP096372.1.1487	KP096372.1.1487	D_0__Bacteria, D_1__Firmicutes, D_2__Bacilli, D_3__Bacillales, D_4__Bacillaceae, D_5__Bacillus, Ambiguous_taxa	50440	228.235	0	1968.7	0	0	0	0	0	0	0	0	0	0	0	0	0	0	0	0	0	1	0	0	0	0	0	0	0	0	0	0	0	0	0	0	0	0	0	16907	0	0	0	0	0	0	0
D_6__Staphylococcus sp., KY283129.1.1487	KY283129.1.1487	D_0__Bacteria, D_1__Firmicutes, D_2__Bacilli, D_3__Bacillales, D_4__Staphylococcaceae, D_5__Staphylococcus, D_6__Staphylococcus sp.	7	0.0316742	0	0.307322	0	0	0	0	0	0	0	0	0	0	0	0	0	0	0	0	0	0	0	0	0	0	0	0	0	0	0	0	0	0	0	0	0	0	0	2	0	0	0	0	0	0	0
Ambiguous_taxa, LN998062.1.1487	LN998062.1.1487	D_0__Bacteria, D_1__Firmicutes, D_2__Erysipelotrichia, D_3__Erysipelotrichales, D_4__Erysipelotrichaceae, D_5__Erysipelatoclostridium, Ambiguous_taxa	372	1.68326	0	4.50748	0	15	0	0	0	0	0	0	3	1	0	2	0	2	0	1	0	0	2	3	5	3	6	1	1	2	0	0	0	0	0	0	0	0	0	0	0	0	0	0	6	2	2
Ambiguous_taxa, AB702849.1.1491	AB702849.1.1491	D_0__Bacteria, D_1__Firmicutes, D_2__Clostridia, D_3__Clostridiales, D_4__Ruminococcaceae, D_5__uncultured, Ambiguous_taxa	21	0.0950226	0	0.591625	0	0	0	0	0	0	0	0	0	0	0	0	0	0	0	0	0	0	0	0	0	0	0	0	0	0	0	0	0	0	0	0	0	0	0	0	0	0	0	0	0	0	0
D_6__Bacillus atrophaeus, AM268040.1.1486	AM268040.1.1486	D_0__Bacteria, D_1__Firmicutes, D_2__Bacilli, D_3__Bacillales, D_4__Bacillaceae, D_5__Bacillus, D_6__Bacillus atrophaeus	6	0.0271493	0	0.403604	0	0	0	0	0	0	0	0	0	0	0	0	0	0	0	0	0	0	0	0	0	0	0	0	0	0	0	0	0	0	0	0	0	0	0	0	0	0	0	0	0	0	0
D_6__uncultured bacterium, AM278620.1.1486	AM278620.1.1486	D_0__Bacteria, D_1__Firmicutes, D_2__Clostridia, D_3__Clostridiales, D_4__Ruminococcaceae, D_5__Ruminococcaceae UCG-013, D_6__uncultured bacterium	132	0.597285	0	2.03286	0	0	0	0	0	0	0	0	0	0	0	3	1	0	0	1	3	0	1	0	0	0	0	0	0	0	0	0	0	0	0	0	0	0	0	0	0	0	0	0	0	2	0
D_6__Lactobacillus paracasei, AY773954.1.1486	AY773954.1.1486	D_0__Bacteria, D_1__Firmicutes, D_2__Bacilli, D_3__Lactobacillales, D_4__Lactobacillaceae, D_5__Lactobacillus, D_6__Lactobacillus paracasei	29	0.131222	0	1.88438	0	0	0	0	0	0	0	0	0	0	0	0	0	0	0	0	0	0	0	0	0	0	0	0	0	0	0	0	0	0	0	0	0	0	0	0	0	0	0	0	0	0	0
D_6__gut metagenome, CDYQ01034423.590.2075	CDYQ01034423.590.2075	D_0__Bacteria, D_1__Firmicutes, D_2__Clostridia, D_3__Clostridiales, D_4__Ruminococcaceae, D_5__Ruminiclostridium 6, D_6__gut metagenome	32131	145.389	0	371.538	0	0	0	3	0	0	0	0	802	351	340	305	237	359	247	258	174	154	283	302	0	0	0	0	0	0	0	0	0	0	0	0	0	0	0	0	0	0	0	0	0	499	683
D_6__Bacillus licheniformis, DQ176435.1.1486	DQ176435.1.1486	D_0__Bacteria, D_1__Firmicutes, D_2__Bacilli, D_3__Bacillales, D_4__Bacillaceae, D_5__Bacillus, D_6__Bacillus licheniformis	4	0.0180995	0	0.269069	0	0	0	0	0	0	0	0	0	0	0	0	0	0	0	0	0	0	0	0	0	0	0	0	0	0	0	0	0	0	0	0	0	0	0	0	0	0	0	0	0	0	0
D_6__uncultured bacterium, DQ777901.1.1500	DQ777901.1.1500	D_0__Bacteria, D_1__Firmicutes, D_2__Clostridia, D_3__Clostridiales, D_4__Ruminococcaceae, D_5__uncultured, D_6__uncultured bacterium	104	0.470588	0	1.51816	0	4	0	0	0	0	0	0	0	0	0	0	0	0	0	0	0	0	2	0	3	0	0	8	0	1	0	0	0	0	0	0	0	0	0	0	0	0	0	0	2	0	0
Ambiguous_taxa, EF402584.1.1487	EF402584.1.1487	D_0__Bacteria, D_1__Firmicutes, D_2__Clostridia, D_3__Clostridiales, D_4__Ruminococcaceae, D_5__Ruminiclostridium 9, Ambiguous_taxa	2843	12.8643	0	36.4649	0	0	0	0	0	0	0	0	62	11	16	8	14	4	17	57	31	30	37	27	0	0	0	0	0	0	0	0	0	0	0	0	0	0	0	0	0	0	0	0	0	39	77
Ambiguous_taxa, EU075114.1.1486	EU075114.1.1486	D_0__Bacteria, D_1__Proteobacteria, D_2__Gammaproteobacteria, D_3__Enterobacteriales, D_4__Enterobacteriaceae, D_5__Serratia, Ambiguous_taxa	21	0.0950226	0	0.551875	0	0	0	0	0	0	0	0	0	0	0	0	0	0	0	0	0	0	0	0	0	0	0	0	0	0	0	0	0	0	0	0	0	0	0	0	0	0	0	0	0	0	0
D_6__uncultured bacterium, FM873975.1.1486	FM873975.1.1486	D_0__Bacteria, D_1__Firmicutes, D_2__Clostridia, D_3__Clostridiales, D_4__Lachnospiraceae, D_5__Anaerostipes, D_6__uncultured bacterium	3010	13.6199	0	45.6993	0	0	0	3	0	0	0	0	72	48	52	47	47	54	79	75	86	77	70	79	0	0	0	0	0	0	0	0	0	0	0	0	0	0	0	0	0	0	0	0	0	61	81
D_6__uncultured bacterium, GQ358826.1.1486	GQ358826.1.1486	D_0__Bacteria, D_1__Proteobacteria, D_2__Gammaproteobacteria, D_3__Betaproteobacteriales, D_4__Burkholderiaceae, D_5__Brachymonas, D_6__uncultured bacterium	7	0.0316742	0	0.470871	0	0	0	0	0	0	0	7	0	0	0	0	0	0	0	0	0	0	0	0	0	0	0	0	0	0	0	0	0	0	0	0	0	0	0	0	0	0	0	0	0	0	0
Ambiguous_taxa, GQ896891.1.1486	GQ896891.1.1486	D_0__Bacteria, D_1__Firmicutes, D_2__Clostridia, D_3__Clostridiales, D_4__Lachnospiraceae, D_5__uncultured, Ambiguous_taxa	403	1.82353	0	4.89439	0	0	0	0	0	0	0	0	6	7	13	8	9	20	4	11	12	8	3	6	0	0	0	0	0	0	0	0	0	0	0	0	0	0	0	0	0	0	0	0	0	2	2
D_6__uncultured bacterium, GQ897911.1.1486	GQ897911.1.1486	D_0__Bacteria, D_1__Firmicutes, D_2__Clostridia, D_3__Clostridiales, D_4__Ruminococcaceae, D_5__uncultured, D_6__uncultured bacterium	730	3.30317	0	7.77838	0	0	0	0	0	0	0	0	12	12	16	9	7	8	11	8	2	4	7	12	0	0	0	0	0	0	0	0	0	0	0	0	0	0	0	0	0	0	0	0	0	7	18
D_6__uncultured bacterium, HM036005.1.1486	HM036005.1.1486	D_0__Bacteria, D_1__Firmicutes, D_2__Clostridia, D_3__Clostridiales, D_4__Family XI, D_5__Helcococcus, D_6__uncultured bacterium	2	0.00904977	0	0.134535	0	0	0	0	0	0	0	0	0	0	0	0	0	0	0	0	0	0	0	0	0	0	0	0	0	0	0	0	0	0	0	0	0	0	0	0	0	0	0	0	0	0	0
D_6__uncultured bacterium, JQ084114.1.1486	JQ084114.1.1486	D_0__Bacteria, D_1__Firmicutes, D_2__Clostridia, D_3__Clostridiales, D_4__Lachnospiraceae, D_5__Lachnospiraceae FCS020 group, D_6__uncultured bacterium	5	0.0226244	0	0.176929	0	0	0	0	0	0	0	0	0	0	0	0	0	0	0	0	0	0	0	0	0	0	0	0	0	0	0	0	0	0	0	0	0	0	0	0	0	0	0	0	0	0	0
Ambiguous_taxa, JX457157.1.1486	JX457157.1.1486	D_0__Bacteria, D_1__Bacteroidetes, D_2__Bacteroidia, D_3__Bacteroidales, D_4__Tannerellaceae, D_5__Parabacteroides, Ambiguous_taxa	7	0.0316742	0	0.259179	0	0	0	0	0	0	0	0	0	0	0	0	0	0	0	0	0	0	0	0	0	0	0	0	0	0	0	0	0	0	0	0	0	0	0	0	0	0	0	0	0	0	0
D_6__uncultured Ruminococcaceae bacterium, JX645558.1.1486	JX645558.1.1486	D_0__Bacteria, D_1__Firmicutes, D_2__Clostridia, D_3__Clostridiales, D_4__Ruminococcaceae, D_5__Subdoligranulum, D_6__uncultured Ruminococcaceae bacterium	70975	321.154	3	609.047	0	2049	0	47	0	0	0	104	1079	1254	943	873	996	1074	651	763	601	695	762	784	1167	1116	1689	1477	701	1371	0	0	0	0	1	0	0	0	0	0	1	0	0	0	2300	617	701
D_6__uncultured bacterium, KC620792.1.1501	KC620792.1.1501	D_0__Bacteria, D_1__Chloroflexi, D_2__Anaerolineae, D_3__Caldilineales, D_4__Caldilineaceae, D_5__uncultured, D_6__uncultured bacterium	9	0.040724	0	0.542023	0	0	0	0	0	0	0	0	0	0	0	0	0	0	0	0	0	0	0	0	0	0	0	0	0	0	0	0	0	0	0	0	0	0	0	0	0	0	0	0	0	0	0
D_6__uncultured rumen bacterium, AB185550.1.1500	AB185550.1.1500	D_0__Bacteria, D_1__Firmicutes, D_2__Clostridia, D_3__Clostridiales, D_4__Peptostreptococcaceae, D_5__Romboutsia, D_6__uncultured rumen bacterium	3	0.0135747	0	0.15014	0	0	0	0	0	0	0	0	0	0	0	0	0	0	0	0	0	0	0	0	0	0	0	0	0	0	0	0	0	0	0	0	0	0	0	0	0	0	0	0	0	0	0
D_6__uncultured bacterium, AY858497.1.1485	AY858497.1.1485	D_0__Bacteria, D_1__Firmicutes, D_2__Clostridia, D_3__Clostridiales, D_4__Ruminococcaceae, D_5__uncultured, D_6__uncultured bacterium	2	0.00904977	0	0.134535	0	0	0	0	0	0	0	0	0	0	0	0	0	0	0	0	0	0	0	0	0	0	0	0	0	0	0	0	0	0	0	0	0	0	0	0	0	0	0	0	0	0	0
D_6__uncultured bacterium, AY958933.1.1490	AY958933.1.1490	D_0__Bacteria, D_1__Actinobacteria, D_2__Coriobacteriia, D_3__Coriobacteriales, D_4__Atopobiaceae, D_5__Atopobium, D_6__uncultured bacterium	36	0.162896	0	0.588278	0	0	0	0	2	0	0	0	0	0	0	0	0	0	0	0	0	0	0	0	0	0	0	0	0	0	2	0	0	0	0	0	0	0	0	0	0	0	0	0	0	0	0
Ambiguous_taxa, DQ813340.1.1485	DQ813340.1.1485	D_0__Bacteria, D_1__Proteobacteria, D_2__Gammaproteobacteria, D_3__Enterobacteriales, D_4__Enterobacteriaceae, Ambiguous_taxa, Ambiguous_taxa	81	0.366516	0	3.12418	0	0	0	0	0	0	0	0	0	0	0	0	0	0	0	0	0	0	0	0	0	0	0	0	0	0	0	0	0	0	0	0	0	0	0	0	0	0	0	0	0	0	0
D_6__uncultured bacterium, DQ905911.1.1649	DQ905911.1.1649	D_0__Bacteria, D_1__Bacteroidetes, D_2__Bacteroidia, D_3__Bacteroidales, D_4__Bacteroidaceae, D_5__Bacteroides, D_6__uncultured bacterium	470	2.1267	0	4.84414	0	1	0	0	0	0	0	0	8	10	7	10	6	10	12	12	4	3	6	13	1	0	1	0	2	0	8	8	13	1	13	7	10	22	0	0	0	0	0	0	2	6	7
Ambiguous_taxa, EF402384.1.1486	EF402384.1.1486	D_0__Bacteria, D_1__Firmicutes, D_2__Clostridia, D_3__Clostridiales, D_4__Lachnospiraceae, D_5__uncultured, Ambiguous_taxa	4945	22.3756	0	50.777	0	0	0	0	0	0	0	0	79	44	44	60	30	58	37	35	39	26	34	31	0	0	0	0	0	0	0	0	0	0	0	0	0	0	0	0	0	0	0	0	0	57	88
Ambiguous_taxa, EF404752.1.1486	EF404752.1.1486	D_0__Bacteria, D_1__Firmicutes, D_2__Clostridia, D_3__Clostridiales, D_4__Lachnospiraceae, D_5__Lachnospiraceae FCS020 group, Ambiguous_taxa	1944	8.79638	0	17.2624	0	6	0	0	0	0	0	0	30	41	32	28	17	47	20	22	24	23	19	17	22	9	31	11	10	4	0	0	0	0	0	0	0	0	0	0	0	0	0	0	8	17	14
D_6__uncultured bacterium, EU560820.1.1485	EU560820.1.1485	D_0__Bacteria, D_1__Proteobacteria, D_2__Gammaproteobacteria, D_3__Enterobacteriales, D_4__Enterobacteriaceae, D_5__Escherichia-Shigella, D_6__uncultured bacterium	52	0.235294	0	3.2986	0	0	0	0	0	0	0	0	0	0	0	0	0	0	0	0	0	0	0	0	0	0	0	0	0	0	0	0	0	0	0	0	0	0	0	0	0	0	0	0	0	0	0
D_6__metagenome, FPID01000512.2.1486	FPID01000512.2.1486	D_0__Bacteria, D_1__Proteobacteria, D_2__Gammaproteobacteria, D_3__Pseudomonadales, D_4__Pseudomonadaceae, D_5__Pseudomonas, D_6__metagenome	4	0.0180995	0	0.189828	0	0	0	0	0	0	0	0	0	0	0	0	0	0	0	0	0	0	0	0	0	0	0	0	0	0	0	0	0	0	0	0	0	0	0	2	0	0	0	0	0	0	0
Ambiguous_taxa, FR733677.1.1497	FR733677.1.1497	D_0__Bacteria, D_1__Firmicutes, D_2__Clostridia, D_3__Clostridiales, D_4__Clostridiaceae 1, D_5__Sarcina, Ambiguous_taxa	9	0.040724	0	0.257907	0	0	0	0	0	0	0	0	0	0	0	0	0	0	0	0	0	0	0	0	0	0	2	0	0	0	0	0	0	0	0	0	0	0	0	0	0	0	0	0	0	0	0
D_6__uncultured bacterium, GQ898592.1.1485	GQ898592.1.1485	D_0__Bacteria, D_1__Firmicutes, D_2__Clostridia, D_3__Clostridiales, D_4__Lachnospiraceae, D_5__Blautia, D_6__uncultured bacterium	24	0.108597	0	0.473832	0	0	0	0	0	0	0	0	0	0	0	0	0	0	0	0	0	0	2	0	0	0	0	0	0	0	0	0	0	0	0	0	0	0	0	0	0	0	0	0	0	0	0
D_6__unidentified, HK693532.1.1485	HK693532.1.1485	D_0__Bacteria, D_1__Bacteroidetes, D_2__Bacteroidia, D_3__Bacteroidales, D_4__Bacteroidaceae, D_5__Bacteroides, D_6__unidentified	477	2.15837	0	6.97706	0	0	0	0	0	0	0	0	2	0	2	0	0	0	0	0	0	0	2	0	0	0	0	0	0	0	0	0	0	0	0	0	0	0	0	0	0	0	0	0	0	0	0
D_6__uncultured bacterium, HM124157.1.1485	HM124157.1.1485	D_0__Bacteria, D_1__Firmicutes, D_2__Clostridia, D_3__Clostridiales, D_4__Ruminococcaceae, D_5__Ruminococcaceae UCG-014, D_6__uncultured bacterium	2	0.00904977	0	0.0949138	0	0	0	0	0	0	0	0	0	0	0	0	0	0	0	0	0	0	0	0	0	0	0	0	0	0	0	0	0	0	0	0	0	0	0	0	0	0	0	0	0	0	0
D_6__uncultured bacterium, JQ083816.1.1485	JQ083816.1.1485	D_0__Bacteria, D_1__Firmicutes, D_2__Erysipelotrichia, D_3__Erysipelotrichales, D_4__Erysipelotrichaceae, D_5__uncultured bacterium, D_6__uncultured bacterium	8	0.0361991	0	0.24964	0	0	0	0	0	0	0	0	0	0	0	0	0	0	2	1	0	0	1	0	0	0	0	0	0	0	0	0	0	0	0	0	0	0	0	0	0	0	0	0	0	0	0
D_6__uncultured bacterium, KF271073.1.1485	KF271073.1.1485	D_0__Bacteria, D_1__Firmicutes, D_2__Negativicutes, D_3__Selenomonadales, D_4__Veillonellaceae, D_5__Veillonella, D_6__uncultured bacterium	960	4.34389	0	10.0616	0	0	0	0	0	0	0	0	0	0	0	0	0	0	0	0	0	0	0	0	0	0	0	0	0	0	27	25	39	15	18	20	25	43	0	0	1	0	2	0	0	0	0
D_6__Streptococcus salivarius subsp. thermophilus, KF856613.1.1490	KF856613.1.1490	D_0__Bacteria, D_1__Firmicutes, D_2__Bacilli, D_3__Lactobacillales, D_4__Streptococcaceae, D_5__Streptococcus, D_6__Streptococcus salivarius subsp. thermophilus	3	0.0135747	0	0.11598	0	0	0	0	0	0	0	0	0	0	0	0	0	0	0	0	0	0	0	0	0	0	0	0	0	0	0	0	0	0	0	0	0	0	0	0	0	0	0	0	0	0	0
Ambiguous_taxa, KJ890495.1.1485	KJ890495.1.1485	D_0__Bacteria, D_1__Actinobacteria, D_2__Actinobacteria, D_3__Micrococcales, D_4__Micrococcaceae, D_5__Micrococcus, Ambiguous_taxa	361	1.63348	0	22.818	0	0	0	0	0	0	0	6	0	0	0	0	0	0	0	0	0	0	0	0	0	0	0	0	0	0	0	0	0	0	0	0	0	0	0	0	0	0	0	0	0	0	0
D_6__uncultured rumen bacterium, KP455702.1.1556	KP455702.1.1556	D_0__Bacteria, D_1__Firmicutes, D_2__Clostridia, D_3__Clostridiales, D_4__Christensenellaceae, D_5__Christensenellaceae R-7 group, D_6__uncultured rumen bacterium	10943	49.5158	0	139.436	0	6	0	7	0	0	0	11	321	555	516	490	423	487	433	389	393	500	472	527	0	0	0	0	0	0	0	0	0	0	0	0	0	0	0	0	0	0	0	0	0	241	362
D_6__Staphylococcus aureus, KP728241.1.1508	KP728241.1.1508	D_0__Bacteria, D_1__Firmicutes, D_2__Bacilli, D_3__Bacillales, D_4__Staphylococcaceae, D_5__Staphylococcus, D_6__Staphylococcus aureus	12	0.0542986	0	0.501581	0	0	0	0	0	0	0	0	0	0	0	0	0	0	0	0	0	0	0	0	0	0	0	0	0	0	0	0	0	0	0	0	0	0	0	4	0	0	0	0	0	0	0
Ambiguous_taxa, KR364760.1.1485	KR364760.1.1485	D_0__Bacteria, D_1__Firmicutes, D_2__Clostridia, D_3__Clostridiales, D_4__Lachnospiraceae, D_5__Cuneatibacter, Ambiguous_taxa	3	0.0135747	0	0.201802	0	0	0	0	0	0	0	0	0	0	0	0	0	0	0	0	0	0	0	0	0	0	0	0	0	0	0	0	0	0	0	0	0	0	0	0	0	0	0	0	0	0	0
Ambiguous_taxa, KT182615.1.1485	KT182615.1.1485	D_0__Bacteria, D_1__Firmicutes, D_2__Clostridia, D_3__Clostridiales, D_4__Ruminococcaceae, D_5__GCA-900066225, Ambiguous_taxa	2	0.00904977	0	0.134535	0	0	0	0	0	0	0	0	0	2	0	0	0	0	0	0	0	0	0	0	0	0	0	0	0	0	0	0	0	0	0	0	0	0	0	0	0	0	0	0	0	0	0
Ambiguous_taxa, KU057042.1.1485	KU057042.1.1485	D_0__Bacteria, D_1__Proteobacteria, D_2__Gammaproteobacteria, D_3__Enterobacteriales, D_4__Enterobacteriaceae, D_5__Serratia, Ambiguous_taxa	6	0.0271493	0	0.403604	0	0	0	0	0	0	0	0	0	0	0	0	0	0	0	0	0	0	0	0	0	0	0	0	0	0	0	0	0	0	0	0	0	0	0	0	0	0	0	0	0	0	0
D_6__Enterobacter sp., KY048271.1.1485	KY048271.1.1485	D_0__Bacteria, D_1__Proteobacteria, D_2__Gammaproteobacteria, D_3__Enterobacteriales, D_4__Enterobacteriaceae, D_5__Enterobacter, D_6__Enterobacter sp.	110	0.497738	0	1.59723	0	0	0	0	0	0	0	0	0	0	0	0	0	0	0	0	0	0	0	0	0	0	0	0	0	0	0	0	0	0	0	0	0	0	0	0	0	0	0	0	0	0	0
D_6__uncultured bacterium, AB506311.1.1496	AB506311.1.1496	D_0__Bacteria, D_1__Firmicutes, D_2__Clostridia, D_3__Clostridiales, D_4__Peptostreptococcaceae, D_5__uncultured, D_6__uncultured bacterium	146	0.660633	0	2.46203	0	0	0	0	0	0	0	0	0	0	0	0	0	0	4	0	0	1	4	0	0	0	0	0	0	0	0	0	0	0	0	0	0	0	0	0	0	0	0	0	0	0	0
D_6__uncultured bacterium, AM275604.1.1484	AM275604.1.1484	D_0__Bacteria, D_1__Firmicutes, D_2__Clostridia, D_3__Clostridiales, D_4__Christensenellaceae, D_5__uncultured, D_6__uncultured bacterium	808	3.65611	0	6.917	0	1	0	0	0	0	0	0	7	5	6	0	2	3	3	3	6	4	8	2	8	19	18	10	4	15	0	0	0	0	0	0	0	0	0	0	0	0	0	0	20	5	7
D_6__uncultured bacterium, AM275757.1.1484	AM275757.1.1484	D_0__Bacteria, D_1__Firmicutes, D_2__Clostridia, D_3__Clostridiales, D_4__Lachnospiraceae, D_5__Lachnospiraceae NK4A136 group, D_6__uncultured bacterium	419	1.89593	0	4.54203	0	0	0	0	0	0	0	0	12	9	16	7	10	9	9	19	7	4	5	7	0	0	0	0	0	0	0	0	0	0	0	0	0	0	0	0	0	0	0	0	0	8	7
Ambiguous_taxa, CDYF01019559.281.1764	CDYF01019559.281.1764	D_0__Bacteria, D_1__Proteobacteria, D_2__Alphaproteobacteria, D_3__Rhodospirillales, D_4__uncultured, Ambiguous_taxa, Ambiguous_taxa	124	0.561086	0	8.07308	0	0	0	0	0	0	0	0	0	0	0	0	0	0	0	0	0	0	0	0	0	0	0	0	0	0	0	0	0	0	0	0	0	0	0	0	0	0	0	0	0	0	0
D_6__uncultured bacterium, EF402001.1.1485	EF402001.1.1485	D_0__Bacteria, D_1__Firmicutes, D_2__Clostridia, D_3__Clostridiales, D_4__Ruminococcaceae, D_5__uncultured, D_6__uncultured bacterium	3577	16.1855	0	27.372	0	11	0	0	0	0	0	0	66	54	32	34	24	37	23	38	14	22	39	44	26	11	45	31	19	16	0	0	0	0	0	0	0	0	0	0	0	0	0	0	31	35	48
D_6__uncultured bacterium, FJ880766.1.1484	FJ880766.1.1484	D_0__Bacteria, D_1__Firmicutes, D_2__Clostridia, D_3__Clostridiales, D_4__Caldicoprobacteraceae, D_5__Caldicoprobacter, D_6__uncultured bacterium	90	0.40724	0	1.66153	0	6	0	0	0	0	0	0	0	0	0	0	0	0	0	0	0	0	0	0	4	0	6	2	0	0	0	0	0	0	0	0	0	0	0	0	0	0	0	0	6	0	0
D_6__uncultured bacterium, GQ896710.1.1484	GQ896710.1.1484	D_0__Bacteria, D_1__Firmicutes, D_2__Clostridia, D_3__Clostridiales, D_4__Ruminococcaceae, D_5__Ruminococcaceae UCG-002, D_6__uncultured bacterium	6	0.0271493	0	0.211457	0	0	0	0	0	0	0	0	0	1	0	1	0	0	0	2	0	0	0	0	0	0	0	0	0	0	0	0	0	0	0	0	0	0	0	0	0	0	0	0	0	0	0
D_6__uncultured bacterium, GQ897672.1.1484	GQ897672.1.1484	D_0__Bacteria, D_1__Firmicutes, D_2__Clostridia, D_3__Clostridiales, D_4__Ruminococcaceae, D_5__Ruminococcaceae UCG-002, D_6__uncultured bacterium	440	1.99095	0	4.28209	0	0	0	0	0	0	0	0	9	17	7	6	1	13	8	5	6	8	12	8	8	4	6	6	2	0	0	0	0	0	0	0	0	0	0	0	0	0	0	0	15	4	0
D_6__uncultured organism, HQ780614.1.1484	HQ780614.1.1484	D_0__Bacteria, D_1__Firmicutes, D_2__Clostridia, D_3__Clostridiales, D_4__Peptococcaceae, D_5__uncultured, D_6__uncultured organism	98	0.443439	0	1.7768	0	5	0	0	0	0	0	0	0	0	0	0	0	0	0	0	0	0	0	0	2	0	0	0	0	2	0	0	0	0	0	0	0	0	0	0	0	0	0	0	0	0	0
D_6__uncultured bacterium, JN559479.1.1488	JN559479.1.1488	D_0__Bacteria, D_1__Firmicutes, D_2__Clostridia, D_3__Clostridiales, D_4__Lachnospiraceae, D_5__Lachnospiraceae NC2004 group, D_6__uncultured bacterium	580	2.62443	0	8.65653	0	0	0	0	0	0	0	0	0	0	0	0	0	0	0	0	0	0	0	0	0	0	0	0	0	0	0	0	0	0	0	0	0	0	0	0	0	0	0	0	0	0	0
D_6__Lactococcus lactis, KC545906.1.1484	KC545906.1.1484	D_0__Bacteria, D_1__Firmicutes, D_2__Bacilli, D_3__Lactobacillales, D_4__Streptococcaceae, D_5__Lactococcus, D_6__Lactococcus lactis	20	0.0904977	0	0.523059	0	0	0	0	0	0	0	0	0	0	0	0	0	0	0	0	0	0	0	0	0	0	0	0	0	0	0	0	0	0	0	0	0	0	0	0	0	0	0	0	0	0	0
Ambiguous_taxa, KC734524.1.1628	KC734524.1.1628	D_0__Bacteria, D_1__Actinobacteria, D_2__Actinobacteria, D_3__Micrococcales, D_4__Microbacteriaceae, D_5__Microcella, Ambiguous_taxa	7	0.0316742	0	0.470871	0	0	0	0	0	0	0	0	0	0	0	0	0	0	0	0	0	0	0	0	0	0	0	0	0	0	0	0	0	0	0	0	0	0	0	0	0	0	0	0	0	0	0
Ambiguous_taxa, KC904978.1.1484	KC904978.1.1484	D_0__Bacteria, D_1__Bacteroidetes, D_2__Bacteroidia, D_3__Sphingobacteriales, D_4__Sphingobacteriaceae, D_5__Pedobacter, Ambiguous_taxa	5	0.0226244	0	0.336336	0	0	0	0	0	0	0	5	0	0	0	0	0	0	0	0	0	0	0	0	0	0	0	0	0	0	0	0	0	0	0	0	0	0	0	0	0	0	0	0	0	0	0
D_6__Enterobacter sp., KX097968.1.1545	KX097968.1.1545	D_0__Bacteria, D_1__Proteobacteria, D_2__Gammaproteobacteria, D_3__Enterobacteriales, D_4__Enterobacteriaceae, D_5__Enterobacter, D_6__Enterobacter sp.	513	2.32127	0	7.9921	0	2	0	0	0	0	0	0	0	0	0	0	0	0	0	0	0	0	0	0	5	2	5	2	3	4	0	0	0	1	0	0	0	0	0	0	0	0	0	0	0	0	0
Ambiguous_taxa, AM276725.1.1483	AM276725.1.1483	D_0__Bacteria, D_1__Firmicutes, D_2__Clostridia, D_3__Clostridiales, D_4__Lachnospiraceae, D_5__Blautia, Ambiguous_taxa	1477	6.68326	0	34.0273	0	0	0	0	0	0	0	0	26	6	6	8	8	4	5	10	16	17	11	7	0	0	0	0	0	0	0	0	0	0	0	0	0	0	0	0	0	0	0	0	0	10	15
D_6__uncultured bacterium, AM405126.1.1483	AM405126.1.1483	D_0__Bacteria, D_1__Firmicutes, D_2__Clostridia, D_3__Clostridiales, D_4__Lachnospiraceae, D_5__uncultured, D_6__uncultured bacterium	34	0.153846	0	0.709575	0	0	0	0	0	0	0	0	0	0	0	2	0	0	0	0	2	0	0	0	0	0	0	0	0	0	0	0	0	0	0	0	0	0	0	0	0	0	0	0	0	0	0
Ambiguous_taxa, DI339169.186.1668	DI339169.186.1668	D_0__Bacteria, D_1__Proteobacteria, D_2__Gammaproteobacteria, D_3__Enterobacteriales, D_4__Enterobacteriaceae, D_5__Enterobacter, Ambiguous_taxa	164	0.742081	0	2.11305	0	0	0	0	0	0	0	0	0	0	0	0	0	0	0	0	0	0	0	0	2	0	0	1	0	0	0	0	0	0	0	0	0	0	0	0	0	0	0	0	0	0	0
D_6__uncultured bacterium, DQ456197.1.1490	DQ456197.1.1490	D_0__Bacteria, D_1__Firmicutes, D_2__Clostridia, D_3__Clostridiales, D_4__Lachnospiraceae, D_5__uncultured, D_6__uncultured bacterium	166	0.751131	0	1.67781	0	0	0	0	0	0	0	0	1	2	2	0	1	3	0	0	0	0	4	1	0	1	1	2	0	1	0	0	0	0	0	0	0	0	0	0	0	0	0	0	0	2	5
D_6__uncultured bacterium, EF604701.1.1483	EF604701.1.1483	D_0__Bacteria, D_1__Firmicutes, D_2__Clostridia, D_3__Clostridiales, D_4__Ruminococcaceae, D_5__uncultured, D_6__uncultured bacterium	30	0.135747	0	0.632195	0	0	0	0	0	0	0	0	0	0	0	3	4	1	0	0	1	0	0	0	0	0	0	0	0	0	0	0	0	0	0	0	0	0	0	0	0	0	0	0	0	1	0
D_6__uncultured bacterium, GQ871736.1.1483	GQ871736.1.1483	D_0__Bacteria, D_1__Firmicutes, D_2__Clostridia, D_3__Clostridiales, D_4__Christensenellaceae, D_5__Christensenellaceae R-7 group, D_6__uncultured bacterium	713	3.22624	0	7.36721	0	0	0	0	0	0	0	0	8	5	3	3	3	5	5	3	6	4	3	3	7	1	1	1	0	0	0	0	0	0	0	0	0	0	0	0	0	0	0	0	7	3	3
D_6__gamma proteobacterium B3, JN874800.1.1490	JN874800.1.1490	D_0__Bacteria, D_1__Proteobacteria, D_2__Gammaproteobacteria, D_3__Xanthomonadales, D_4__Xanthomonadaceae, D_5__Stenotrophomonas, D_6__gamma proteobacterium B3	109	0.493213	0	2.723	0	0	0	0	0	0	0	0	0	0	0	0	0	0	0	0	0	0	0	0	0	0	0	0	0	0	0	0	0	0	0	0	0	0	0	0	0	0	0	0	0	0	0
Ambiguous_taxa, KC545890.1.1483	KC545890.1.1483	D_0__Bacteria, D_1__Firmicutes, D_2__Bacilli, D_3__Lactobacillales, D_4__Streptococcaceae, D_5__Lactococcus, Ambiguous_taxa	2	0.00904977	0	0.134535	0	0	0	0	0	0	0	0	0	0	0	0	0	0	0	0	0	0	0	0	0	0	0	0	0	0	0	0	0	0	0	0	0	0	0	0	0	0	0	0	0	0	0
D_6__uncultured bacterium, DQ071481.1.1482	DQ071481.1.1482	D_0__Bacteria, D_1__Firmicutes, D_2__Clostridia, D_3__Clostridiales, D_4__Ruminococcaceae, D_5__uncultured, D_6__uncultured bacterium	30	0.135747	0	0.836463	0	0	0	0	0	0	0	0	0	0	0	0	0	0	0	0	0	0	0	0	0	0	0	0	0	0	0	0	0	0	0	0	0	0	0	0	0	0	0	0	0	0	0
D_6__uncultured bacterium, DQ905358.1.1553	DQ905358.1.1553	D_0__Bacteria, D_1__Firmicutes, D_2__Clostridia, D_3__Clostridiales, D_4__Lachnospiraceae, D_5__[Eubacterium] hallii group, D_6__uncultured bacterium	2	0.00904977	0	0.134535	0	0	0	0	0	0	0	0	0	0	0	0	0	0	0	0	0	0	0	0	0	0	0	0	0	0	0	0	0	0	0	0	0	0	0	0	0	0	0	0	0	0	0
D_6__uncultured bacterium, EF400741.1.1483	EF400741.1.1483	D_0__Bacteria, D_1__Firmicutes, D_2__Clostridia, D_3__Clostridiales, D_4__Ruminococcaceae, D_5__uncultured, D_6__uncultured bacterium	49	0.221719	0	0.792395	0	0	0	0	0	0	0	0	0	0	0	0	0	0	0	0	0	0	0	0	0	0	0	2	2	0	0	0	0	0	0	0	0	0	0	0	0	0	0	0	3	0	0
Ambiguous_taxa, EF402779.1.1483	EF402779.1.1483	D_0__Bacteria, D_1__Firmicutes, D_2__Clostridia, D_3__Clostridiales, D_4__Ruminococcaceae, D_5__uncultured, Ambiguous_taxa	1008	4.56109	0	15.59	0	0	0	0	0	0	0	0	2	0	6	2	2	4	0	0	2	0	0	2	0	0	0	0	0	0	0	0	0	0	0	0	0	0	0	0	0	0	0	0	0	0	4
D_6__uncultured bacterium, EF404630.1.1483	EF404630.1.1483	D_0__Bacteria, D_1__Firmicutes, D_2__Clostridia, D_3__Clostridiales, D_4__Lachnospiraceae, D_5__Lachnospiraceae NK4A136 group, D_6__uncultured bacterium	50731	229.552	0	556.192	0	1085	0	0	0	0	0	24	0	0	0	1	0	0	0	0	0	0	0	0	1089	1255	1749	1294	1022	1237	0	0	0	0	0	0	0	0	0	0	0	0	0	0	1497	0	0
D_6__uncultured bacterium, EU358682.1.1483	EU358682.1.1483	D_0__Bacteria, D_1__Firmicutes, D_2__Clostridia, D_3__Clostridiales, D_4__Clostridiaceae 1, D_5__Clostridium sensu stricto 1, D_6__uncultured bacterium	747	3.38009	0	16.862	0	0	0	0	0	0	0	0	0	0	0	0	0	0	1	3	0	0	3	0	0	0	0	0	0	0	0	0	0	0	0	0	0	0	0	0	0	0	0	0	0	0	2
D_6__Enterobacter sp. MB-2-2-4, EU816587.1.1482	EU816587.1.1482	D_0__Bacteria, D_1__Proteobacteria, D_2__Gammaproteobacteria, D_3__Enterobacteriales, D_4__Enterobacteriaceae, D_5__Enterobacter, D_6__Enterobacter sp. MB-2-2-4	48	0.217195	0	0.724803	0	0	0	0	0	0	0	0	0	0	0	0	0	0	0	0	0	0	0	0	0	0	0	0	0	0	0	0	0	0	0	0	0	0	0	0	0	0	0	0	0	0	0
Ambiguous_taxa, FPLP01002942.14.1495	FPLP01002942.14.1495	D_0__Bacteria, D_1__Chloroflexi, D_2__Anaerolineae, D_3__Caldilineales, D_4__Caldilineaceae, D_5__uncultured, Ambiguous_taxa	32	0.144796	0	2.15255	0	0	0	0	0	0	0	0	0	0	0	0	0	0	0	0	0	0	0	0	0	0	0	0	0	0	0	0	0	0	0	0	0	0	0	0	0	0	0	0	0	0	0
D_6__uncultured bacterium, GQ897421.1.1482	GQ897421.1.1482	D_0__Bacteria, D_1__Firmicutes, D_2__Clostridia, D_3__Clostridiales, D_4__Lachnospiraceae, D_5__[Eubacterium] ventriosum group, D_6__uncultured bacterium	6	0.0271493	0	0.231959	0	0	0	0	0	0	0	0	0	0	0	0	0	0	0	0	0	0	0	0	0	0	0	0	0	0	0	0	0	0	0	0	0	0	0	0	0	0	0	0	0	0	2
D_6__uncultured bacterium, GU569159.1.1482	GU569159.1.1482	D_0__Bacteria, D_1__Bacteroidetes, D_2__Bacteroidia, D_3__Flavobacteriales, D_4__Flavobacteriaceae, D_5__Flavobacterium, D_6__uncultured bacterium	13	0.0588235	0	0.874475	0	0	0	0	0	0	0	0	0	0	0	0	0	0	0	0	0	0	0	0	0	0	0	0	0	0	0	0	0	0	0	0	0	0	0	0	0	0	0	0	0	0	0
D_6__uncultured organism, HQ804564.1.1482	HQ804564.1.1482	D_0__Bacteria, D_1__Firmicutes, D_2__Negativicutes, D_3__Selenomonadales, D_4__Veillonellaceae, D_5__Veillonella, D_6__uncultured organism	10	0.0452489	0	0.208321	0	0	0	0	0	0	0	0	0	0	0	0	0	0	0	0	0	0	0	0	0	0	0	0	0	0	0	0	0	0	0	0	0	0	0	0	1	0	0	0	0	0	0
Ambiguous_taxa, JX198600.1.1482	JX198600.1.1482	D_0__Bacteria, D_1__Firmicutes, D_2__Clostridia, D_3__Clostridiales, D_4__Ruminococcaceae, D_5__uncultured, Ambiguous_taxa	1705	7.71493	0	17.6721	0	0	0	0	0	0	0	0	42	11	7	14	6	9	8	9	15	5	9	19	0	0	0	0	0	0	0	0	0	0	0	0	0	0	0	0	0	0	0	0	0	38	32
D_6__Enterococcus faecalis, KC707577.1.1572	KC707577.1.1572	D_0__Bacteria, D_1__Firmicutes, D_2__Bacilli, D_3__Lactobacillales, D_4__Enterococcaceae, D_5__Enterococcus, D_6__Enterococcus faecalis	61	0.276018	0	2.49378	0	0	0	0	0	0	0	0	0	0	0	0	0	0	0	0	0	0	0	0	0	0	0	0	0	0	0	0	0	0	0	0	0	0	0	20	0	0	0	0	0	0	0
D_6__Enterococcus faecalis, KM257721.1.1483	KM257721.1.1483	D_0__Bacteria, D_1__Firmicutes, D_2__Bacilli, D_3__Lactobacillales, D_4__Enterococcaceae, D_5__Enterococcus, D_6__Enterococcus faecalis	17	0.0769231	0	0.952729	0	0	0	0	0	0	0	0	0	0	0	0	0	0	0	0	0	0	0	0	0	0	0	0	0	0	0	0	0	0	0	0	0	0	0	1	0	0	0	0	0	0	0
D_6__uncultured rumen bacterium, KR067904.1.1482	KR067904.1.1482	D_0__Bacteria, D_1__Cyanobacteria, D_2__Melainabacteria, D_3__Gastranaerophilales, D_4__uncultured rumen bacterium, D_5__uncultured rumen bacterium, D_6__uncultured rumen bacterium	2	0.00904977	0	0.0949138	0	0	0	0	0	0	0	0	0	0	0	0	0	0	0	0	0	0	0	0	0	0	0	0	0	0	0	0	0	0	0	0	0	0	0	0	0	0	0	0	0	0	0
D_6__uncultured Enterobacter sp., KT308327.1.1482	KT308327.1.1482	D_0__Bacteria, D_1__Proteobacteria, D_2__Gammaproteobacteria, D_3__Enterobacteriales, D_4__Enterobacteriaceae, D_5__Enterobacter, D_6__uncultured Enterobacter sp.	84	0.38009	0	1.07887	0	1	0	0	0	0	0	0	0	0	0	0	0	0	0	0	0	0	0	0	2	0	0	1	0	0	0	0	0	0	0	0	0	0	0	0	0	0	0	0	0	0	0
Ambiguous_taxa, KU145666.1.1486	KU145666.1.1486	D_0__Bacteria, D_1__Proteobacteria, D_2__Gammaproteobacteria, D_3__Enterobacteriales, D_4__Enterobacteriaceae, D_5__Klebsiella, Ambiguous_taxa	187	0.846154	0	2.12856	0	7	0	0	0	0	0	0	0	0	0	0	0	0	0	0	0	0	0	0	4	2	6	8	5	7	5	6	2	1	2	9	2	6	0	0	0	0	0	0	4	0	0
Ambiguous_taxa, LN866995.1.1482	LN866995.1.1482	D_0__Bacteria, D_1__Firmicutes, D_2__Clostridia, D_3__Clostridiales, D_4__Ruminococcaceae, D_5__Anaerotruncus, Ambiguous_taxa	148	0.669683	0	1.95272	0	0	0	0	0	0	0	0	1	3	2	1	2	2	0	0	0	0	2	0	1	0	0	0	3	0	0	0	0	0	0	0	0	0	0	0	0	0	0	0	2	0	0
D_6__uncultured bacterium, AB506573.1.1493	AB506573.1.1493	D_0__Bacteria, D_1__Proteobacteria, D_2__Gammaproteobacteria, D_3__Aeromonadales, D_4__Succinivibrionaceae, D_5__Succinivibrio, D_6__uncultured bacterium	2	0.00904977	0	0.134535	0	0	0	0	0	0	0	0	0	0	0	0	0	0	0	0	0	0	0	0	0	0	0	0	0	0	0	0	0	0	0	0	0	0	0	0	0	0	0	0	0	0	0
D_6__uncultured bacterium, AB606284.1.1481	AB606284.1.1481	D_0__Bacteria, D_1__Firmicutes, D_2__Clostridia, D_3__Clostridiales, D_4__Lachnospiraceae, D_5__Lachnoclostridium, D_6__uncultured bacterium	43	0.19457	0	0.68302	0	0	0	0	0	0	0	0	2	3	2	0	0	0	0	0	0	2	0	0	0	0	0	2	0	2	0	0	0	0	0	0	0	0	0	0	0	0	0	0	0	0	0
D_6__uncultured bacterium, AM405117.1.1481	AM405117.1.1481	D_0__Bacteria, D_1__Firmicutes, D_2__Clostridia, D_3__Clostridiales, D_4__Ruminococcaceae, D_5__Ruminococcaceae UCG-007, D_6__uncultured bacterium	280	1.26697	0	4.43808	0	1	0	0	0	0	0	0	0	0	0	0	0	0	0	0	0	0	0	0	9	28	24	14	9	8	0	0	0	0	0	0	0	0	0	0	0	0	0	0	17	0	0
Ambiguous_taxa, EF405002.1.1482	EF405002.1.1482	D_0__Bacteria, D_1__Firmicutes, D_2__Clostridia, D_3__Clostridiales, D_4__Ruminococcaceae, D_5__Ruminiclostridium 5, Ambiguous_taxa	199	0.900452	0	2.26616	0	0	0	0	0	0	0	0	4	8	2	5	1	1	2	3	3	6	0	0	0	0	0	0	0	0	0	0	0	0	0	0	0	0	0	0	0	0	0	0	0	0	1
D_6__uncultured bacterium, EF511181.1.1499	EF511181.1.1499	D_0__Bacteria, D_1__Proteobacteria, D_2__Gammaproteobacteria, D_3__Pasteurellales, D_4__Pasteurellaceae, D_5__Haemophilus, D_6__uncultured bacterium	8466	38.3077	0	184.291	0	8	0	0	0	4	0	0	6	5	2	0	0	1	0	1	0	2	2	6	4	4	10	1	0	5	1	0	2	0	1	0	0	1	0	0	0	0	1	0	1	0	7
D_6__uncultured bacterium, EU843243.1.1491	EU843243.1.1491	D_0__Bacteria, D_1__Firmicutes, D_2__Clostridia, D_3__Clostridiales, D_4__Ruminococcaceae, D_5__uncultured, D_6__uncultured bacterium	2	0.00904977	0	0.134535	0	0	0	0	0	0	0	0	0	0	0	2	0	0	0	0	0	0	0	0	0	0	0	0	0	0	0	0	0	0	0	0	0	0	0	0	0	0	0	0	0	0	0
D_6__metagenome, FPID01000005.6.1486	FPID01000005.6.1486	D_0__Bacteria, D_1__Proteobacteria, D_2__Gammaproteobacteria, D_3__Enterobacteriales, D_4__Enterobacteriaceae, D_5__Escherichia-Shigella, D_6__metagenome	6	0.0271493	0	0.188741	0	0	0	0	0	0	0	0	0	0	0	0	0	0	0	0	0	0	0	0	0	0	0	0	0	0	0	0	0	0	0	0	0	0	0	0	0	0	0	0	0	0	0
D_6__uncultured bacterium, GQ897892.1.1481	GQ897892.1.1481	D_0__Bacteria, D_1__Firmicutes, D_2__Clostridia, D_3__Clostridiales, D_4__Peptostreptococcaceae, D_5__Romboutsia, D_6__uncultured bacterium	23	0.104072	0	0.641753	0	0	0	0	0	0	0	0	0	0	0	0	0	0	0	0	0	0	0	0	0	0	0	0	0	0	0	0	0	0	0	0	0	0	0	0	0	0	0	0	0	0	0
D_6__uncultured bacterium, GQ897945.1.1481	GQ897945.1.1481	D_0__Bacteria, D_1__Firmicutes, D_2__Clostridia, D_3__Clostridiales, D_4__Ruminococcaceae, D_5__uncultured, D_6__uncultured bacterium	2097	9.48869	0	20.9082	0	0	0	3	0	0	0	0	56	51	39	28	34	51	23	28	21	30	37	35	0	0	0	0	0	0	0	0	0	0	0	0	0	0	0	0	0	0	0	0	0	40	50
Ambiguous_taxa, JX001465.1.1481	JX001465.1.1481	D_0__Bacteria, D_1__Proteobacteria, D_2__Gammaproteobacteria, D_3__Enterobacteriales, D_4__Enterobacteriaceae, Ambiguous_taxa, Ambiguous_taxa	20	0.0904977	0	0.786795	0	0	0	0	0	0	0	0	0	0	0	0	0	0	0	0	0	0	0	0	0	0	0	0	0	0	0	0	0	0	0	0	0	0	0	7	0	0	0	0	0	0	0
D_6__Enterobacter cloacae, KY129948.1.1512	KY129948.1.1512	D_0__Bacteria, D_1__Proteobacteria, D_2__Gammaproteobacteria, D_3__Enterobacteriales, D_4__Enterobacteriaceae, D_5__Enterobacter, D_6__Enterobacter cloacae	83	0.375566	0	1.18672	0	0	0	0	0	0	0	0	0	0	0	0	0	0	0	0	0	0	0	0	0	0	0	0	0	0	0	0	0	0	0	0	0	0	0	0	0	0	0	0	0	0	0
D_6__Collinsella aerofaciens, AB011814.1.1480	AB011814.1.1480	D_0__Bacteria, D_1__Actinobacteria, D_2__Coriobacteriia, D_3__Coriobacteriales, D_4__Coriobacteriaceae, D_5__Collinsella, D_6__Collinsella aerofaciens	4	0.0180995	0	0.133614	0	0	0	0	0	0	0	0	0	0	0	0	0	0	0	0	0	0	0	0	0	0	0	0	0	0	0	0	0	0	0	0	0	0	0	0	0	0	0	0	0	0	0
Ambiguous_taxa, AM696804.1.1480	AM696804.1.1480	D_0__Bacteria, D_1__Firmicutes, D_2__Clostridia, D_3__Clostridiales, D_4__Christensenellaceae, D_5__Christensenellaceae R-7 group, Ambiguous_taxa	69	0.312217	0	1.24217	0	0	0	0	0	0	0	0	1	0	0	0	0	0	0	0	0	0	0	0	0	0	0	0	0	0	0	0	0	0	0	0	0	0	0	0	0	0	0	0	0	0	0
D_6__uncultured bacterium, EF400719.1.1481	EF400719.1.1481	D_0__Bacteria, D_1__Firmicutes, D_2__Clostridia, D_3__Clostridiales, D_4__Lachnospiraceae, D_5__Lachnospiraceae UCG-010, D_6__uncultured bacterium	23	0.104072	0	0.574481	0	0	0	0	0	0	0	0	0	0	0	0	0	0	0	0	0	0	0	0	0	0	0	0	0	0	0	0	0	0	0	0	0	0	0	0	0	0	0	0	0	0	0
D_6__uncultured bacterium, EF403473.1.1481	EF403473.1.1481	D_0__Bacteria, D_1__Firmicutes, D_2__Clostridia, D_3__Clostridiales, D_4__Lachnospiraceae, D_5__Roseburia, D_6__uncultured bacterium	2867	12.9729	0	33.0389	0	0	0	0	0	0	0	0	43	33	30	30	22	21	30	35	32	23	33	24	0	0	0	0	0	0	0	0	0	0	0	0	0	0	0	0	0	0	0	0	0	28	34
Ambiguous_taxa, EF405456.1.1481	EF405456.1.1481	D_0__Bacteria, D_1__Firmicutes, D_2__Clostridia, D_3__Clostridiales, D_4__Ruminococcaceae, D_5__uncultured, Ambiguous_taxa	41	0.18552	0	0.593118	0	0	0	0	0	0	0	0	3	0	1	0	0	0	0	0	0	0	0	0	0	0	0	0	2	0	0	0	0	0	0	0	0	0	0	0	0	0	0	0	2	0	0
D_6__uncultured Pantoea sp., FJ268995.1.1480	FJ268995.1.1480	D_0__Bacteria, D_1__Proteobacteria, D_2__Gammaproteobacteria, D_3__Enterobacteriales, D_4__Enterobacteriaceae, D_5__Enterobacter, D_6__uncultured Pantoea sp.	176	0.79638	0	2.31579	0	0	0	0	0	0	0	0	0	0	0	0	0	0	0	0	0	0	0	0	0	0	0	0	0	0	0	0	0	0	0	0	0	0	0	0	0	0	0	0	0	0	0
D_6__metagenome, FPID01000064.4.1483	FPID01000064.4.1483	D_0__Bacteria, D_1__Proteobacteria, D_2__Gammaproteobacteria, D_3__Pseudomonadales, D_4__Pseudomonadaceae, D_5__Pseudomonas, D_6__metagenome	3	0.0135747	0	0.201802	0	0	0	0	0	0	0	0	0	0	0	0	0	0	0	0	0	0	0	0	0	0	0	0	0	0	0	0	0	0	0	0	0	0	0	0	0	0	0	0	0	0	0
D_6__uncultured bacterium, GQ871714.1.1480	GQ871714.1.1480	D_0__Bacteria, D_1__Firmicutes, D_2__Clostridia, D_3__Clostridiales, D_4__Ruminococcaceae, D_5__Subdoligranulum, D_6__uncultured bacterium	2853	12.9095	0	36.164	0	0	0	0	0	0	0	0	0	0	0	0	0	0	0	0	0	0	0	0	0	0	0	0	0	0	0	0	0	0	0	0	0	0	0	0	0	0	0	0	0	0	0
Ambiguous_taxa, HQ452860.1.1480	HQ452860.1.1480	D_0__Bacteria, D_1__Firmicutes, D_2__Erysipelotrichia, D_3__Erysipelotrichales, D_4__Erysipelotrichaceae, D_5__Merdibacter, Ambiguous_taxa	290	1.31222	0	3.99969	0	7	0	0	0	0	0	0	0	0	4	0	0	0	0	0	1	0	0	0	6	7	16	3	1	4	0	0	0	0	0	0	0	0	0	0	0	0	0	0	5	0	2
D_6__uncultured bacterium, HQ716576.1.1480	HQ716576.1.1480	D_0__Bacteria, D_1__Firmicutes, D_2__Clostridia, D_3__Clostridiales, D_4__Ruminococcaceae, D_5__uncultured, D_6__uncultured bacterium	43	0.19457	0	0.827465	0	0	0	0	0	0	0	0	0	0	1	0	0	0	0	0	0	0	0	0	3	0	0	0	0	2	0	0	0	0	0	0	0	0	0	0	0	0	0	0	0	0	0
Ambiguous_taxa, HQ764569.1.1480	HQ764569.1.1480	D_0__Bacteria, D_1__Firmicutes, D_2__Negativicutes, D_3__Selenomonadales, D_4__Veillonellaceae, D_5__Veillonella, Ambiguous_taxa	672522	3043.09	32	6409.98	2	144	0	55	9	0	0	1276	0	0	4	2	0	1	0	0	0	1	0	0	1	0	1	0	0	0	1	0	0	0	0	1	0	0	0	0	8624	8480	9528	8434	0	2	1
Ambiguous_taxa, JF430826.1.1480	JF430826.1.1480	D_0__Bacteria, D_1__Proteobacteria, D_2__Gammaproteobacteria, D_3__Pseudomonadales, D_4__Pseudomonadaceae, D_5__Pseudomonas, Ambiguous_taxa	2	0.00904977	0	0.134535	0	0	0	0	0	0	0	0	0	0	0	0	0	0	0	0	0	0	0	0	0	0	0	0	0	0	0	0	0	0	0	0	0	0	0	0	0	0	0	0	0	0	0
Ambiguous_taxa, KC527058.1.1482	KC527058.1.1482	D_0__Bacteria, D_1__Actinobacteria, D_2__Actinobacteria, D_3__Corynebacteriales, D_4__Corynebacteriaceae, D_5__Corynebacterium 1, Ambiguous_taxa	2	0.00904977	0	0.134535	0	0	0	0	0	0	0	0	0	0	0	0	0	0	0	0	0	0	0	0	0	0	0	0	0	0	0	0	0	0	0	0	0	0	0	0	0	0	0	0	0	0	0
D_6__uncultured bacterium, KJ808500.1.1480	KJ808500.1.1480	D_0__Bacteria, D_1__Firmicutes, D_2__Clostridia, D_3__Clostridiales, D_4__Clostridiaceae 1, D_5__Clostridium sensu stricto 1, D_6__uncultured bacterium	354	1.60181	0	6.14409	0	0	0	0	0	0	0	0	0	0	0	2	0	0	3	3	2	0	4	2	0	0	0	0	0	0	0	0	0	0	0	0	0	0	0	0	0	0	0	0	0	0	1
D_6__uncultured Leclercia sp., KY660632.1.1484	KY660632.1.1484	D_0__Bacteria, D_1__Proteobacteria, D_2__Gammaproteobacteria, D_3__Enterobacteriales, D_4__Enterobacteriaceae, D_5__Enterobacter, D_6__uncultured Leclercia sp.	48	0.217195	0	0.692737	0	0	0	0	0	0	0	0	0	0	0	0	0	0	0	0	0	0	0	0	0	0	0	0	0	0	0	0	0	0	0	0	0	0	0	0	0	0	0	0	0	0	0
D_6__uncultured bacterium, FM872625.1.1479	FM872625.1.1479	D_0__Bacteria, D_1__Firmicutes, D_2__Clostridia, D_3__Clostridiales, D_4__Family XI, D_5__Peptoniphilus, D_6__uncultured bacterium	3	0.0135747	0	0.201802	0	0	0	0	0	0	0	0	0	0	0	0	0	0	0	0	0	0	0	0	0	0	0	0	0	0	0	0	0	0	0	0	0	0	0	0	0	0	0	0	0	0	0
D_6__uncultured bacterium, GQ159576.1.1479	GQ159576.1.1479	D_0__Bacteria, D_1__Bacteroidetes, D_2__Bacteroidia, D_3__Bacteroidales, D_4__Prevotellaceae, D_5__Prevotella 9, D_6__uncultured bacterium	32	0.144796	0	0.717846	0	0	0	0	0	0	0	0	0	0	0	0	0	0	0	0	0	0	0	0	0	0	0	0	0	0	0	0	0	0	0	0	0	0	0	0	0	0	0	0	0	0	0
D_6__uncultured bacterium, GQ897144.1.1479	GQ897144.1.1479	D_0__Bacteria, D_1__Firmicutes, D_2__Clostridia, D_3__Clostridiales, D_4__Ruminococcaceae, D_5__Faecalibacterium, D_6__uncultured bacterium	11	0.0497738	0	0.319463	0	0	0	0	0	0	0	0	0	1	0	0	0	0	0	0	0	0	0	0	0	0	0	0	0	0	0	0	0	0	0	0	0	0	0	0	0	0	0	0	3	0	0
D_6__uncultured bacterium, GQ897367.1.1479	GQ897367.1.1479	D_0__Bacteria, D_1__Firmicutes, D_2__Clostridia, D_3__Clostridiales, D_4__Ruminococcaceae, D_5__Ruminococcaceae UCG-010, D_6__uncultured bacterium	4852	21.9548	0	38.8152	0	6	0	1	0	1	0	0	97	57	35	35	35	39	31	42	26	39	30	42	43	23	62	19	19	22	0	0	0	0	0	0	0	0	0	0	0	0	0	0	44	46	64
D_6__Pseudomonas aeruginosa, HM480353.1.1479	HM480353.1.1479	D_0__Bacteria, D_1__Proteobacteria, D_2__Gammaproteobacteria, D_3__Pseudomonadales, D_4__Pseudomonadaceae, D_5__Pseudomonas, D_6__Pseudomonas aeruginosa	2	0.00904977	0	0.134535	0	0	0	0	0	0	0	0	0	0	0	0	0	0	0	0	0	0	0	0	0	0	0	0	0	0	0	0	0	0	0	0	0	0	0	2	0	0	0	0	0	0	0
Ambiguous_taxa, JQ084662.1.1479	JQ084662.1.1479	D_0__Bacteria, D_1__Firmicutes, D_2__Clostridia, D_3__Clostridiales, D_4__Clostridiales vadinBB60 group, Ambiguous_taxa, Ambiguous_taxa	131	0.59276	0	1.83569	0	0	0	0	0	0	0	0	7	9	4	5	2	8	6	6	0	4	6	2	0	0	0	0	0	0	0	0	0	0	0	0	0	0	0	0	0	0	0	0	0	5	8
Ambiguous_taxa, KP966501.1.1487	KP966501.1.1487	D_0__Bacteria, D_1__Proteobacteria, D_2__Gammaproteobacteria, D_3__Pseudomonadales, D_4__Pseudomonadaceae, D_5__Pseudomonas, Ambiguous_taxa	9	0.040724	0	0.429765	0	0	0	0	0	0	0	0	0	0	0	0	0	0	0	0	0	0	0	0	0	0	0	0	0	0	0	0	0	0	0	0	0	0	0	0	0	0	0	0	0	0	0
Ambiguous_taxa, KT963782.1.1479	KT963782.1.1479	D_0__Bacteria, D_1__Firmicutes, D_2__Clostridia, D_3__Clostridiales, D_4__Ruminococcaceae, D_5__Ruminococcaceae UCG-010, Ambiguous_taxa	9208	41.6652	0	96.0845	0	0	0	0	0	0	0	0	210	158	114	76	91	77	60	110	64	70	100	130	16	3	20	2	3	6	0	0	0	0	0	0	0	0	0	0	0	0	0	0	16	124	173
Ambiguous_taxa, LT576391.1.1479	LT576391.1.1479	D_0__Bacteria, D_1__Firmicutes, D_2__Clostridia, D_3__Clostridiales, D_4__Family XIII, D_5__[Eubacterium] nodatum group, Ambiguous_taxa	65	0.294118	0	1.10758	0	0	0	0	0	0	0	0	0	0	0	0	0	0	0	0	0	0	0	0	0	0	0	0	0	0	0	0	0	0	0	0	0	0	0	0	0	0	0	0	0	0	0
D_6__Spirochaeta sp., Z22778.1.1483	Z22778.1.1483	D_0__Bacteria, D_1__Firmicutes, D_2__Bacilli, D_3__Bacillales, D_4__Staphylococcaceae, D_5__Staphylococcus, D_6__Spirochaeta sp.	3	0.0135747	0	0.201802	0	0	0	0	0	0	0	0	0	0	0	0	0	0	0	0	0	0	0	0	0	0	0	0	0	0	0	0	0	0	0	0	0	0	0	0	0	0	0	0	0	0	0
D_6__uncultured bacterium, AB559597.1.1506	AB559597.1.1506	D_0__Bacteria, D_1__Firmicutes, D_2__Clostridia, D_3__Clostridiales, D_4__Ruminococcaceae, D_5__Subdoligranulum, D_6__uncultured bacterium	20	0.0904977	0	0.39422	0	0	0	0	0	0	0	0	0	2	0	0	0	0	0	0	0	0	0	0	0	0	0	0	0	0	0	0	0	0	0	0	0	0	0	0	0	0	0	0	0	0	0
D_6__uncultured bacterium, EF399641.1.1478	EF399641.1.1478	D_0__Bacteria, D_1__Firmicutes, D_2__Clostridia, D_3__Clostridiales, D_4__Family XIII, D_5__Family XIII UCG-001, D_6__uncultured bacterium	1911	8.64706	0	19.6087	0	22	0	0	0	0	0	0	20	27	14	11	8	15	19	35	9	14	21	21	6	5	7	2	0	5	0	0	0	0	0	0	0	0	0	0	0	0	0	0	6	7	13
D_6__uncultured bacterium, EF405180.1.1479	EF405180.1.1479	D_0__Bacteria, D_1__Firmicutes, D_2__Clostridia, D_3__Clostridiales, D_4__Ruminococcaceae, D_5__Faecalibacterium, D_6__uncultured bacterium	330	1.49321	0	3.26221	0	0	0	0	0	0	0	0	0	4	16	13	4	3	5	9	5	6	6	6	2	4	0	4	4	2	0	0	0	0	0	0	0	0	0	0	0	0	0	0	0	5	5
D_6__Staphylococcus sp. THWCS3, GQ284366.1.1478	GQ284366.1.1478	D_0__Bacteria, D_1__Firmicutes, D_2__Bacilli, D_3__Bacillales, D_4__Staphylococcaceae, D_5__Staphylococcus, D_6__Staphylococcus sp. THWCS3	4	0.0180995	0	0.189828	0	0	0	0	0	0	0	0	0	0	0	0	0	0	0	0	0	0	0	0	0	0	0	0	0	0	0	0	0	0	0	0	0	0	0	0	0	0	0	0	0	0	0
D_6__uncultured organism, HQ805205.1.1478	HQ805205.1.1478	D_0__Bacteria, D_1__Firmicutes, D_2__Negativicutes, D_3__Selenomonadales, D_4__Veillonellaceae, D_5__Veillonella, D_6__uncultured organism	283	1.28054	0	3.64355	0	0	0	0	0	0	0	0	0	0	0	0	0	0	0	0	0	0	0	0	0	0	0	0	0	0	0	0	0	0	0	0	0	0	0	0	12	9	12	10	0	0	0
Ambiguous_taxa, JN104595.1.1478	JN104595.1.1478	D_0__Bacteria, D_1__Proteobacteria, D_2__Gammaproteobacteria, D_3__Enterobacteriales, D_4__Enterobacteriaceae, D_5__Enterobacter, Ambiguous_taxa	3	0.0135747	0	0.15014	0	0	0	0	0	0	0	0	0	0	0	0	0	0	0	0	0	0	0	0	0	0	0	0	0	0	0	0	0	0	0	0	0	0	0	2	0	0	0	0	0	0	0
D_6__uncultured bacterium, JQ820142.1.1478	JQ820142.1.1478	D_0__Bacteria, D_1__Firmicutes, D_2__Clostridia, D_3__Clostridiales, D_4__Ruminococcaceae, D_5__Ruminococcaceae UCG-005, D_6__uncultured bacterium	1323	5.98643	0	21.967	0	0	0	0	0	0	0	0	0	0	0	0	0	0	0	0	0	0	0	0	0	0	0	0	0	0	0	0	0	0	0	0	0	0	0	0	0	0	0	0	0	0	0
Ambiguous_taxa, KF941211.1.1478	KF941211.1.1478	D_0__Bacteria, D_1__Proteobacteria, D_2__Gammaproteobacteria, D_3__Enterobacteriales, D_4__Enterobacteriaceae, D_5__Enterobacter, Ambiguous_taxa	158	0.714932	0	2.53614	0	0	0	0	0	0	0	0	0	0	0	0	0	0	0	0	0	0	0	0	10	11	11	9	0	11	2	0	1	0	1	0	1	0	0	0	0	0	0	0	6	0	0
D_6__unidentified, KH179773.1.1478	KH179773.1.1478	D_0__Bacteria, D_1__Firmicutes, D_2__Bacilli, D_3__Bacillales, D_4__Sporolactobacillaceae, D_5__uncultured, D_6__unidentified	4	0.0180995	0	0.269069	0	0	0	0	0	0	0	0	0	0	0	0	0	0	0	0	0	0	0	0	0	0	0	0	0	0	0	0	0	0	0	0	0	0	0	0	0	0	0	0	0	0	0
D_6__Enterobacter asburiae, KM264402.1.1478	KM264402.1.1478	D_0__Bacteria, D_1__Proteobacteria, D_2__Gammaproteobacteria, D_3__Enterobacteriales, D_4__Enterobacteriaceae, D_5__Enterobacter, D_6__Enterobacter asburiae	86	0.38914	0	1.32207	0	0	0	0	0	0	0	0	0	0	0	0	0	0	0	0	0	0	0	0	0	0	0	0	0	1	0	0	0	0	0	0	0	0	0	0	0	0	0	0	1	0	0
D_6__uncultured rumen bacterium, KR068016.1.1478	KR068016.1.1478	D_0__Bacteria, D_1__Firmicutes, D_2__Clostridia, D_3__Clostridiales, D_4__Ruminococcaceae, D_5__[Eubacterium] coprostanoligenes group, D_6__uncultured rumen bacterium	16	0.0723982	0	0.441288	0	0	0	0	0	0	0	0	0	0	0	0	0	0	0	0	0	0	0	0	0	0	0	0	0	0	0	0	0	0	0	0	0	0	0	0	0	0	0	0	0	0	0
Ambiguous_taxa, KR068167.1.1478	KR068167.1.1478	D_0__Bacteria, D_1__Firmicutes, D_2__Clostridia, D_3__Clostridiales, D_4__Ruminococcaceae, D_5__Ruminococcaceae NK4A214 group, Ambiguous_taxa	165	0.746606	0	2.40247	0	0	0	0	0	0	0	0	0	0	1	0	0	2	1	2	1	0	1	2	0	0	0	0	0	0	0	0	0	0	0	0	0	0	0	0	0	0	0	0	0	0	2
Ambiguous_taxa, AB021702.1.1477	AB021702.1.1477	D_0__Bacteria, D_1__Firmicutes, D_2__Clostridia, D_3__Clostridiales, D_4__Family XIII, D_5__Mogibacterium, Ambiguous_taxa	20	0.0904977	0	0.564841	0	0	0	0	0	0	0	0	0	0	0	0	0	0	0	0	0	0	0	0	0	0	0	0	0	0	0	0	0	0	0	0	0	0	0	0	0	0	0	0	0	0	0
D_6__uncultured bacterium, AM275521.1.1477	AM275521.1.1477	D_0__Bacteria, D_1__Bacteroidetes, D_2__Bacteroidia, D_3__Bacteroidales, D_4__Bacteroidaceae, D_5__Bacteroides, D_6__uncultured bacterium	6	0.0271493	0	0.250791	0	0	0	0	0	0	0	0	0	0	0	0	0	0	0	0	0	0	0	0	0	0	0	0	0	0	0	0	0	0	0	0	0	0	0	0	0	0	0	0	0	0	0
D_6__uncultured bacterium, AM930317.1.1477	AM930317.1.1477	D_0__Bacteria, D_1__Bacteroidetes, D_2__Bacteroidia, D_3__Flavobacteriales, D_4__Weeksellaceae, D_5__Moheibacter, D_6__uncultured bacterium	77	0.348416	0	3.49036	0	0	4	0	13	0	0	11	0	0	0	0	0	0	0	0	0	0	0	0	0	0	0	0	0	0	0	0	0	0	0	0	0	0	0	0	0	0	0	0	0	0	0
D_6__uncultured bacterium, EF402071.1.1478	EF402071.1.1478	D_0__Bacteria, D_1__Firmicutes, D_2__Clostridia, D_3__Clostridiales, D_4__Ruminococcaceae, D_5__uncultured, D_6__uncultured bacterium	3497	15.8235	0	24.7473	0	63	0	0	0	0	0	0	57	30	31	27	11	28	27	21	22	15	16	27	32	24	56	27	24	36	0	0	0	0	0	0	0	0	0	0	0	0	0	0	68	28	39
D_6__uncultured bacterium, EF403840.1.1478	EF403840.1.1478	D_0__Bacteria, D_1__Firmicutes, D_2__Clostridia, D_3__Clostridiales, D_4__Ruminococcaceae, D_5__Subdoligranulum, D_6__uncultured bacterium	2529	11.4434	0	23.3612	0	56	0	1	0	0	0	9	54	58	50	67	45	60	45	51	42	38	50	39	54	29	50	36	22	37	0	0	0	0	0	0	0	0	0	0	0	0	0	0	58	22	31
D_6__uncultured bacterium, EF404130.1.1478	EF404130.1.1478	D_0__Bacteria, D_1__Firmicutes, D_2__Clostridia, D_3__Clostridiales, D_4__Ruminococcaceae, D_5__Ruminococcus 1, D_6__uncultured bacterium	178	0.80543	0	2.63252	0	0	0	0	0	0	0	0	2	2	2	0	0	2	0	4	0	1	5	5	0	0	0	0	0	0	0	0	0	0	0	0	0	0	0	0	0	0	0	0	0	0	0
D_6__metagenome, FPID01000137.1.1477	FPID01000137.1.1477	D_0__Bacteria, D_1__Proteobacteria, D_2__Gammaproteobacteria, D_3__Enterobacteriales, D_4__Enterobacteriaceae, D_5__Escherichia-Shigella, D_6__metagenome	13	0.0588235	0	0.345328	0	0	0	0	0	0	0	0	0	1	0	0	0	0	0	0	0	0	0	0	0	0	0	0	0	0	0	0	0	0	0	0	0	0	0	0	0	0	0	0	0	0	0
Ambiguous_taxa, GQ897552.1.1477	GQ897552.1.1477	D_0__Bacteria, D_1__Firmicutes, D_2__Clostridia, D_3__Clostridiales, D_4__Christensenellaceae, D_5__Christensenellaceae R-7 group, Ambiguous_taxa	137	0.61991	0	1.73477	0	0	0	0	0	0	0	0	2	1	0	0	0	2	1	0	0	2	0	1	0	1	3	0	0	0	0	0	0	0	0	0	0	0	0	0	0	0	0	0	0	1	0
D_6__Pseudomonas aeruginosa, GU395985.1.1477	GU395985.1.1477	D_0__Bacteria, D_1__Proteobacteria, D_2__Gammaproteobacteria, D_3__Pseudomonadales, D_4__Pseudomonadaceae, D_5__Pseudomonas, D_6__Pseudomonas aeruginosa	3	0.0135747	0	0.201802	0	0	0	0	0	0	0	0	0	0	0	0	0	0	0	0	0	0	0	0	0	0	0	0	0	0	0	0	0	0	0	0	0	0	0	0	0	0	0	0	0	0	0
Ambiguous_taxa, KR296789.95960.97457	KR296789.95960.97457	D_0__Bacteria, D_1__Cyanobacteria, D_2__Oxyphotobacteria, D_3__Chloroplast, Ambiguous_taxa, Ambiguous_taxa, Ambiguous_taxa	3	0.0135747	0	0.201802	0	0	0	0	0	0	0	0	0	0	0	0	0	0	0	0	0	0	0	0	0	0	0	0	0	0	0	0	0	0	0	0	0	0	0	0	0	0	0	0	0	0	0
Ambiguous_taxa, AY690687.1.1476	AY690687.1.1476	D_0__Bacteria, D_1__Firmicutes, D_2__Bacilli, D_3__Bacillales, D_4__Bacillaceae, D_5__Bacillus, Ambiguous_taxa	5	0.0226244	0	0.336336	0	0	0	0	0	0	0	0	0	0	0	0	0	0	0	0	0	0	0	0	0	0	0	0	0	0	0	0	0	0	0	0	0	0	0	0	0	0	0	0	0	0	0
D_6__uncultured bacterium, DQ905381.1.1476	DQ905381.1.1476	D_0__Bacteria, D_1__Firmicutes, D_2__Clostridia, D_3__Clostridiales, D_4__Lachnospiraceae, D_5__Blautia, D_6__uncultured bacterium	3	0.0135747	0	0.201802	0	0	0	0	0	0	0	0	0	0	0	0	0	0	0	0	0	0	0	0	0	0	0	0	0	0	0	0	0	0	0	0	0	0	0	0	0	0	0	0	0	0	0
D_6__uncultured bacterium, EF401863.1.1477	EF401863.1.1477	D_0__Bacteria, D_1__Firmicutes, D_2__Clostridia, D_3__Clostridiales, D_4__Family XIII, D_5__Family XIII AD3011 group, D_6__uncultured bacterium	29	0.131222	0	0.518716	0	0	0	0	0	0	0	0	0	0	0	0	0	0	0	0	0	2	0	0	0	0	0	0	0	0	0	0	0	0	0	0	0	0	0	0	0	0	0	0	0	0	0
D_6__uncultured bacterium, EF401954.1.1477	EF401954.1.1477	D_0__Bacteria, D_1__Firmicutes, D_2__Clostridia, D_3__Clostridiales, D_4__Family XIII, D_5__Family XIII AD3011 group, D_6__uncultured bacterium	170	0.769231	0	2.04632	0	3	0	0	0	0	0	0	4	0	3	0	0	0	2	0	1	0	2	0	4	0	5	1	0	1	0	0	0	0	0	0	0	0	0	0	0	0	0	0	6	1	0
D_6__uncultured bacterium, EF404556.1.1477	EF404556.1.1477	D_0__Bacteria, D_1__Firmicutes, D_2__Clostridia, D_3__Clostridiales, D_4__Ruminococcaceae, D_5__Candidatus Soleaferrea, D_6__uncultured bacterium	45	0.20362	0	0.79726	0	0	0	0	0	0	0	0	0	0	0	0	0	0	0	0	0	0	2	0	0	0	0	0	0	0	0	0	0	0	0	0	0	0	0	0	0	0	0	0	0	0	0
D_6__uncultured bacterium, FJ470422.1.1476	FJ470422.1.1476	D_0__Bacteria, D_1__Fusobacteria, D_2__Fusobacteriia, D_3__Fusobacteriales, D_4__Fusobacteriaceae, D_5__Fusobacterium, D_6__uncultured bacterium	10	0.0452489	0	0.327161	0	0	0	0	0	0	0	0	0	0	0	0	0	0	0	0	0	0	0	0	0	0	0	0	0	0	0	0	0	0	0	0	0	0	0	0	0	0	0	0	0	0	0
Ambiguous_taxa, FJ880872.1.1476	FJ880872.1.1476	D_0__Bacteria, D_1__Firmicutes, D_2__Clostridia, D_3__Clostridiales, D_4__Ruminococcaceae, D_5__uncultured, Ambiguous_taxa	143	0.647059	0	2.01412	0	0	0	0	0	0	0	0	0	0	0	0	0	0	0	0	0	0	0	0	10	6	10	11	5	9	0	0	0	0	0	0	0	0	0	0	0	0	0	0	10	0	0
D_6__uncultured bacterium, FJ904262.1.1477	FJ904262.1.1477	D_0__Bacteria, D_1__Firmicutes, D_2__Clostridia, D_3__Clostridiales, D_4__Ruminococcaceae, D_5__Candidatus Soleaferrea, D_6__uncultured bacterium	2	0.00904977	0	0.134535	0	0	0	0	0	0	0	0	0	0	0	0	0	0	0	0	0	0	0	0	0	0	0	0	0	0	0	0	0	0	0	0	0	0	0	0	0	0	0	0	0	0	0
Ambiguous_taxa, HK693790.2.1477	HK693790.2.1477	D_0__Bacteria, D_1__Firmicutes, D_2__Clostridia, D_3__Clostridiales, D_4__Peptostreptococcaceae, D_5__Asaccharospora, Ambiguous_taxa	2	0.00904977	0	0.134535	0	0	0	0	0	0	0	0	0	0	0	0	0	0	0	0	0	0	0	0	0	0	0	0	0	0	0	0	0	0	0	0	0	0	0	0	0	0	0	0	0	0	0
D_6__uncultured bacterium, HQ716342.1.1476	HQ716342.1.1476	D_0__Bacteria, D_1__Firmicutes, D_2__Erysipelotrichia, D_3__Erysipelotrichales, D_4__Erysipelotrichaceae, D_5__uncultured bacterium, D_6__uncultured bacterium	381	1.72398	0	5.08302	0	0	0	0	0	0	0	0	14	3	4	5	0	4	1	4	2	4	7	4	0	0	0	0	0	0	0	0	0	0	0	0	0	0	0	0	0	0	0	0	0	5	18
Ambiguous_taxa, AB696024.1.1475	AB696024.1.1475	D_0__Bacteria, D_1__Firmicutes, D_2__Bacilli, D_3__Bacillales, D_4__Bacillaceae, D_5__Bacillus, Ambiguous_taxa	84	0.38009	0	3.94166	0	0	0	0	0	0	0	0	0	0	0	0	0	0	0	0	0	0	0	0	0	0	0	0	0	0	0	0	0	0	0	0	0	0	0	16	0	0	0	0	0	0	0
Ambiguous_taxa, AM277985.1.1475	AM277985.1.1475	D_0__Bacteria, D_1__Firmicutes, D_2__Clostridia, D_3__Clostridiales, D_4__Clostridiales vadinBB60 group, Ambiguous_taxa, Ambiguous_taxa	584	2.64253	0	8.16666	0	0	0	0	0	0	0	0	3	8	4	2	1	0	1	1	1	0	5	3	0	0	0	0	0	4	0	0	0	0	0	0	0	0	0	0	0	0	0	0	0	7	6
D_6__Ruminococcus sp. CE2, AY960567.1.1475	AY960567.1.1475	D_0__Bacteria, D_1__Firmicutes, D_2__Clostridia, D_3__Clostridiales, D_4__Lachnospiraceae, D_5__Lachnospiraceae UCG-008, D_6__Ruminococcus sp. CE2	2	0.00904977	0	0.134535	0	0	0	0	0	0	0	0	0	0	0	0	0	0	0	0	0	0	0	0	0	0	0	0	0	0	0	0	0	0	0	0	0	0	0	0	0	0	0	0	0	0	0
D_6__uncultured Bacteroidetes bacterium, DQ365999.1.1490	DQ365999.1.1490	D_0__Bacteria, D_1__Bacteroidetes, D_2__Bacteroidia, D_3__Chitinophagales, D_4__Chitinophagaceae, D_5__Segetibacter, D_6__uncultured Bacteroidetes bacterium	3	0.0135747	0	0.201802	0	0	0	0	3	0	0	0	0	0	0	0	0	0	0	0	0	0	0	0	0	0	0	0	0	0	0	0	0	0	0	0	0	0	0	0	0	0	0	0	0	0	0
D_6__uncultured bacterium, EF404722.1.1476	EF404722.1.1476	D_0__Bacteria, D_1__Firmicutes, D_2__Clostridia, D_3__Clostridiales, D_4__Ruminococcaceae, D_5__uncultured, D_6__uncultured bacterium	7029	31.8054	0	87.4477	0	164	0	1	0	0	0	5	43	62	70	34	43	45	60	53	40	53	65	48	237	185	418	251	158	189	0	0	0	0	0	0	0	0	0	0	0	0	0	0	319	37	48
D_6__uncultured bacterium, EF404796.1.1476	EF404796.1.1476	D_0__Bacteria, D_1__Firmicutes, D_2__Clostridia, D_3__Clostridiales, D_4__Lachnospiraceae, D_5__Lachnospiraceae ND3007 group, D_6__uncultured bacterium	36871	166.837	4	403.04	0	229	0	6	0	0	0	21	263	425	321	283	319	387	430	595	409	399	508	455	56	32	80	26	33	36	0	0	0	0	0	0	0	0	0	0	0	0	0	0	52	168	236
Ambiguous_taxa, FJ532063.1.1475	FJ532063.1.1475	D_0__Bacteria, D_1__Proteobacteria, D_2__Gammaproteobacteria, D_3__Enterobacteriales, D_4__Enterobacteriaceae, D_5__Klebsiella, Ambiguous_taxa	16	0.0723982	0	0.30779	0	0	0	0	0	0	0	0	0	0	0	0	0	0	0	0	0	0	0	0	0	0	0	0	1	0	2	0	2	0	0	1	0	0	0	0	0	0	0	0	0	0	0
D_6__uncultured bacterium, GQ267964.1.1475	GQ267964.1.1475	D_0__Bacteria, D_1__Firmicutes, D_2__Bacilli, D_3__Lactobacillales, D_4__Streptococcaceae, D_5__Lactococcus, D_6__uncultured bacterium	2	0.00904977	0	0.134535	0	0	0	0	0	0	0	0	0	0	0	0	0	0	0	0	0	0	0	0	0	0	0	0	0	0	0	0	0	0	0	0	0	0	0	0	0	0	0	0	0	0	0
D_6__uncultured bacterium, GQ896998.1.1475	GQ896998.1.1475	D_0__Bacteria, D_1__Firmicutes, D_2__Clostridia, D_3__Clostridiales, D_4__Family XIII, D_5__Family XIII AD3011 group, D_6__uncultured bacterium	8916	40.3439	0	74.9339	0	3	0	3	0	0	0	0	278	186	164	121	121	215	129	156	81	122	143	189	14	6	15	8	3	12	0	0	0	0	0	0	0	0	0	0	0	0	0	0	14	126	237
D_6__uncultured bacterium, GQ897177.1.1475	GQ897177.1.1475	D_0__Bacteria, D_1__Firmicutes, D_2__Clostridia, D_3__Clostridiales, D_4__Ruminococcaceae, D_5__Ruminococcaceae UCG-005, D_6__uncultured bacterium	947	4.28507	0	7.363	0	13	0	0	0	0	0	0	3	5	11	11	10	16	4	2	3	13	11	1	4	4	12	7	4	2	0	0	0	0	0	0	0	0	0	0	0	0	0	0	31	10	8
D_6__uncultured bacterium, GQ897470.1.1475	GQ897470.1.1475	D_0__Bacteria, D_1__Firmicutes, D_2__Clostridia, D_3__Clostridiales, D_4__Family XIII, D_5__Family XIII AD3011 group, D_6__uncultured bacterium	115	0.520362	0	1.82303	0	13	0	0	0	0	0	0	0	0	0	0	0	0	0	0	0	0	0	0	0	0	0	3	0	0	0	0	0	0	0	0	0	0	0	0	0	0	0	0	6	0	0
Ambiguous_taxa, HM159970.1.1478	HM159970.1.1478	D_0__Bacteria, D_1__Proteobacteria, D_2__Gammaproteobacteria, D_3__Aeromonadales, D_4__Aeromonadaceae, D_5__Aeromonas, Ambiguous_taxa	60	0.271493	0	0.867888	0	0	0	0	0	0	0	0	0	0	0	0	0	0	0	0	0	0	0	0	0	0	0	0	0	0	0	0	0	0	0	0	0	0	0	0	0	0	0	0	0	0	0
D_6__uncultured organism, HQ819159.1.1475	HQ819159.1.1475	D_0__Bacteria, D_1__Firmicutes, D_2__Clostridia, D_3__Clostridiales, D_4__Lachnospiraceae, D_5__Epulopiscium, D_6__uncultured organism	20	0.0904977	0	0.477636	0	0	0	0	0	0	0	0	0	0	0	0	0	0	0	0	0	0	0	0	0	0	0	0	0	0	0	0	0	0	0	0	0	0	0	0	0	0	0	0	0	0	0
D_6__Bacillus subtilis, JN713920.1.1494	JN713920.1.1494	D_0__Bacteria, D_1__Firmicutes, D_2__Bacilli, D_3__Bacillales, D_4__Bacillaceae, D_5__Bacillus, D_6__Bacillus subtilis	6	0.0271493	0	0.403604	0	0	0	0	0	0	0	0	0	0	0	0	0	0	0	0	0	0	0	0	0	0	0	0	0	0	0	0	0	0	0	0	0	0	0	0	0	0	0	0	0	0	0
Ambiguous_taxa, KR026980.1.1475	KR026980.1.1475	D_0__Bacteria, D_1__Proteobacteria, D_2__Gammaproteobacteria, D_3__Enterobacteriales, D_4__Enterobacteriaceae, D_5__Lelliottia, Ambiguous_taxa	58	0.262443	0	0.881059	0	0	0	0	0	0	0	0	0	0	0	0	0	0	0	0	0	0	0	0	0	0	0	0	0	0	0	0	0	0	0	0	0	0	0	0	0	0	0	0	0	0	0
Ambiguous_taxa, KR870880.1.1475	KR870880.1.1475	D_0__Bacteria, D_1__Proteobacteria, D_2__Gammaproteobacteria, D_3__Betaproteobacteriales, D_4__Neisseriaceae, D_5__Neisseria, Ambiguous_taxa	2	0.00904977	0	0.134535	0	0	0	0	0	0	0	0	0	0	0	0	0	0	0	0	0	0	0	0	0	0	0	0	0	0	0	0	0	0	0	0	0	0	0	0	0	0	0	0	0	0	0
D_6__uncultured bacterium, AF371632.1.1474	AF371632.1.1474	D_0__Bacteria, D_1__Firmicutes, D_2__Clostridia, D_3__Clostridiales, D_4__Lachnospiraceae, D_5__Roseburia, D_6__uncultured bacterium	4	0.0180995	0	0.164145	0	0	0	0	0	0	0	0	0	0	0	0	0	0	0	0	0	0	0	0	0	0	0	0	0	0	0	0	0	0	0	0	0	0	0	0	0	0	0	0	0	0	0
D_6__uncultured bacterium, AM265447.1.1474	AM265447.1.1474	D_0__Bacteria, D_1__Bacteroidetes, D_2__Bacteroidia, D_3__Bacteroidales, D_4__Bacteroidaceae, D_5__Bacteroides, D_6__uncultured bacterium	60	0.271493	0	1.17881	0	0	0	0	0	0	0	0	0	0	0	0	0	0	0	0	0	0	0	0	0	0	0	0	0	0	0	0	0	0	0	0	0	0	0	0	0	0	0	0	0	0	0
D_6__uncultured bacterium, DQ905455.1.1474	DQ905455.1.1474	D_0__Bacteria, D_1__Firmicutes, D_2__Clostridia, D_3__Clostridiales, D_4__Lachnospiraceae, D_5__Roseburia, D_6__uncultured bacterium	2523	11.4163	0	27.578	0	0	0	0	0	0	0	0	54	31	27	22	27	27	28	39	23	26	31	40	0	0	0	0	0	0	0	0	0	0	0	0	0	0	0	0	0	0	0	0	0	23	35
D_6__uncultured Staphylococcus sp., FJ957497.1.1475	FJ957497.1.1475	D_0__Bacteria, D_1__Firmicutes, D_2__Bacilli, D_3__Bacillales, D_4__Staphylococcaceae, D_5__Staphylococcus, D_6__uncultured Staphylococcus sp.	4	0.0180995	0	0.189828	0	0	0	0	0	0	0	0	0	0	0	0	0	0	0	0	0	0	0	0	0	0	0	0	0	0	0	0	0	0	0	0	0	2	0	0	0	0	0	0	0	0	0
D_6__uncultured bacterium, GQ267982.1.1474	GQ267982.1.1474	D_0__Bacteria, D_1__Firmicutes, D_2__Bacilli, D_3__Lactobacillales, D_4__Streptococcaceae, D_5__Lactococcus, D_6__uncultured bacterium	6	0.0271493	0	0.211457	0	0	0	0	0	0	0	0	0	0	0	0	0	0	2	0	0	2	0	0	0	0	0	0	0	0	0	0	0	0	0	0	0	0	0	0	0	0	0	0	0	0	0
Ambiguous_taxa, GQ267983.1.1474	GQ267983.1.1474	D_0__Bacteria, D_1__Firmicutes, D_2__Bacilli, D_3__Lactobacillales, D_4__Streptococcaceae, D_5__Lactococcus, Ambiguous_taxa	3	0.0135747	0	0.15014	0	0	0	0	0	0	0	0	0	0	0	0	0	0	0	0	0	0	0	0	0	0	0	0	0	0	0	0	0	0	0	0	0	0	0	0	0	0	0	0	0	0	0
D_6__uncultured bacterium, GQ897305.1.1474	GQ897305.1.1474	D_0__Bacteria, D_1__Firmicutes, D_2__Clostridia, D_3__Clostridiales, D_4__Lachnospiraceae, D_5__Dorea, D_6__uncultured bacterium	70	0.316742	0	1.66764	0	0	0	0	0	0	0	0	2	2	0	0	1	0	0	0	0	0	0	0	0	0	0	0	0	0	0	0	0	0	0	0	0	0	0	0	0	0	0	0	0	4	0
D_6__Klebsiella pneumoniae, GU594297.1.1474	GU594297.1.1474	D_0__Bacteria, D_1__Proteobacteria, D_2__Gammaproteobacteria, D_3__Enterobacteriales, D_4__Enterobacteriaceae, D_5__Klebsiella, D_6__Klebsiella pneumoniae	39	0.176471	0	0.64002	0	0	0	0	0	0	0	0	0	0	0	0	0	0	0	0	0	0	0	0	1	0	1	0	1	0	2	5	2	1	0	2	0	3	0	0	0	0	0	0	2	0	0
D_6__Corynebacterium bovis, JX298782.1.1507	JX298782.1.1507	D_0__Bacteria, D_1__Actinobacteria, D_2__Actinobacteria, D_3__Corynebacteriales, D_4__Corynebacteriaceae, D_5__Corynebacterium 1, D_6__Corynebacterium bovis	2	0.00904977	0	0.134535	0	0	0	0	0	0	0	0	0	0	0	0	0	0	0	0	0	0	0	0	0	0	0	0	0	0	0	0	0	0	0	0	0	0	0	0	0	0	0	0	0	0	0
Ambiguous_taxa, KP966496.1.1480	KP966496.1.1480	D_0__Bacteria, D_1__Proteobacteria, D_2__Gammaproteobacteria, D_3__Pseudomonadales, D_4__Pseudomonadaceae, D_5__Azotobacter, Ambiguous_taxa	13	0.0588235	0	0.751469	0	0	0	0	0	0	0	0	0	0	0	0	0	0	0	0	0	0	0	0	0	0	0	0	0	0	0	0	0	0	0	0	0	0	0	0	0	0	0	0	0	0	0
D_6__Pseudomonas aeruginosa, LC269726.1.1474	LC269726.1.1474	D_0__Bacteria, D_1__Proteobacteria, D_2__Gammaproteobacteria, D_3__Pseudomonadales, D_4__Pseudomonadaceae, D_5__Pseudomonas, D_6__Pseudomonas aeruginosa	2	0.00904977	0	0.134535	0	0	0	0	0	0	0	0	0	0	0	0	0	0	0	0	0	0	0	0	0	0	0	0	0	0	0	0	0	0	0	0	0	0	0	0	0	0	0	0	0	0	0
Ambiguous_taxa, AF041446.1.1481	AF041446.1.1481	D_0__Bacteria, D_1__Proteobacteria, D_2__Alphaproteobacteria, D_3__Rhizobiales, D_4__Xanthobacteraceae, D_5__Afipia, Ambiguous_taxa	16	0.0723982	0	0.811401	0	0	0	0	0	0	0	0	0	0	0	0	0	0	0	0	0	0	0	0	0	0	0	0	0	0	0	0	0	0	0	0	0	0	0	0	0	0	0	0	0	0	0
D_6__Roseomonas gilardii subsp. rosea, AY220740.1.1485	AY220740.1.1485	D_0__Bacteria, D_1__Proteobacteria, D_2__Alphaproteobacteria, D_3__Acetobacterales, D_4__Acetobacteraceae, D_5__Roseomonas, D_6__Roseomonas gilardii subsp. rosea	16	0.0723982	0	1.07628	0	0	0	0	0	0	0	0	0	0	0	0	0	0	0	0	0	0	0	0	0	0	0	0	0	0	0	0	0	0	0	0	0	0	0	0	0	0	0	0	0	0	0
D_6__uncultured bacterium, DQ819295.1.1473	DQ819295.1.1473	D_0__Bacteria, D_1__Proteobacteria, D_2__Gammaproteobacteria, D_3__Enterobacteriales, D_4__Enterobacteriaceae, D_5__Escherichia-Shigella, D_6__uncultured bacterium	35	0.158371	0	0.561884	0	0	0	0	0	0	0	0	0	0	0	0	0	0	0	0	0	0	0	0	0	0	0	0	0	0	0	0	0	0	0	0	0	0	0	0	0	0	0	0	0	0	0
D_6__uncultured bacterium, EF403170.1.1474	EF403170.1.1474	D_0__Bacteria, D_1__Firmicutes, D_2__Clostridia, D_3__Clostridiales, D_4__Ruminococcaceae, D_5__Faecalibacterium, D_6__uncultured bacterium	22	0.0995475	0	0.456319	0	0	0	0	0	0	0	0	0	0	0	0	0	0	0	0	0	0	0	0	0	0	0	0	0	0	0	0	0	0	0	0	0	0	0	0	0	0	0	0	0	0	0
D_6__uncultured bacterium, EF404388.1.1474	EF404388.1.1474	D_0__Bacteria, D_1__Firmicutes, D_2__Clostridia, D_3__Clostridiales, D_4__Ruminococcaceae, D_5__Faecalibacterium, D_6__uncultured bacterium	168	0.760181	0	1.7481	0	2	0	0	0	0	0	0	0	0	0	0	3	1	1	0	0	0	0	0	0	1	1	1	1	1	0	0	0	0	0	0	0	0	0	0	4	7	4	4	1	0	2
Ambiguous_taxa, JQ977588.1.1473	JQ977588.1.1473	D_0__Bacteria, D_1__Firmicutes, D_2__Bacilli, D_3__Bacillales, D_4__Staphylococcaceae, D_5__Staphylococcus, Ambiguous_taxa	9	0.040724	0	0.605406	0	0	0	0	0	0	0	0	0	0	0	0	0	0	0	0	0	0	0	0	0	0	0	0	0	0	0	0	0	0	0	0	0	0	0	0	0	0	0	0	0	0	0
Ambiguous_taxa, KC620696.1.1489	KC620696.1.1489	D_0__Bacteria, D_1__Proteobacteria, D_2__Alphaproteobacteria, D_3__Rhizobiales, D_4__Beijerinckiaceae, D_5__Methylobacterium, Ambiguous_taxa	4	0.0180995	0	0.269069	0	0	0	0	0	4	0	0	0	0	0	0	0	0	0	0	0	0	0	0	0	0	0	0	0	0	0	0	0	0	0	0	0	0	0	0	0	0	0	0	0	0	0
D_6__uncultured Firmicutes bacterium, KM650407.1.1473	KM650407.1.1473	D_0__Bacteria, D_1__Firmicutes, D_2__Bacilli, D_3__Lactobacillales, D_4__uncultured, D_5__uncultured Firmicutes bacterium, D_6__uncultured Firmicutes bacterium	5	0.0226244	0	0.336336	0	0	0	0	0	0	0	0	0	0	0	0	0	0	0	0	0	0	0	0	0	0	0	0	0	0	0	0	0	0	0	0	0	0	0	0	0	0	0	0	0	0	0
D_6__uncultured rumen bacterium, KP765461.1.1473	KP765461.1.1473	D_0__Bacteria, D_1__Firmicutes, D_2__Clostridia, D_3__Clostridiales, D_4__Ruminococcaceae, D_5__uncultured, D_6__uncultured rumen bacterium	213	0.963801	0	3.16638	0	0	0	0	0	0	0	0	0	0	0	0	0	0	0	0	0	0	0	0	0	0	0	0	0	0	0	0	0	0	0	0	0	0	0	0	0	0	0	0	0	0	0
Ambiguous_taxa, LC269264.1.1473	LC269264.1.1473	D_0__Bacteria, D_1__Firmicutes, D_2__Clostridia, D_3__Clostridiales, D_4__Lachnospiraceae, D_5__[Ruminococcus] gauvreauii group, Ambiguous_taxa	9	0.040724	0	0.320748	0	0	0	0	0	0	0	0	0	0	0	0	0	0	0	0	0	0	0	0	0	0	0	0	0	0	0	0	0	0	0	0	0	0	0	0	0	0	0	0	0	0	0
Ambiguous_taxa, X89217.1.1473	X89217.1.1473	D_0__Bacteria, D_1__Bacteroidetes, D_2__Bacteroidia, D_3__Bacteroidales, D_4__Bacteroidaceae, D_5__Bacteroides, Ambiguous_taxa	2	0.00904977	0	0.134535	0	0	0	0	0	0	0	0	0	0	0	0	0	0	0	0	0	0	0	0	0	0	0	0	0	0	0	0	0	0	0	0	0	0	0	0	0	0	0	0	0	0	0
D_6__uncultured bacterium, AM930356.1.1472	AM930356.1.1472	D_0__Bacteria, D_1__Firmicutes, D_2__Clostridia, D_3__Clostridiales, D_4__Peptostreptococcaceae, D_5__Terrisporobacter, D_6__uncultured bacterium	3	0.0135747	0	0.201802	0	0	0	0	0	0	0	0	0	0	0	0	0	0	0	0	0	0	0	0	0	0	0	0	0	0	0	0	0	0	0	0	0	0	0	0	0	0	3	0	0	0	0
Ambiguous_taxa, BBPI01000114.335.1824	BBPI01000114.335.1824	D_0__Bacteria, D_1__Proteobacteria, D_2__Alphaproteobacteria, D_3__Sphingomonadales, D_4__Sphingomonadaceae, D_5__Sphingomonas, Ambiguous_taxa	41	0.18552	0	0.984871	0	0	0	0	0	0	0	0	0	0	0	0	0	0	0	0	0	0	0	0	0	0	0	0	0	0	0	0	0	0	0	0	0	0	0	0	0	0	0	0	0	0	0
D_6__uncultured bacterium, EU828418.1.1472	EU828418.1.1472	D_0__Bacteria, D_1__Firmicutes, D_2__Bacilli, D_3__Lactobacillales, D_4__Leuconostocaceae, D_5__Leuconostoc, D_6__uncultured bacterium	5	0.0226244	0	0.242026	0	0	0	0	0	0	0	0	0	0	0	0	0	0	0	0	0	0	0	0	0	0	0	0	0	0	0	0	0	0	0	0	0	0	0	0	0	0	0	0	0	0	0
D_6__Escherichia coli, FJ950694.1.1472	FJ950694.1.1472	D_0__Bacteria, D_1__Proteobacteria, D_2__Gammaproteobacteria, D_3__Enterobacteriales, D_4__Enterobacteriaceae, D_5__Escherichia-Shigella, D_6__Escherichia coli	178	0.80543	0	1.95708	0	0	0	0	0	0	0	0	0	0	0	0	0	0	0	0	0	0	0	0	0	2	1	0	2	1	0	0	0	0	0	0	0	0	0	3	2	8	5	5	2	0	0
Ambiguous_taxa, FPLK01000581.11.1482	FPLK01000581.11.1482	D_0__Bacteria, D_1__Proteobacteria, D_2__Alphaproteobacteria, D_3__Rhizobiales, D_4__Rhizobiales Incertae Sedis, D_5__uncultured, Ambiguous_taxa	4	0.0180995	0	0.269069	0	0	0	0	0	0	0	0	0	0	0	0	0	0	0	0	0	0	0	0	0	0	0	0	0	0	0	0	0	0	0	0	0	0	0	0	0	0	0	0	0	0	0
D_6__uncultured bacterium, AM696941.1.1471	AM696941.1.1471	D_0__Bacteria, D_1__Actinobacteria, D_2__Actinobacteria, D_3__Corynebacteriales, D_4__Corynebacteriaceae, D_5__Corynebacterium 1, D_6__uncultured bacterium	2	0.00904977	0	0.0949138	0	0	0	0	0	0	0	0	0	0	0	0	0	0	0	0	0	0	0	0	0	0	0	0	0	0	0	0	0	0	0	0	0	0	0	0	0	0	0	0	0	0	0
D_6__uncultured bacterium, DQ057416.1.1471	DQ057416.1.1471	D_0__Bacteria, D_1__Firmicutes, D_2__Clostridia, D_3__Clostridiales, D_4__Ruminococcaceae, D_5__Ruminiclostridium 5, D_6__uncultured bacterium	2	0.00904977	0	0.134535	0	0	0	0	0	0	0	0	0	0	0	0	0	0	0	0	0	0	0	0	0	0	0	0	0	0	0	0	0	0	0	0	0	0	0	0	0	0	0	0	0	0	0
Ambiguous_taxa, DQ905437.1.1471	DQ905437.1.1471	D_0__Bacteria, D_1__Firmicutes, D_2__Clostridia, D_3__Clostridiales, D_4__Ruminococcaceae, D_5__uncultured, Ambiguous_taxa	98	0.443439	0	1.53526	0	0	0	0	0	0	0	0	0	0	0	0	0	0	0	0	0	0	0	0	2	1	5	1	2	2	0	0	0	0	0	0	0	0	0	0	0	0	0	0	5	0	0
Ambiguous_taxa, EF405245.1.1472	EF405245.1.1472	D_0__Bacteria, D_1__Actinobacteria, D_2__Coriobacteriia, D_3__Coriobacteriales, D_4__Eggerthellaceae, D_5__Adlercreutzia, Ambiguous_taxa	110	0.497738	0	2.22307	0	0	0	0	0	0	0	0	5	0	2	2	1	3	2	3	0	2	2	4	0	0	0	0	0	0	0	0	0	0	0	0	0	0	0	0	0	0	0	0	0	2	1
Ambiguous_taxa, HK693831.1.1471	HK693831.1.1471	D_0__Bacteria, D_1__Firmicutes, D_2__Clostridia, D_3__Clostridiales, D_4__Ruminococcaceae, D_5__uncultured, Ambiguous_taxa	57	0.257919	0	0.792862	0	0	0	0	0	0	0	0	0	0	0	0	0	0	0	0	0	0	0	0	0	0	0	0	0	1	0	0	0	0	0	0	0	0	0	0	0	0	0	0	0	0	4
Ambiguous_taxa, HM461163.1.1471	HM461163.1.1471	D_0__Bacteria, D_1__Proteobacteria, D_2__Gammaproteobacteria, D_3__Enterobacteriales, D_4__Enterobacteriaceae, D_5__Enterobacter, Ambiguous_taxa	314	1.42081	0	3.74036	0	0	0	0	0	0	0	0	0	0	0	0	0	0	0	0	0	0	0	0	0	0	0	0	0	0	0	0	0	0	0	0	0	0	0	0	0	0	0	0	0	0	0
Ambiguous_taxa, HQ588841.1.1483	HQ588841.1.1483	D_0__Bacteria, D_1__Proteobacteria, D_2__Alphaproteobacteria, D_3__Acetobacterales, D_4__Acetobacteraceae, D_5__Roseomonas, Ambiguous_taxa	5	0.0226244	0	0.336336	0	0	0	0	0	0	0	0	0	0	0	0	0	0	0	0	0	0	0	0	0	0	0	0	0	0	0	0	0	0	0	0	0	0	0	0	0	0	0	0	0	0	0
D_6__uncultured organism, HQ757995.1.1471	HQ757995.1.1471	D_0__Bacteria, D_1__Firmicutes, D_2__Negativicutes, D_3__Selenomonadales, D_4__Veillonellaceae, D_5__Veillonella, D_6__uncultured organism	45	0.20362	0	0.808582	0	0	0	0	0	0	0	0	0	0	0	0	0	0	0	0	0	0	0	0	0	0	0	0	0	0	0	0	0	0	0	0	2	0	0	0	1	2	1	0	0	0	0
D_6__uncultured organism, HQ774644.1.1471	HQ774644.1.1471	D_0__Bacteria, D_1__Proteobacteria, D_2__Gammaproteobacteria, D_3__Betaproteobacteriales, D_4__Burkholderiaceae, D_5__Parasutterella, D_6__uncultured organism	7	0.0316742	0	0.221342	0	0	0	0	0	0	0	0	0	0	0	0	0	0	0	0	0	0	0	0	0	0	0	0	0	0	0	0	0	0	0	0	0	0	0	0	0	0	0	0	0	0	0
Ambiguous_taxa, HQ783728.1.1471	HQ783728.1.1471	D_0__Bacteria, D_1__Firmicutes, D_2__Clostridia, D_3__Clostridiales, D_4__Ruminococcaceae, D_5__uncultured, Ambiguous_taxa	83	0.375566	0	1.27177	0	0	0	0	0	0	0	0	3	2	0	0	1	2	0	3	1	2	2	0	0	0	0	0	0	0	0	0	0	0	0	0	0	0	0	0	0	0	0	0	0	2	0
Ambiguous_taxa, HQ806126.1.1471	HQ806126.1.1471	D_0__Bacteria, D_1__Firmicutes, D_2__Clostridia, D_3__Clostridiales, D_4__Ruminococcaceae, D_5__uncultured, Ambiguous_taxa	51	0.230769	0	0.89247	0	0	0	0	0	0	0	0	3	2	0	0	0	0	2	0	0	0	0	0	0	0	0	0	0	0	0	0	0	0	0	0	0	0	0	0	0	0	0	0	0	0	0
D_6__endophytic bacterium 202L-2, JF901360.1.1471	JF901360.1.1471	D_0__Bacteria, D_1__Proteobacteria, D_2__Gammaproteobacteria, D_3__Enterobacteriales, D_4__Enterobacteriaceae, D_5__Klebsiella, D_6__endophytic bacterium 202L-2	53	0.239819	0	0.792836	0	3	0	0	0	0	0	0	0	0	0	0	0	0	0	0	0	0	0	0	1	3	3	2	1	2	0	0	0	1	1	0	0	2	0	0	0	0	0	0	1	0	0
D_6__endophytic bacterium 135L-3, JF901373.1.1471	JF901373.1.1471	D_0__Bacteria, D_1__Proteobacteria, D_2__Gammaproteobacteria, D_3__Enterobacteriales, D_4__Enterobacteriaceae, D_5__Enterobacter, D_6__endophytic bacterium 135L-3	15	0.0678733	0	0.356638	0	0	0	0	0	0	0	0	0	0	0	0	0	0	0	0	0	0	0	0	0	0	0	0	0	0	0	0	0	0	0	0	0	0	0	0	0	0	0	0	0	0	0
D_6__uncultured bacterium, KF843268.1.1471	KF843268.1.1471	D_0__Bacteria, D_1__Tenericutes, D_2__Mollicutes, D_3__Mollicutes RF39, D_4__uncultured bacterium, D_5__uncultured bacterium, D_6__uncultured bacterium	106	0.479638	0	1.45408	0	0	0	0	0	0	0	0	0	0	0	0	0	0	0	0	0	0	0	0	5	1	3	2	3	1	0	0	0	0	0	0	0	0	0	0	0	0	0	0	1	0	0
D_6__Proteus mirabilis, KX898582.1.1471	KX898582.1.1471	D_0__Bacteria, D_1__Proteobacteria, D_2__Gammaproteobacteria, D_3__Enterobacteriales, D_4__Enterobacteriaceae, D_5__Proteus, D_6__Proteus mirabilis	2256	10.2081	0	37.6169	0	0	0	0	0	0	0	0	0	0	0	0	0	0	0	0	0	0	0	0	0	0	0	0	0	0	120	161	110	96	96	106	127	156	0	0	0	0	0	0	0	0	0
D_6__uncultured compost bacterium 5-10, AB034717.1.1470	AB034717.1.1470	D_0__Bacteria, D_1__Firmicutes, D_2__Bacilli, D_3__Bacillales, D_4__Bacillaceae, D_5__Bacillus, D_6__uncultured compost bacterium 5-10	107	0.484163	0	4.18612	0	4	0	0	0	0	0	57	0	0	0	0	0	0	0	0	0	0	0	0	0	0	0	0	0	0	0	0	0	0	0	0	0	0	0	0	0	0	0	0	0	0	0
Ambiguous_taxa, EU728792.1.1580	EU728792.1.1580	D_0__Bacteria, D_1__Firmicutes, D_2__Clostridia, D_3__Clostridiales, D_4__Lachnospiraceae, D_5__Blautia, Ambiguous_taxa	2	0.00904977	0	0.134535	0	0	0	0	0	0	0	0	0	0	0	0	0	0	0	0	0	0	0	0	0	0	0	0	0	0	0	0	0	0	0	0	0	0	0	0	0	0	0	0	0	0	0
D_6__uncultured bacterium, FJ684602.1.1480	FJ684602.1.1480	D_0__Bacteria, D_1__Bacteroidetes, D_2__Bacteroidia, D_3__Bacteroidales, D_4__Prevotellaceae, D_5__Prevotella 9, D_6__uncultured bacterium	18	0.081448	0	0.695877	0	0	0	0	0	0	0	0	0	0	0	0	0	0	0	0	0	0	0	0	0	0	0	0	0	0	0	0	0	0	0	0	0	0	0	0	0	0	0	0	0	0	0
D_6__uncultured bacterium, FJ715993.1.1470	FJ715993.1.1470	D_0__Bacteria, D_1__Firmicutes, D_2__Clostridia, D_3__Clostridiales, D_4__Clostridiaceae 1, D_5__Clostridium sensu stricto 3, D_6__uncultured bacterium	7	0.0316742	0	0.241004	0	0	0	0	0	0	0	0	0	0	0	0	0	0	0	0	0	0	0	0	0	0	0	0	0	0	0	0	0	0	0	0	0	0	0	0	0	0	0	0	0	0	0
D_6__uncultured bacterium, FM874479.1.1470	FM874479.1.1470	D_0__Bacteria, D_1__Actinobacteria, D_2__Actinobacteria, D_3__Corynebacteriales, D_4__Corynebacteriaceae, D_5__Corynebacterium 1, D_6__uncultured bacterium	120	0.542986	0	4.51605	0	0	0	0	0	14	0	0	0	0	0	0	0	0	0	0	0	0	0	0	0	0	0	0	0	0	0	0	0	0	0	0	0	0	0	0	0	0	0	0	0	0	0
D_6__uncultured organism, HQ748043.1.1470	HQ748043.1.1470	D_0__Bacteria, D_1__Firmicutes, D_2__Negativicutes, D_3__Selenomonadales, D_4__Veillonellaceae, D_5__Veillonella, D_6__uncultured organism	16	0.0723982	0	0.397959	0	0	0	0	0	0	0	0	0	0	0	0	0	0	0	0	0	0	0	0	0	0	0	0	0	0	0	0	0	0	0	0	0	0	0	0	0	0	0	0	0	0	0
D_6__uncultured organism, HQ762871.1.1470	HQ762871.1.1470	D_0__Bacteria, D_1__Firmicutes, D_2__Clostridia, D_3__Clostridiales, D_4__Lachnospiraceae, D_5__Lachnoclostridium, D_6__uncultured organism	29	0.131222	0	0.664675	0	0	0	0	0	0	0	0	0	0	0	0	0	0	0	0	0	0	0	0	0	0	0	0	0	0	0	0	0	0	0	0	0	0	0	0	0	0	0	0	0	0	0
Ambiguous_taxa, JQ515754.1.1470	JQ515754.1.1470	D_0__Bacteria, D_1__Firmicutes, D_2__Clostridia, D_3__Clostridiales, D_4__Peptostreptococcaceae, D_5__Romboutsia, Ambiguous_taxa	466	2.1086	0	4.79933	0	0	0	0	0	0	0	0	3	1	0	1	1	0	0	0	5	0	3	1	8	3	19	1	5	10	0	0	0	0	0	0	0	0	0	0	0	0	0	0	6	0	3
D_6__uncultured bacterium, AM697308.1.1469	AM697308.1.1469	D_0__Bacteria, D_1__Actinobacteria, D_2__Actinobacteria, D_3__Corynebacteriales, D_4__Corynebacteriaceae, D_5__Corynebacterium 1, D_6__uncultured bacterium	27	0.122172	0	1.17105	0	0	0	0	0	0	0	0	0	0	0	0	0	0	0	0	0	0	0	0	0	0	0	0	0	0	0	0	0	0	0	0	0	0	0	0	0	0	0	0	0	0	0
D_6__uncultured bacterium, DQ904718.1.1469	DQ904718.1.1469	D_0__Bacteria, D_1__Firmicutes, D_2__Clostridia, D_3__Clostridiales, D_4__Lachnospiraceae, D_5__uncultured, D_6__uncultured bacterium	125	0.565611	0	1.56132	0	0	0	0	0	0	0	0	0	3	0	0	3	0	0	1	3	1	0	0	0	6	5	6	3	2	0	0	0	0	0	0	0	0	0	0	0	0	0	0	1	0	0
D_6__uncultured bacterium, EF509596.1.1469	EF509596.1.1469	D_0__Bacteria, D_1__Proteobacteria, D_2__Gammaproteobacteria, D_3__Pseudomonadales, D_4__Pseudomonadaceae, D_5__Pseudomonas, D_6__uncultured bacterium	38	0.171946	0	1.62294	0	0	0	0	0	0	0	0	0	0	0	0	0	0	0	0	0	0	0	0	0	0	0	0	0	0	0	0	0	0	0	0	0	0	0	22	0	0	0	0	0	0	0
D_6__uncultured bacterium, EU137603.1.1470	EU137603.1.1470	D_0__Bacteria, D_1__Firmicutes, D_2__Clostridia, D_3__Clostridiales, D_4__Ruminococcaceae, D_5__Ruminococcus 1, D_6__uncultured bacterium	6	0.0271493	0	0.211457	0	0	0	0	0	0	0	0	0	0	0	0	0	0	0	0	0	0	0	0	0	0	0	0	0	0	0	0	0	0	0	0	0	0	0	0	0	0	0	0	0	0	0
D_6__uncultured Faecalibacterium sp., EU530262.1.1470	EU530262.1.1470	D_0__Bacteria, D_1__Firmicutes, D_2__Clostridia, D_3__Clostridiales, D_4__Ruminococcaceae, D_5__Faecalibacterium, D_6__uncultured Faecalibacterium sp.	10	0.0452489	0	0.248152	0	0	0	0	0	0	0	0	0	0	1	1	2	1	0	0	0	0	0	0	1	0	0	0	0	0	0	0	0	0	0	0	0	0	0	0	0	0	0	0	0	0	0
Ambiguous_taxa, FJ825887.1.1469	FJ825887.1.1469	D_0__Bacteria, D_1__Proteobacteria, D_2__Gammaproteobacteria, D_3__Pseudomonadales, D_4__Moraxellaceae, D_5__Acinetobacter, Ambiguous_taxa	4	0.0180995	0	0.189828	0	0	0	0	0	0	0	0	0	0	0	0	0	0	0	0	0	0	0	0	0	0	0	0	0	0	0	0	0	0	0	0	0	0	0	0	0	0	0	0	0	0	0
D_6__metagenome, FPLS01006697.30.1498	FPLS01006697.30.1498	D_0__Bacteria, D_1__Proteobacteria, D_2__Alphaproteobacteria, D_3__Rhizobiales, D_4__Xanthobacteraceae, D_5__Bradyrhizobium, D_6__metagenome	22	0.0995475	0	1.35145	0	0	0	0	0	0	0	0	0	0	0	0	0	0	0	0	0	0	0	0	0	0	0	0	0	0	0	0	0	0	0	0	0	0	0	0	0	0	0	0	0	0	0
Ambiguous_taxa, GQ161989.1.1481	GQ161989.1.1481	D_0__Bacteria, D_1__Proteobacteria, D_2__Alphaproteobacteria, D_3__Sphingomonadales, D_4__Sphingomonadaceae, D_5__Sphingomonas, Ambiguous_taxa	52	0.235294	0	1.45503	0	0	0	0	5	9	0	0	0	0	0	0	0	0	0	0	0	0	0	0	0	0	0	0	0	0	0	0	0	0	0	0	0	0	0	0	0	0	0	0	0	0	0
Ambiguous_taxa, HM461227.1.1469	HM461227.1.1469	D_0__Bacteria, D_1__Proteobacteria, D_2__Gammaproteobacteria, D_3__Enterobacteriales, D_4__Enterobacteriaceae, D_5__Enterobacter, Ambiguous_taxa	4	0.0180995	0	0.164145	0	0	0	0	0	0	0	0	0	0	0	0	0	0	0	0	0	0	0	0	0	0	0	0	0	0	0	0	0	0	0	0	0	0	0	0	0	0	0	0	0	0	0
D_6__uncultured organism, HQ757459.1.1472	HQ757459.1.1472	D_0__Bacteria, D_1__Proteobacteria, D_2__Gammaproteobacteria, D_3__Enterobacteriales, D_4__Enterobacteriaceae, D_5__Escherichia-Shigella, D_6__uncultured organism	316	1.42986	0	4.73582	0	0	0	0	0	0	0	0	0	0	0	0	0	0	0	0	0	0	0	0	0	0	0	0	0	0	0	0	0	0	0	0	0	0	0	0	0	0	0	0	0	0	0
Ambiguous_taxa, HQ778326.1.1469	HQ778326.1.1469	D_0__Bacteria, D_1__Firmicutes, D_2__Bacilli, D_3__Lactobacillales, D_4__Streptococcaceae, D_5__Streptococcus, Ambiguous_taxa	68	0.307692	0	2.22494	0	0	0	0	0	0	0	0	0	0	0	0	0	0	0	0	0	0	0	0	0	0	0	0	0	0	0	0	0	0	0	0	0	0	0	0	0	0	0	0	0	0	0
D_6__uncultured organism, HQ805158.1.1469	HQ805158.1.1469	D_0__Bacteria, D_1__Firmicutes, D_2__Bacilli, D_3__Lactobacillales, D_4__Streptococcaceae, D_5__Streptococcus, D_6__uncultured organism	80	0.361991	0	2.52176	0	0	0	0	0	0	0	0	0	0	0	0	0	0	0	0	0	0	0	0	0	0	0	0	0	0	0	0	0	0	0	0	0	0	0	0	0	0	0	0	0	0	0
Ambiguous_taxa, KJ806200.66477.67963	KJ806200.66477.67963	D_0__Bacteria, D_1__Cyanobacteria, D_2__Oxyphotobacteria, D_3__Chloroplast, Ambiguous_taxa, Ambiguous_taxa, Ambiguous_taxa	2	0.00904977	0	0.134535	0	0	0	0	0	0	0	0	0	0	0	0	0	0	0	0	0	0	0	0	0	0	0	0	0	0	0	0	0	0	0	0	0	0	0	0	0	0	0	0	0	0	0
D_6__Staphylococcus hominis subsp. hominis, KJ848552.1.1469	KJ848552.1.1469	D_0__Bacteria, D_1__Firmicutes, D_2__Bacilli, D_3__Bacillales, D_4__Staphylococcaceae, D_5__Staphylococcus, D_6__Staphylococcus hominis subsp. hominis	25	0.113122	0	1.12446	0	0	0	0	0	0	0	0	0	0	0	0	0	0	0	0	0	0	0	0	0	0	0	0	0	0	0	0	0	0	0	0	0	2	0	0	0	0	0	0	0	0	0
D_6__uncultured bacterium, KP411856.1.1469	KP411856.1.1469	D_0__Bacteria, D_1__Bacteroidetes, D_2__Bacteroidia, D_3__Chitinophagales, D_4__Saprospiraceae, D_5__uncultured, D_6__uncultured bacterium	4	0.0180995	0	0.269069	0	0	0	0	0	0	0	4	0	0	0	0	0	0	0	0	0	0	0	0	0	0	0	0	0	0	0	0	0	0	0	0	0	0	0	0	0	0	0	0	0	0	0
D_6__Enterococcus faecalis, KX904725.1.1469	KX904725.1.1469	D_0__Bacteria, D_1__Firmicutes, D_2__Bacilli, D_3__Lactobacillales, D_4__Enterococcaceae, D_5__Enterococcus, D_6__Enterococcus faecalis	2	0.00904977	0	0.134535	0	0	0	0	0	0	0	0	0	0	0	0	0	0	0	0	0	0	0	0	0	0	0	0	0	0	0	0	0	0	0	0	0	0	0	0	0	0	0	0	0	0	0
[truncated: 4,853 more rows]
[truncated: 149 more columns]

## Sheet: description
ID	Name	Taxonomy	Combined Abundance	Mean	Median	Std	824_S24_L001_R1_ Abundance	828_S28_L001_R1_ Abundance	827_S27_L001_R1_ Abundance	829_S29_L001_R1_ Abundance	826_S26_L001_R1_ Abundance	825_S25_L001_R1_ Abundance	823_S23_L001_R1_ Abundance	830_S30_L001_R1_ Abundance	831_S31_L001_R1_ Abundance	832_S32_L001_R1_ Abundance	833_S33_L001_R1_ Abundance	834_S34_L001_R1_ Abundance	835_S35_L001_R1_ Abundance	836_S36_L001_R1_ Abundance	837_S37_L001_R1_ Abundance	838_S38_L001_R1_ Abundance	839_S39_L001_R1_ Abundance	840_S40_L001_R1_ Abundance	841_S41_L001_R1_ Abundance	842_S42_L001_R1_ Abundance	843_S43_L001_R1_ Abundance	844_S44_L001_R1_ Abundance	845_S45_L001_R1_ Abundance	847_S47_L001_R1_ Abundance	846_S46_L001_R1_ Abundance	848_S48_L001_R1_ Abundance	849_S49_L001_R1_ Abundance	850_S50_L001_R1_ Abundance	851_S51_L001_R1_ Abundance	852_S52_L001_R1_ Abundance	853_S53_L001_R1_ Abundance	854_S54_L001_R1_ Abundance	855_S55_L001_R1_ Abundance	856_S56_L001_R1_ Abundance	866_S66_L001_R1_ Abundance	867_S67_L001_R1_ Abundance	201_S1_L Abundance	202_S2_L Abundance	203_S3_L Abundance	204_S4_L Abundance	205_S5_L Abundance	206_S6_L Abundance	207_S7_L Abundance
[truncated: 1 more rows]
[truncated: 149 more columns]
