# Supplementary material for: High-throughput DNA extraction strategy for fecal microbiome studies
Source: Microbiol Spectr. 2024 May 15;12(6):e02932-23. doi: 10.1128/spectrum.02932-23 (PMC11237708; doi:10.1128/spectrum.02932-23)
Supplement: Table S3 — 450 genera (used for fecal samples and positive controls). [file spectrum.02932-23-s0003.xlsx]

## Sheet: OTU-table_filtered
Table S3. Filtered OTU-table
Genus (Aggregated)	Taxonomy	Combined Abundance	823 Abundance	824 Abundance	825 Abundance	826 Abundance	827 Abundance	828 Abundance	829 Abundance	830 Abundance	831 Abundance	832 Abundance	833 Abundance	834 Abundance	835 Abundance	836 Abundance	837 Abundance	838 Abundance	839 Abundance	840 Abundance	841 Abundance	842 Abundance	843 Abundance	844 Abundance	845 Abundance	846 Abundance	847 Abundance	848 Abundance	849 Abundance	850 Abundance	851 Abundance	852 Abundance	853 Abundance	854 Abundance	855 Abundance	856 Abundance	866 Abundance	867 Abundance	201 Abundance	202 Abundance	203 Abundance	204 Abundance	205 Abundance	206 Abundance	207 Abundance	208 Abundance	209 Abundance	210 Abundance	211 Abundance
Methanobrevibacter	D_0__Archaea, D_1__Euryarchaeota, D_2__Methanobacteria, D_3__Methanobacteriales, D_4__Methanobacteriaceae, D_5__Methanobrevibacter	2580	0	0	0	0	0	0	0	0	0	0	0	0	0	0	0	0	0	0	0	0	0	0	0	2	0	0	0	0	0	0	0	0	0	0	0	0	17	12	13	12	0	0	0	0	0	0	0
Methanosphaera	D_0__Archaea, D_1__Euryarchaeota, D_2__Methanobacteria, D_3__Methanobacteriales, D_4__Methanobacteriaceae, D_5__Methanosphaera	1197	0	0	0	0	0	0	0	0	0	0	0	0	0	0	0	0	0	0	0	0	0	0	0	0	0	0	0	0	0	0	0	0	0	0	0	0	0	0	0	0	0	0	0	0	0	0	0
Actinomyces	D_0__Bacteria, D_1__Actinobacteria, D_2__Actinobacteria, D_3__Actinomycetales, D_4__Actinomycetaceae, D_5__Actinomyces	252	0	0	0	0	0	0	0	0	1	0	2	0	2	2	0	0	0	0	0	0	1	0	3	4	0	0	0	0	0	0	0	0	0	0	0	0	0	0	0	0	0	0	0	0	4	2	0
F0332	D_0__Bacteria, D_1__Actinobacteria, D_2__Actinobacteria, D_3__Actinomycetales, D_4__Actinomycetaceae, D_5__F0332	17	0	0	0	0	0	0	0	4	0	0	0	0	0	0	0	0	0	0	0	0	0	0	0	0	0	0	0	0	0	0	0	0	0	0	0	0	0	0	0	0	2	0	0	0	0	0	0
Bifidobacterium	D_0__Bacteria, D_1__Actinobacteria, D_2__Actinobacteria, D_3__Bifidobacteriales, D_4__Bifidobacteriaceae, D_5__Bifidobacterium	139911	16	10	0	0	93	0	1	151	866	588	426	262	287	391	286	443	239	319	550	429	0	0	0	0	0	0	16	46	24	23	20	9	11	21	0	0	1183	1305	1270	1238	0	496	759	22	1	463	27
Gardnerella	D_0__Bacteria, D_1__Actinobacteria, D_2__Actinobacteria, D_3__Bifidobacteriales, D_4__Bifidobacteriaceae, D_5__Gardnerella	2	0	0	0	0	0	0	0	0	0	0	0	0	0	0	0	0	0	0	0	0	0	0	0	0	0	0	0	0	0	0	0	0	0	0	0	0	0	0	0	0	0	0	0	0	0	0	0
Corynebacterium	D_0__Bacteria, D_1__Actinobacteria, D_2__Actinobacteria, D_3__Corynebacteriales, D_4__Corynebacteriaceae, D_5__Corynebacterium	27	0	0	0	0	0	0	0	0	0	0	0	0	0	0	0	0	0	0	0	0	0	0	0	0	0	0	0	0	0	0	0	0	0	0	0	0	0	0	0	0	0	0	0	0	0	0	0
Corynebacterium 1	D_0__Bacteria, D_1__Actinobacteria, D_2__Actinobacteria, D_3__Corynebacteriales, D_4__Corynebacteriaceae, D_5__Corynebacterium 1	307	0	0	0	0	0	14	0	2	0	0	0	0	0	0	0	0	0	0	0	0	0	0	0	0	0	0	0	0	0	0	0	0	0	0	0	0	0	0	0	0	0	0	0	0	0	0	0
Lawsonella	D_0__Bacteria, D_1__Actinobacteria, D_2__Actinobacteria, D_3__Corynebacteriales, D_4__Corynebacteriaceae, D_5__Lawsonella	4	0	0	0	0	0	0	0	0	0	0	0	0	0	0	0	0	0	0	0	0	0	0	0	0	0	0	0	0	0	0	0	0	0	0	0	0	0	0	0	0	0	0	0	0	0	0	0
Turicella	D_0__Bacteria, D_1__Actinobacteria, D_2__Actinobacteria, D_3__Corynebacteriales, D_4__Corynebacteriaceae, D_5__Turicella	13	0	0	0	0	0	0	0	0	0	0	0	0	0	0	0	0	0	0	0	0	0	0	0	0	0	0	0	0	0	0	0	0	0	0	0	0	0	0	0	0	0	0	0	0	0	0	0
uncultured-01	D_0__Bacteria, D_1__Actinobacteria, D_2__Actinobacteria, D_3__Corynebacteriales, D_4__Corynebacteriaceae, D_5__uncultured	38	0	0	0	0	0	0	0	0	0	0	0	0	0	0	0	0	0	0	0	0	0	0	0	0	0	0	0	0	0	0	0	0	0	0	0	0	0	0	0	0	0	0	0	0	0	0	0
Mycobacterium	D_0__Bacteria, D_1__Actinobacteria, D_2__Actinobacteria, D_3__Corynebacteriales, D_4__Mycobacteriaceae, D_5__Mycobacterium	5	0	0	0	0	0	0	5	0	0	0	0	0	0	0	0	0	0	0	0	0	0	0	0	0	0	0	0	0	0	0	0	0	0	0	0	0	0	0	0	0	0	0	0	0	0	0	0
Rhodococcus	D_0__Bacteria, D_1__Actinobacteria, D_2__Actinobacteria, D_3__Corynebacteriales, D_4__Nocardiaceae, D_5__Rhodococcus	5	0	0	0	0	0	0	0	0	0	0	0	0	0	0	0	0	0	0	0	0	0	0	0	0	0	0	0	0	0	0	0	0	0	0	0	0	0	0	0	0	0	0	0	0	0	0	0
Brevibacterium	D_0__Bacteria, D_1__Actinobacteria, D_2__Actinobacteria, D_3__Micrococcales, D_4__Brevibacteriaceae, D_5__Brevibacterium	288	0	0	0	0	0	0	0	0	0	0	0	0	0	0	0	0	0	0	0	0	0	0	0	0	0	0	0	0	0	0	0	0	0	0	0	0	0	0	0	0	0	0	0	0	0	0	0
Brachybacterium	D_0__Bacteria, D_1__Actinobacteria, D_2__Actinobacteria, D_3__Micrococcales, D_4__Dermabacteraceae, D_5__Brachybacterium	2	0	0	0	0	0	0	0	0	0	0	0	0	0	0	0	0	0	0	0	0	0	0	0	0	0	0	0	0	0	0	0	0	0	0	0	0	0	0	0	0	0	0	0	0	0	0	0
Dermabacter	D_0__Bacteria, D_1__Actinobacteria, D_2__Actinobacteria, D_3__Micrococcales, D_4__Dermabacteraceae, D_5__Dermabacter	26	0	0	0	0	0	1	0	0	0	0	0	0	0	0	0	0	0	0	0	0	0	0	0	0	0	0	0	0	0	0	0	0	0	0	0	0	0	0	0	0	0	0	0	0	0	0	0
Dermacoccus	D_0__Bacteria, D_1__Actinobacteria, D_2__Actinobacteria, D_3__Micrococcales, D_4__Dermacoccaceae, D_5__Dermacoccus	19	0	0	0	0	0	0	0	0	0	0	0	0	0	0	0	0	0	0	0	0	0	0	0	0	0	0	0	0	0	0	0	0	0	0	0	0	0	0	0	0	0	0	0	0	0	0	0
Leifsonia	D_0__Bacteria, D_1__Actinobacteria, D_2__Actinobacteria, D_3__Micrococcales, D_4__Microbacteriaceae, D_5__Leifsonia	34	0	0	0	0	0	0	0	0	0	0	0	0	0	0	0	0	0	0	0	0	0	0	0	0	0	0	0	0	0	0	0	0	0	0	0	0	0	0	0	0	0	0	0	0	0	0	0
Microbacterium	D_0__Bacteria, D_1__Actinobacteria, D_2__Actinobacteria, D_3__Micrococcales, D_4__Microbacteriaceae, D_5__Microbacterium	283	0	0	0	0	0	0	0	243	0	0	0	0	0	0	0	0	0	0	0	0	0	0	0	0	0	0	0	0	0	0	0	0	0	0	0	0	0	0	0	0	0	0	0	0	0	0	0
Microcella	D_0__Bacteria, D_1__Actinobacteria, D_2__Actinobacteria, D_3__Micrococcales, D_4__Microbacteriaceae, D_5__Microcella	7	0	0	0	0	0	0	0	0	0	0	0	0	0	0	0	0	0	0	0	0	0	0	0	0	0	0	0	0	0	0	0	0	0	0	0	0	0	0	0	0	0	0	0	0	0	0	0
Kocuria	D_0__Bacteria, D_1__Actinobacteria, D_2__Actinobacteria, D_3__Micrococcales, D_4__Micrococcaceae, D_5__Kocuria	62	0	0	0	0	0	0	0	0	0	0	0	0	0	0	0	0	0	0	0	0	0	0	0	0	0	0	0	0	0	0	0	0	0	0	0	0	0	0	0	0	0	0	0	0	0	0	0
Micrococcus	D_0__Bacteria, D_1__Actinobacteria, D_2__Actinobacteria, D_3__Micrococcales, D_4__Micrococcaceae, D_5__Micrococcus	3288	0	0	0	0	0	0	0	21	0	0	0	0	0	0	0	0	0	0	0	0	0	0	0	0	0	0	0	0	0	0	0	0	0	0	0	0	0	0	0	0	0	0	0	0	0	0	0
Neomicrococcus	D_0__Bacteria, D_1__Actinobacteria, D_2__Actinobacteria, D_3__Micrococcales, D_4__Micrococcaceae, D_5__Neomicrococcus	4	0	0	0	0	0	0	0	0	0	0	0	0	0	0	0	0	0	0	0	0	0	0	0	0	0	0	0	0	0	0	0	0	0	0	0	0	0	0	0	0	0	0	0	0	0	0	0
Nesterenkonia	D_0__Bacteria, D_1__Actinobacteria, D_2__Actinobacteria, D_3__Micrococcales, D_4__Micrococcaceae, D_5__Nesterenkonia	26	0	7	0	0	0	0	0	0	0	0	0	0	0	0	0	0	0	0	0	0	0	0	0	0	0	0	0	0	0	0	0	0	0	0	0	0	0	0	0	0	0	0	0	0	0	0	0
Renibacterium	D_0__Bacteria, D_1__Actinobacteria, D_2__Actinobacteria, D_3__Micrococcales, D_4__Micrococcaceae, D_5__Renibacterium	53	0	4	0	0	0	0	0	0	0	0	0	0	0	0	0	0	0	0	0	0	0	0	0	0	0	0	0	0	0	0	0	0	0	0	0	0	0	0	0	0	0	0	0	0	0	0	0
Rothia	D_0__Bacteria, D_1__Actinobacteria, D_2__Actinobacteria, D_3__Micrococcales, D_4__Micrococcaceae, D_5__Rothia	263	0	0	0	0	0	0	0	0	5	2	0	2	5	1	2	0	0	2	0	0	0	0	0	1	1	1	0	1	0	2	0	0	0	0	0	0	0	0	0	0	0	1	3	0	0	0	0
Marmoricola	D_0__Bacteria, D_1__Actinobacteria, D_2__Actinobacteria, D_3__Propionibacteriales, D_4__Nocardioidaceae, D_5__Marmoricola	18	0	0	0	0	0	0	0	0	0	0	0	0	0	0	0	0	0	0	0	0	0	0	0	0	0	0	0	0	0	0	0	0	0	0	0	0	0	0	0	0	0	0	0	0	0	0	0
Cutibacterium	D_0__Bacteria, D_1__Actinobacteria, D_2__Actinobacteria, D_3__Propionibacteriales, D_4__Propionibacteriaceae, D_5__Cutibacterium	278	0	8	0	0	0	0	0	2	0	0	0	0	0	0	0	0	0	0	0	0	0	0	0	0	0	0	0	0	0	0	0	0	0	0	2	0	0	0	0	0	0	0	0	0	0	0	0
Propionibacterium	D_0__Bacteria, D_1__Actinobacteria, D_2__Actinobacteria, D_3__Propionibacteriales, D_4__Propionibacteriaceae, D_5__Propionibacterium	2	0	0	0	0	0	0	0	0	0	0	0	0	0	0	0	0	0	0	0	0	0	0	0	0	0	0	0	0	0	0	0	0	0	0	0	0	0	0	0	0	0	0	0	0	0	0	0
uncultured-02	D_0__Bacteria, D_1__Actinobacteria, D_2__Actinobacteria, D_3__Propionibacteriales, D_4__Propionibacteriaceae, D_5__uncultured	2	0	0	0	0	0	0	0	0	0	0	0	0	0	0	0	0	0	0	0	0	0	0	0	0	0	0	0	0	0	0	0	0	0	0	0	0	0	0	0	0	0	0	0	0	0	0	0
Nocardiopsis	D_0__Bacteria, D_1__Actinobacteria, D_2__Actinobacteria, D_3__Streptosporangiales, D_4__Nocardiopsaceae, D_5__Nocardiopsis	2	0	0	0	0	0	0	0	0	0	0	0	0	0	0	0	0	0	0	0	0	0	0	0	0	0	0	0	0	0	0	0	0	0	0	0	0	0	0	0	0	0	0	0	0	0	0	0
Atopobium	D_0__Bacteria, D_1__Actinobacteria, D_2__Coriobacteriia, D_3__Coriobacteriales, D_4__Atopobiaceae, D_5__Atopobium	38	0	2	0	0	0	0	0	0	0	0	0	0	0	0	0	0	0	0	0	0	0	0	0	0	0	0	2	0	0	0	0	0	0	0	0	0	0	0	0	0	0	0	0	0	0	0	0
Olsenella	D_0__Bacteria, D_1__Actinobacteria, D_2__Coriobacteriia, D_3__Coriobacteriales, D_4__Atopobiaceae, D_5__Olsenella	6	0	0	0	0	0	0	0	0	0	0	0	0	0	0	0	0	0	0	0	0	0	0	0	0	0	0	0	0	0	0	0	0	0	0	0	0	0	0	0	0	0	0	0	0	4	0	0
uncultured-03	D_0__Bacteria, D_1__Actinobacteria, D_2__Coriobacteriia, D_3__Coriobacteriales, D_4__Atopobiaceae, D_5__uncultured	404	0	0	0	0	0	0	0	0	0	0	0	0	0	0	2	0	0	0	0	1	0	0	0	0	0	0	0	0	0	0	0	0	0	0	0	0	0	0	0	0	0	0	0	0	0	0	0
Collinsella	D_0__Bacteria, D_1__Actinobacteria, D_2__Coriobacteriia, D_3__Coriobacteriales, D_4__Coriobacteriaceae, D_5__Collinsella	54728	3	0	0	0	0	0	0	12	501	291	170	140	140	284	232	509	178	211	444	381	0	0	0	1	0	0	0	0	1	0	0	0	0	0	0	0	0	0	0	0	0	334	440	0	0	252	0
uncultured-04	D_0__Bacteria, D_1__Actinobacteria, D_2__Coriobacteriia, D_3__Coriobacteriales, D_4__Coriobacteriales Incertae Sedis, D_5__uncultured	6358	0	0	0	0	0	0	0	0	48	32	38	22	16	28	25	30	12	18	41	27	24	10	48	12	8	10	0	0	0	0	0	0	0	0	0	0	0	0	0	0	23	25	48	0	34	30	0
Adlercreutzia	D_0__Bacteria, D_1__Actinobacteria, D_2__Coriobacteriia, D_3__Coriobacteriales, D_4__Eggerthellaceae, D_5__Adlercreutzia	235	0	0	0	0	0	0	0	0	7	1	2	2	1	3	3	3	0	2	4	4	0	0	0	0	0	0	0	0	0	0	0	0	0	0	0	0	0	0	0	0	0	2	1	0	0	0	0
Asaccharobacter	D_0__Bacteria, D_1__Actinobacteria, D_2__Coriobacteriia, D_3__Coriobacteriales, D_4__Eggerthellaceae, D_5__Asaccharobacter	726	0	0	0	0	0	0	0	0	7	4	3	1	2	1	6	4	4	1	10	9	13	6	14	1	0	2	0	0	0	0	0	0	0	0	0	0	0	0	0	0	14	3	9	0	22	3	0
Eggerthella	D_0__Bacteria, D_1__Actinobacteria, D_2__Coriobacteriia, D_3__Coriobacteriales, D_4__Eggerthellaceae, D_5__Eggerthella	142	0	0	0	0	0	0	0	0	0	0	0	0	0	0	2	0	0	0	1	0	0	0	0	0	0	0	0	0	0	0	0	0	0	0	0	0	0	0	0	0	0	0	0	0	0	0	0
Enterorhabdus	D_0__Bacteria, D_1__Actinobacteria, D_2__Coriobacteriia, D_3__Coriobacteriales, D_4__Eggerthellaceae, D_5__Enterorhabdus	2443	0	0	0	0	0	0	0	0	0	0	0	0	2	0	0	2	0	0	0	0	0	0	0	0	0	0	0	0	0	0	0	0	0	0	0	0	0	0	0	0	0	0	0	0	0	0	0
Gordonibacter	D_0__Bacteria, D_1__Actinobacteria, D_2__Coriobacteriia, D_3__Coriobacteriales, D_4__Eggerthellaceae, D_5__Gordonibacter	49	0	0	0	0	0	0	0	0	0	0	0	0	0	0	0	0	0	0	0	0	0	0	0	0	0	0	0	0	0	0	0	0	0	0	0	0	0	0	0	0	0	0	0	0	0	0	0
uncultured-05	D_0__Bacteria, D_1__Actinobacteria, D_2__Coriobacteriia, D_3__Coriobacteriales, D_4__Eggerthellaceae, D_5__uncultured	57	0	0	0	0	0	0	0	0	0	0	0	0	0	0	0	0	0	0	0	0	0	0	0	0	0	0	0	0	0	0	0	0	0	0	0	0	0	0	0	0	0	0	0	0	0	0	0
uncultured bacterium-01	D_0__Bacteria, D_1__Actinobacteria, D_2__Coriobacteriia, D_3__Coriobacteriales, D_4__uncultured, D_5__uncultured bacterium	717	0	0	0	0	0	0	0	0	10	1	0	3	2	2	2	4	7	2	4	9	0	0	0	0	0	0	0	0	0	0	0	0	0	0	0	0	0	0	0	0	0	5	5	0	0	1	0
Ambiguous_taxa-01	D_0__Bacteria, D_1__Actinobacteria, D_2__Thermoleophilia, D_3__Gaiellales, D_4__uncultured, Ambiguous_taxa	2	0	2	0	0	0	0	0	0	0	0	0	0	0	0	0	0	0	0	0	0	0	0	0	0	0	0	0	0	0	0	0	0	0	0	0	0	0	0	0	0	0	0	0	0	0	0	0
Bacteroides	D_0__Bacteria, D_1__Bacteroidetes, D_2__Bacteroidia, D_3__Bacteroidales, D_4__Bacteroidaceae, D_5__Bacteroides	7502766	382	59	11	6	14837	7	13	4616	63424	47136	37190	35558	30490	43657	28854	35897	24275	25409	25619	29973	22032	20001	34550	21963	12085	20591	103992	113677	104013	93854	82931	80496	100465	116909	8	5	28778	28916	32670	30360	33162	33512	44631	87232	31957	36719	88359
Barnesiella	D_0__Bacteria, D_1__Bacteroidetes, D_2__Bacteroidia, D_3__Bacteroidales, D_4__Barnesiellaceae, D_5__Barnesiella	206125	9	0	0	0	0	0	0	28	9205	1949	2119	1211	1147	1497	1689	2381	1480	2137	3833	3162	1	0	0	1	0	0	0	0	0	0	0	0	0	0	1	0	0	0	0	0	0	5486	6754	0	0	1714	2
Coprobacter	D_0__Bacteria, D_1__Bacteroidetes, D_2__Bacteroidia, D_3__Bacteroidales, D_4__Barnesiellaceae, D_5__Coprobacter	10492	0	0	0	0	0	0	0	5	0	0	0	0	0	0	0	0	0	0	0	0	180	164	277	155	92	152	0	0	0	0	0	0	0	0	0	0	0	0	0	0	314	0	0	0	318	0	0
uncultured-06	D_0__Bacteria, D_1__Bacteroidetes, D_2__Bacteroidia, D_3__Bacteroidales, D_4__Barnesiellaceae, D_5__uncultured	2	0	0	0	0	0	0	0	0	0	0	0	0	0	0	0	0	0	0	0	0	0	0	0	0	0	0	0	0	0	0	0	0	0	0	0	0	0	0	0	0	0	0	0	0	0	0	0
Proteiniphilum	D_0__Bacteria, D_1__Bacteroidetes, D_2__Bacteroidia, D_3__Bacteroidales, D_4__Dysgonomonadaceae, D_5__Proteiniphilum	2	0	0	0	0	0	0	0	2	0	0	0	0	0	0	0	0	0	0	0	0	0	0	0	0	0	0	0	0	0	0	0	0	0	0	0	0	0	0	0	0	0	0	0	0	0	0	0
Butyricimonas	D_0__Bacteria, D_1__Bacteroidetes, D_2__Bacteroidia, D_3__Bacteroidales, D_4__Marinifilaceae, D_5__Butyricimonas	53941	0	0	0	0	0	0	0	3	801	582	419	380	223	664	226	443	180	209	318	350	182	160	283	177	48	138	0	0	0	0	0	0	0	0	0	0	0	0	0	0	286	473	705	0	307	563	0
Odoribacter	D_0__Bacteria, D_1__Bacteroidetes, D_2__Bacteroidia, D_3__Bacteroidales, D_4__Marinifilaceae, D_5__Odoribacter	178932	8	0	0	0	0	0	0	1	2693	2033	1585	1617	1183	1961	1087	1486	820	949	1147	1397	487	482	707	506	291	464	0	0	1	0	1	0	0	0	0	0	0	0	0	1	716	1342	1999	1	757	1705	0
uncultured bacterium-02	D_0__Bacteria, D_1__Bacteroidetes, D_2__Bacteroidia, D_3__Bacteroidales, D_4__Marinifilaceae, D_5__uncultured bacterium	10	0	0	0	0	0	0	0	0	0	0	0	0	0	0	0	0	0	0	0	2	0	0	0	0	0	0	0	0	0	0	0	0	0	0	0	0	0	0	0	0	0	4	0	0	0	0	0
uncultured organism-01	D_0__Bacteria, D_1__Bacteroidetes, D_2__Bacteroidia, D_3__Bacteroidales, D_4__Marinifilaceae, D_5__uncultured organism	244	0	0	0	0	0	0	0	0	12	17	9	10	6	16	8	13	5	5	8	9	0	0	0	0	0	0	0	0	0	0	0	0	0	0	0	0	0	0	0	0	0	8	8	0	0	8	0
CAG-873	D_0__Bacteria, D_1__Bacteroidetes, D_2__Bacteroidia, D_3__Bacteroidales, D_4__Muribaculaceae, D_5__CAG-873	408981	0	0	0	1	0	0	7	152	0	0	1	0	0	3	1	0	0	2	0	0	10899	9214	16950	10310	5569	10159	0	0	1	0	1	0	0	0	0	0	1	1	0	1	16528	3	0	1	16130	1	0
gut metagenome-01	D_0__Bacteria, D_1__Bacteroidetes, D_2__Bacteroidia, D_3__Bacteroidales, D_4__Muribaculaceae, D_5__gut metagenome	5	0	0	0	0	0	0	0	0	0	0	0	0	0	0	0	0	0	0	0	0	0	0	0	0	0	0	0	0	0	0	0	0	0	0	0	0	0	0	0	0	0	0	0	0	0	0	0
uncultured bacterium-03	D_0__Bacteria, D_1__Bacteroidetes, D_2__Bacteroidia, D_3__Bacteroidales, D_4__Muribaculaceae, D_5__uncultured bacterium	37	0	0	0	0	0	0	0	0	0	0	0	0	0	0	0	0	0	0	0	0	0	0	0	0	0	0	0	0	0	0	0	0	0	0	0	0	0	0	0	0	0	0	0	0	0	0	0
Porphyromonas	D_0__Bacteria, D_1__Bacteroidetes, D_2__Bacteroidia, D_3__Bacteroidales, D_4__Porphyromonadaceae, D_5__Porphyromonas	47	0	0	0	0	0	0	0	0	0	0	0	0	0	0	0	0	0	0	0	0	0	3	0	0	0	0	0	0	0	0	0	0	0	0	0	0	0	0	0	0	0	0	0	0	5	0	0
Alloprevotella	D_0__Bacteria, D_1__Bacteroidetes, D_2__Bacteroidia, D_3__Bacteroidales, D_4__Prevotellaceae, D_5__Alloprevotella	968649	0	0	0	3	2	0	0	64	0	0	0	3	0	0	1	0	0	0	0	0	6265	6813	10339	7117	4407	6735	0	0	0	0	1	0	0	0	0	0	0	2	1	2	9563	1	0	0	9409	1	3
Paraprevotella	D_0__Bacteria, D_1__Bacteroidetes, D_2__Bacteroidia, D_3__Bacteroidales, D_4__Prevotellaceae, D_5__Paraprevotella	371622	0	0	0	1	0	0	0	22	0	0	0	0	0	0	0	0	0	0	0	0	1720	1619	2604	1877	839	1769	0	0	0	0	1	0	0	0	0	0	0	0	0	0	2622	0	0	0	2652	0	0
Prevotella	D_0__Bacteria, D_1__Bacteroidetes, D_2__Bacteroidia, D_3__Bacteroidales, D_4__Prevotellaceae, D_5__Prevotella	2222	0	0	0	0	0	0	0	0	3	0	0	0	0	0	0	0	0	0	0	0	0	0	0	0	0	0	0	0	0	0	0	0	0	0	0	0	0	0	0	0	0	0	2	0	0	0	0
Prevotella 6	D_0__Bacteria, D_1__Bacteroidetes, D_2__Bacteroidia, D_3__Bacteroidales, D_4__Prevotellaceae, D_5__Prevotella 6	803196	66	5	0	0	6304	0	1	1232	0	1	5	0	0	1	0	0	0	0	1	1	0	1	1	1	2	0	1	0	0	0	0	2	0	0	0	0	11788	12131	12444	12506	0	4	1	1	5	0	0
Prevotella 7	D_0__Bacteria, D_1__Bacteroidetes, D_2__Bacteroidia, D_3__Bacteroidales, D_4__Prevotellaceae, D_5__Prevotella 7	16	0	0	0	0	0	0	0	0	0	0	0	0	0	0	0	0	0	0	0	0	0	0	0	0	0	0	0	0	0	0	0	0	0	0	0	0	0	0	0	0	0	0	0	0	0	0	0
Prevotella 9	D_0__Bacteria, D_1__Bacteroidetes, D_2__Bacteroidia, D_3__Bacteroidales, D_4__Prevotellaceae, D_5__Prevotella 9	99	0	0	0	0	0	0	0	0	0	0	0	0	0	0	0	0	0	0	0	0	0	0	0	0	0	0	0	0	0	0	0	0	0	0	0	0	0	0	0	0	0	0	0	0	0	0	0
Prevotellaceae NK3B31 group	D_0__Bacteria, D_1__Bacteroidetes, D_2__Bacteroidia, D_3__Bacteroidales, D_4__Prevotellaceae, D_5__Prevotellaceae NK3B31 group	373451	0	0	0	0	0	0	0	0	0	0	0	0	0	0	0	0	0	0	0	0	0	0	0	0	0	0	0	0	0	0	0	0	0	0	0	0	0	2	5	8	1	2	4	0	1	2	3
Prevotellaceae UCG-001	D_0__Bacteria, D_1__Bacteroidetes, D_2__Bacteroidia, D_3__Bacteroidales, D_4__Prevotellaceae, D_5__Prevotellaceae UCG-001	6	0	0	0	0	0	0	0	0	0	0	0	0	0	0	0	0	0	0	0	0	0	0	0	0	0	0	0	0	0	0	0	0	0	0	0	0	0	0	0	0	0	0	0	0	0	0	0
Alistipes	D_0__Bacteria, D_1__Bacteroidetes, D_2__Bacteroidia, D_3__Bacteroidales, D_4__Rikenellaceae, D_5__Alistipes	499338	36	1	0	2	0	1	0	87	14183	11840	9411	9049	6852	11353	5997	8835	5245	5341	6303	7452	1433	1452	2244	1727	718	1549	0	0	0	0	1	1	2	1	1	0	0	1	1	2	2271	7863	11013	1	2352	10350	0
Parabacteroides	D_0__Bacteria, D_1__Bacteroidetes, D_2__Bacteroidia, D_3__Bacteroidales, D_4__Tannerellaceae, D_5__Parabacteroides	177933	5	0	0	0	0	1	0	63	3203	2220	1831	1579	1103	2216	991	1573	820	977	1169	1358	2178	1863	3112	2072	958	2037	0	0	2	1	0	0	0	0	2	0	0	2	0	1	3300	1718	2306	0	3342	1737	0
Ambiguous_taxa-02	D_0__Bacteria, D_1__Bacteroidetes, D_2__Bacteroidia, D_3__Chitinophagales, D_4__Chitinophagaceae, Ambiguous_taxa	12	0	0	0	0	0	0	0	0	0	0	0	0	0	0	0	0	0	0	0	0	0	0	0	0	0	0	0	0	0	0	0	0	0	0	12	0	0	0	0	0	0	0	0	0	0	0	0
Segetibacter	D_0__Bacteria, D_1__Bacteroidetes, D_2__Bacteroidia, D_3__Chitinophagales, D_4__Chitinophagaceae, D_5__Segetibacter	5	0	5	0	0	0	0	0	0	0	0	0	0	0	0	0	0	0	0	0	0	0	0	0	0	0	0	0	0	0	0	0	0	0	0	0	0	0	0	0	0	0	0	0	0	0	0	0
uncultured-08	D_0__Bacteria, D_1__Bacteroidetes, D_2__Bacteroidia, D_3__Chitinophagales, D_4__Saprospiraceae, D_5__uncultured	4	0	0	0	0	0	0	0	4	0	0	0	0	0	0	0	0	0	0	0	0	0	0	0	0	0	0	0	0	0	0	0	0	0	0	0	0	0	0	0	0	0	0	0	0	0	0	0
Flavobacterium	D_0__Bacteria, D_1__Bacteroidetes, D_2__Bacteroidia, D_3__Flavobacteriales, D_4__Flavobacteriaceae, D_5__Flavobacterium	15	0	0	0	0	0	0	0	0	0	0	0	0	0	0	0	0	0	0	0	0	0	0	0	0	0	0	0	0	0	0	0	0	0	0	0	0	0	0	0	0	0	0	0	0	0	0	0
Bergeyella	D_0__Bacteria, D_1__Bacteroidetes, D_2__Bacteroidia, D_3__Flavobacteriales, D_4__Weeksellaceae, D_5__Bergeyella	2	0	0	0	0	0	0	0	0	0	0	0	0	0	0	0	0	0	0	0	0	0	0	0	0	0	0	0	0	0	0	0	0	0	0	0	0	0	0	0	0	0	0	0	0	0	0	0
Chryseobacterium	D_0__Bacteria, D_1__Bacteroidetes, D_2__Bacteroidia, D_3__Flavobacteriales, D_4__Weeksellaceae, D_5__Chryseobacterium	500	0	2	0	0	0	0	0	469	0	0	0	0	0	0	0	0	0	0	0	0	0	0	0	0	0	0	0	0	0	0	0	0	0	0	0	0	0	0	0	0	0	0	0	0	0	0	0
Cloacibacterium	D_0__Bacteria, D_1__Bacteroidetes, D_2__Bacteroidia, D_3__Flavobacteriales, D_4__Weeksellaceae, D_5__Cloacibacterium	289	0	0	0	0	0	0	0	261	0	0	0	0	0	0	0	0	0	0	0	0	0	0	0	0	0	0	0	0	0	0	0	0	0	0	0	0	0	0	0	0	0	0	0	0	0	0	0
Elizabethkingia	D_0__Bacteria, D_1__Bacteroidetes, D_2__Bacteroidia, D_3__Flavobacteriales, D_4__Weeksellaceae, D_5__Elizabethkingia	6	0	0	0	0	0	0	0	0	0	0	0	0	0	0	0	0	0	0	0	0	0	0	0	0	0	0	0	0	0	0	0	0	0	0	0	0	0	0	0	0	0	0	0	0	0	0	0
Moheibacter	D_0__Bacteria, D_1__Bacteroidetes, D_2__Bacteroidia, D_3__Flavobacteriales, D_4__Weeksellaceae, D_5__Moheibacter	77	0	13	0	0	0	0	0	11	0	0	0	0	0	0	0	0	0	0	0	0	0	0	0	0	0	0	0	0	0	0	0	0	0	0	0	0	0	0	0	0	0	0	0	0	0	0	0
Pedobacter	D_0__Bacteria, D_1__Bacteroidetes, D_2__Bacteroidia, D_3__Sphingobacteriales, D_4__Sphingobacteriaceae, D_5__Pedobacter	5	0	0	0	0	0	0	0	5	0	0	0	0	0	0	0	0	0	0	0	0	0	0	0	0	0	0	0	0	0	0	0	0	0	0	0	0	0	0	0	0	0	0	0	0	0	0	0
Sphingobacterium	D_0__Bacteria, D_1__Bacteroidetes, D_2__Bacteroidia, D_3__Sphingobacteriales, D_4__Sphingobacteriaceae, D_5__Sphingobacterium	110	0	7	0	0	0	0	0	27	0	0	0	0	0	0	0	0	0	0	0	0	0	0	0	0	0	0	0	0	0	0	0	0	0	0	0	0	0	0	0	0	0	0	0	0	0	0	0
uncultured-09	D_0__Bacteria, D_1__Chloroflexi, D_2__Anaerolineae, D_3__Caldilineales, D_4__Caldilineaceae, D_5__uncultured	41	0	0	0	0	0	0	0	0	0	0	0	0	0	0	0	0	0	0	0	0	0	0	0	0	0	0	0	0	0	0	0	0	0	0	0	0	0	0	0	0	0	0	0	0	0	0	0
uncultured bacterium-04	D_0__Bacteria, D_1__Chloroflexi, D_2__Chloroflexia, D_3__Thermomicrobiales, D_4__JG30-KF-CM45, D_5__uncultured bacterium	5	0	0	0	0	0	0	0	0	0	0	0	0	0	0	0	0	0	0	0	0	0	0	0	0	0	0	0	0	0	0	0	0	0	0	0	0	0	0	0	0	0	0	0	0	0	0	0
{Unknown Family} Gastranaerophilales	D_0__Bacteria, D_1__Cyanobacteria, D_2__Melainabacteria, D_3__Gastranaerophilales, ,	62	0	0	0	0	0	0	0	0	8	7	3	0	0	2	2	2	4	0	2	0	0	0	0	0	0	0	0	0	0	0	0	0	0	0	0	0	0	0	0	0	0	2	0	0	0	6	0
Ambiguous_taxa-03	D_0__Bacteria, D_1__Cyanobacteria, D_2__Melainabacteria, D_3__Gastranaerophilales, Ambiguous_taxa, Ambiguous_taxa	4855	0	0	0	0	0	0	0	0	0	0	0	0	0	0	0	0	0	0	0	0	53	49	64	72	24	31	0	0	0	0	0	0	0	0	0	0	0	0	0	0	98	0	3	0	112	0	0
Clostridium sp. K4410.MGS-306	D_0__Bacteria, D_1__Cyanobacteria, D_2__Melainabacteria, D_3__Gastranaerophilales, D_4__Clostridium sp. K4410.MGS-306, D_5__Clostridium sp. K4410.MGS-306	63543	6	0	2	0	0	0	0	6	1472	1388	829	971	727	1152	574	905	494	532	724	802	0	0	0	0	0	0	0	0	0	0	0	0	0	0	0	0	0	0	0	0	0	799	1005	0	0	1145	0
gut metagenome-02	D_0__Bacteria, D_1__Cyanobacteria, D_2__Melainabacteria, D_3__Gastranaerophilales, D_4__gut metagenome, D_5__gut metagenome	103	0	0	0	0	0	0	0	0	0	0	0	0	0	0	0	0	0	0	0	0	0	0	0	0	0	0	0	0	0	0	0	0	0	0	0	0	0	0	0	0	0	0	0	0	0	0	0
uncultured bacterium-05	D_0__Bacteria, D_1__Cyanobacteria, D_2__Melainabacteria, D_3__Gastranaerophilales, D_4__uncultured bacterium, D_5__uncultured bacterium	15062	0	0	0	0	0	0	0	0	0	0	0	0	0	0	0	2	0	0	0	0	232	201	356	230	166	262	0	0	0	0	0	0	0	0	0	0	0	0	0	0	383	0	0	0	363	0	0
uncultured organism-02	D_0__Bacteria, D_1__Cyanobacteria, D_2__Melainabacteria, D_3__Gastranaerophilales, D_4__uncultured organism, D_5__uncultured organism	225	0	0	0	0	0	0	0	0	12	9	14	9	2	11	4	11	2	0	11	4	0	0	0	0	0	0	0	0	0	0	0	0	0	0	0	0	0	0	0	0	0	11	7	0	0	21	0
Ambiguous_taxa-04	D_0__Bacteria, D_1__Cyanobacteria, D_2__Oxyphotobacteria, D_3__Chloroplast, Ambiguous_taxa, Ambiguous_taxa	39	0	0	0	0	0	0	0	0	0	0	0	0	0	0	0	0	0	0	0	0	0	0	0	0	0	0	0	0	0	0	0	0	0	0	0	0	0	0	0	0	0	0	0	0	0	0	0
Athetis lepigone	D_0__Bacteria, D_1__Cyanobacteria, D_2__Oxyphotobacteria, D_3__Chloroplast, D_4__Athetis lepigone, D_5__Athetis lepigone	60	0	0	0	0	0	0	0	0	0	0	0	0	0	0	0	0	0	0	0	0	0	0	0	0	0	0	0	0	0	0	0	0	0	0	0	0	0	0	0	0	0	0	0	0	0	0	0
Carya cathayensis	D_0__Bacteria, D_1__Cyanobacteria, D_2__Oxyphotobacteria, D_3__Chloroplast, D_4__Carya cathayensis, D_5__Carya cathayensis	55	0	0	0	0	0	0	0	0	0	0	0	0	0	0	0	0	0	0	0	0	0	0	0	3	0	0	0	0	0	0	0	0	0	0	0	0	0	0	0	0	0	0	0	0	0	0	0
Phaseolus acutifolius (tepary bean)	D_0__Bacteria, D_1__Cyanobacteria, D_2__Oxyphotobacteria, D_3__Chloroplast, D_4__Phaseolus acutifolius (tepary bean), D_5__Phaseolus acutifolius (tepary bean)	4	0	0	0	0	0	0	0	0	0	0	0	0	0	0	0	0	0	0	0	0	0	0	0	0	0	0	0	0	0	0	0	0	0	0	0	0	0	0	0	0	0	0	0	0	0	0	0
Rubus hybrid cultivar-01	D_0__Bacteria, D_1__Cyanobacteria, D_2__Oxyphotobacteria, D_3__Chloroplast, D_4__Rubus hybrid cultivar, D_5__Rubus hybrid cultivar	15	0	0	0	0	0	0	9	0	0	0	0	0	0	0	0	0	0	0	0	0	0	0	0	0	0	0	0	0	0	0	0	0	0	0	0	0	0	0	0	0	2	0	0	0	0	0	0
Salix integra	D_0__Bacteria, D_1__Cyanobacteria, D_2__Oxyphotobacteria, D_3__Chloroplast, D_4__Salix integra, D_5__Salix integra	83	0	0	0	0	0	0	0	0	0	0	0	0	0	0	0	0	0	0	0	0	0	0	0	0	0	0	0	0	0	0	0	0	0	0	0	0	0	0	0	0	0	0	0	0	0	0	0
Arcobacter	D_0__Bacteria, D_1__Epsilonbacteraeota, D_2__Campylobacteria, D_3__Campylobacterales, D_4__Arcobacteraceae, D_5__Arcobacter	16	0	0	0	0	0	0	0	0	0	0	0	0	0	0	0	0	0	0	0	0	0	2	0	0	0	0	0	0	0	0	0	0	0	0	0	0	0	0	0	0	0	0	0	0	0	0	0
Campylobacter	D_0__Bacteria, D_1__Epsilonbacteraeota, D_2__Campylobacteria, D_3__Campylobacterales, D_4__Campylobacteraceae, D_5__Campylobacter	54	0	0	0	0	0	0	0	0	0	0	0	0	0	0	0	0	0	0	0	0	0	0	2	0	0	0	0	0	0	0	0	0	0	0	0	0	0	0	0	0	0	2	0	0	0	0	0
Fibrobacter	D_0__Bacteria, D_1__Fibrobacteres, D_2__Fibrobacteria, D_3__Fibrobacterales, D_4__Fibrobacteraceae, D_5__Fibrobacter	3	0	0	0	0	0	0	0	0	0	0	0	0	0	0	0	0	0	0	0	0	0	0	0	0	0	0	0	0	0	0	0	0	0	0	0	0	0	0	0	0	0	0	3	0	0	0	0
Ambiguous_taxa-05	D_0__Bacteria, D_1__Firmicutes, D_2__Bacilli, Ambiguous_taxa, Ambiguous_taxa, Ambiguous_taxa	53	0	0	0	0	0	0	0	0	0	0	0	0	0	0	0	0	0	0	0	0	0	0	0	0	0	0	0	0	0	0	0	0	0	0	0	18	0	0	0	0	0	0	0	0	0	0	0
Aeribacillus	D_0__Bacteria, D_1__Firmicutes, D_2__Bacilli, D_3__Bacillales, D_4__Bacillaceae, D_5__Aeribacillus	261	0	23	0	0	0	0	0	82	0	0	0	0	0	0	0	0	0	0	0	0	0	0	0	0	0	0	0	0	0	0	0	0	0	0	0	0	0	0	0	0	0	0	0	0	0	0	0
Anaerobacillus	D_0__Bacteria, D_1__Firmicutes, D_2__Bacilli, D_3__Bacillales, D_4__Bacillaceae, D_5__Anaerobacillus	76	0	0	0	0	0	0	0	0	0	0	0	0	0	0	0	0	0	0	0	0	0	0	0	0	0	0	0	0	0	0	0	0	0	0	0	0	0	0	0	0	0	0	0	0	0	0	0
Anoxybacillus	D_0__Bacteria, D_1__Firmicutes, D_2__Bacilli, D_3__Bacillales, D_4__Bacillaceae, D_5__Anoxybacillus	213	0	38	0	0	0	0	0	0	0	0	0	0	0	0	0	0	0	0	0	0	0	0	0	0	0	0	0	0	0	0	0	0	0	0	0	0	0	0	0	0	0	0	0	0	0	0	0
Bacillus	D_0__Bacteria, D_1__Firmicutes, D_2__Bacilli, D_3__Bacillales, D_4__Bacillaceae, D_5__Bacillus	88009	0	42	2	0	0	10	4	497	0	0	0	0	0	0	0	0	0	1	0	0	0	0	0	0	0	0	0	0	0	0	0	0	0	0	0	17206	0	0	0	0	0	0	0	0	2	0	0
Oceanobacillus	D_0__Bacteria, D_1__Firmicutes, D_2__Bacilli, D_3__Bacillales, D_4__Bacillaceae, D_5__Oceanobacillus	3	0	0	0	0	0	0	0	0	0	0	0	0	0	0	0	0	0	0	0	0	0	0	0	0	0	0	0	0	0	0	0	0	0	0	0	0	0	0	0	0	0	0	0	0	0	0	0
Thermicanus	D_0__Bacteria, D_1__Firmicutes, D_2__Bacilli, D_3__Bacillales, D_4__Family X, D_5__Thermicanus	32	0	0	0	0	0	0	0	0	0	0	0	0	0	0	0	0	0	0	0	0	0	0	0	0	0	0	0	0	0	0	0	0	0	0	0	0	0	0	0	0	0	0	0	0	0	0	0
Gemella	D_0__Bacteria, D_1__Firmicutes, D_2__Bacilli, D_3__Bacillales, D_4__Family XI, D_5__Gemella	96	0	0	0	0	3	0	0	0	0	0	0	0	0	0	0	0	0	0	0	0	2	0	0	0	0	2	0	0	0	0	0	0	0	2	0	0	0	0	0	0	0	0	0	1	2	0	0
Exiguobacterium	D_0__Bacteria, D_1__Firmicutes, D_2__Bacilli, D_3__Bacillales, D_4__Family XII, D_5__Exiguobacterium	27	0	0	0	0	0	0	0	0	0	0	0	0	0	0	0	0	0	0	0	0	0	0	0	0	0	0	0	0	0	0	0	0	0	0	0	0	0	0	0	0	0	0	0	0	0	0	0
Listeria	D_0__Bacteria, D_1__Firmicutes, D_2__Bacilli, D_3__Bacillales, D_4__Listeriaceae, D_5__Listeria	54709	0	0	0	0	0	0	0	0	0	0	0	0	0	0	0	0	0	0	0	0	0	0	0	0	0	0	0	0	1	0	0	0	0	0	0	14543	2	0	0	0	0	0	0	0	0	0	0
Paenibacillus	D_0__Bacteria, D_1__Firmicutes, D_2__Bacilli, D_3__Bacillales, D_4__Paenibacillaceae, D_5__Paenibacillus	8	0	0	0	0	0	0	0	0	0	0	0	0	0	0	0	0	0	0	0	0	0	0	0	0	0	0	0	0	0	0	0	0	0	0	0	0	0	0	0	0	0	0	0	0	0	0	0
Lysinibacillus	D_0__Bacteria, D_1__Firmicutes, D_2__Bacilli, D_3__Bacillales, D_4__Planococcaceae, D_5__Lysinibacillus	15	0	0	0	0	0	0	0	0	0	0	0	0	0	0	0	0	0	0	0	0	0	0	0	0	0	0	0	0	0	0	0	0	0	0	0	0	0	0	0	0	0	0	0	0	0	0	0
uncultured-10	D_0__Bacteria, D_1__Firmicutes, D_2__Bacilli, D_3__Bacillales, D_4__Planococcaceae, D_5__uncultured	142	0	0	0	0	0	0	0	0	0	0	0	0	0	0	0	0	0	0	0	0	0	0	0	0	0	0	0	0	0	0	0	0	0	0	0	0	0	0	0	0	0	0	0	0	0	0	0
uncultured-11	D_0__Bacteria, D_1__Firmicutes, D_2__Bacilli, D_3__Bacillales, D_4__Sporolactobacillaceae, D_5__uncultured	4	0	0	0	0	0	0	0	0	0	0	0	0	0	0	0	0	0	0	0	0	0	0	0	0	0	0	0	0	0	0	0	0	0	0	0	0	0	0	0	0	0	0	0	0	0	0	0
Macrococcus	D_0__Bacteria, D_1__Firmicutes, D_2__Bacilli, D_3__Bacillales, D_4__Staphylococcaceae, D_5__Macrococcus	47	0	0	0	0	0	0	0	0	0	0	0	0	0	0	0	0	0	0	0	0	0	0	0	0	0	0	0	0	0	0	0	0	0	0	0	0	0	0	0	0	0	0	0	0	0	0	0
Staphylococcus	D_0__Bacteria, D_1__Firmicutes, D_2__Bacilli, D_3__Bacillales, D_4__Staphylococcaceae, D_5__Staphylococcus	73811	0	0	0	0	0	18	0	0	0	0	0	0	0	0	0	0	0	0	0	0	0	0	0	0	0	0	0	2	0	0	0	0	1	7	0	19017	1	0	0	0	0	0	0	0	0	0	0
Abiotrophia	D_0__Bacteria, D_1__Firmicutes, D_2__Bacilli, D_3__Lactobacillales, D_4__Aerococcaceae, D_5__Abiotrophia	10	0	0	0	0	0	0	0	0	0	0	0	0	0	0	0	0	0	0	0	0	0	0	0	0	0	0	0	0	0	0	0	0	0	0	0	0	0	0	0	0	0	0	0	0	0	0	0
Facklamia	D_0__Bacteria, D_1__Firmicutes, D_2__Bacilli, D_3__Lactobacillales, D_4__Aerococcaceae, D_5__Facklamia	5	0	0	0	0	0	0	0	0	0	0	0	0	0	0	0	0	0	0	0	0	0	0	0	0	0	0	0	0	0	0	0	0	0	0	0	0	0	0	0	0	0	0	0	0	0	0	0
Alloiococcus	D_0__Bacteria, D_1__Firmicutes, D_2__Bacilli, D_3__Lactobacillales, D_4__Carnobacteriaceae, D_5__Alloiococcus	22	0	0	0	0	0	0	0	0	0	0	0	0	0	0	0	0	0	0	0	0	0	0	0	0	0	0	0	0	0	0	0	0	0	0	0	0	0	0	0	0	0	0	0	0	0	0	0
Carnobacterium	D_0__Bacteria, D_1__Firmicutes, D_2__Bacilli, D_3__Lactobacillales, D_4__Carnobacteriaceae, D_5__Carnobacterium	566	0	0	0	0	0	0	0	0	0	0	0	0	0	0	0	0	0	0	0	0	0	0	0	0	0	0	0	0	0	0	0	0	0	0	0	0	0	0	0	0	0	0	0	0	3	0	0
Granulicatella	D_0__Bacteria, D_1__Firmicutes, D_2__Bacilli, D_3__Lactobacillales, D_4__Carnobacteriaceae, D_5__Granulicatella	602	0	0	0	0	0	0	0	5	0	0	0	0	0	0	0	0	0	0	0	0	0	0	0	0	0	0	0	0	0	0	0	0	0	0	0	157	0	0	0	0	0	1	0	0	0	0	0
Enterococcus	D_0__Bacteria, D_1__Firmicutes, D_2__Bacilli, D_3__Lactobacillales, D_4__Enterococcaceae, D_5__Enterococcus	42529	0	0	0	0	8	17	0	0	0	0	0	0	0	0	0	0	0	0	0	0	1	0	0	0	0	0	0	0	0	0	0	0	0	0	0	10686	2	4	0	4	0	0	0	0	0	0	0
Melissococcus	D_0__Bacteria, D_1__Firmicutes, D_2__Bacilli, D_3__Lactobacillales, D_4__Enterococcaceae, D_5__Melissococcus	10	0	0	0	0	0	0	0	0	0	0	0	0	0	0	0	0	0	0	0	0	0	0	0	0	0	0	0	0	0	0	0	0	0	0	0	0	0	0	0	0	0	0	0	0	0	0	0
Tetragenococcus	D_0__Bacteria, D_1__Firmicutes, D_2__Bacilli, D_3__Lactobacillales, D_4__Enterococcaceae, D_5__Tetragenococcus	3	0	0	0	0	0	0	0	0	0	0	0	0	0	0	0	0	0	0	0	0	0	0	0	0	0	0	0	0	0	0	0	0	0	0	0	0	0	0	0	0	0	0	0	0	0	0	0
Lactobacillus	D_0__Bacteria, D_1__Firmicutes, D_2__Bacilli, D_3__Lactobacillales, D_4__Lactobacillaceae, D_5__Lactobacillus	106468	12	2	0	0	1979	0	0	214	0	0	0	0	0	1	0	0	0	0	0	0	0	0	0	0	0	1	0	0	0	0	0	0	0	1	0	17679	1304	1047	1121	1347	1	0	0	0	0	0	0
Pediococcus	D_0__Bacteria, D_1__Firmicutes, D_2__Bacilli, D_3__Lactobacillales, D_4__Lactobacillaceae, D_5__Pediococcus	20	0	0	0	0	0	0	0	0	0	0	0	0	0	0	0	2	0	0	0	0	0	0	0	0	0	0	0	0	0	0	0	0	0	0	0	0	0	0	0	0	0	0	0	0	0	0	0
Leuconostoc	D_0__Bacteria, D_1__Firmicutes, D_2__Bacilli, D_3__Lactobacillales, D_4__Leuconostocaceae, D_5__Leuconostoc	144	0	0	0	0	0	0	0	0	4	0	1	4	0	0	0	0	1	1	1	2	0	0	2	0	0	0	0	0	0	0	0	0	0	0	0	0	0	0	0	0	0	2	7	0	0	0	0
Lactococcus	D_0__Bacteria, D_1__Firmicutes, D_2__Bacilli, D_3__Lactobacillales, D_4__Streptococcaceae, D_5__Lactococcus	10509	2	0	0	0	0	0	0	0	4	14	8	9	5	9	74	137	47	61	212	91	0	0	2	1	4	1	0	0	0	0	0	0	0	0	0	0	0	0	0	0	5	5	10	0	0	13	2
Streptococcus	D_0__Bacteria, D_1__Firmicutes, D_2__Bacilli, D_3__Lactobacillales, D_4__Streptococcaceae, D_5__Streptococcus	8447	0	8	0	0	0	0	0	0	5	11	11	11	5	6	13	20	11	9	31	25	23	22	31	31	32	29	60	89	25	60	8	8	11	25	0	0	0	0	0	0	47	14	10	30	51	6	3
uncultured Firmicutes bacterium-01	D_0__Bacteria, D_1__Firmicutes, D_2__Bacilli, D_3__Lactobacillales, D_4__uncultured, D_5__uncultured Firmicutes bacterium	5	0	0	0	0	0	0	0	0	0	0	0	0	0	0	0	0	0	0	0	0	0	0	0	0	0	0	0	0	0	0	0	0	0	0	0	0	0	0	0	0	0	0	0	0	0	0	0
{Unknown Family} Clostridiales	D_0__Bacteria, D_1__Firmicutes, D_2__Clostridia, D_3__Clostridiales, ,	415	0	0	0	0	0	0	0	0	13	8	0	2	3	3	5	0	8	10	4	5	8	2	12	6	6	0	0	0	3	0	0	0	0	0	0	0	0	0	0	0	2	2	2	0	3	4	0
Ambiguous_taxa-07	D_0__Bacteria, D_1__Firmicutes, D_2__Clostridia, D_3__Clostridiales, Ambiguous_taxa, Ambiguous_taxa	69	0	0	0	0	0	0	0	0	2	0	0	0	0	0	0	0	0	0	0	0	0	0	0	0	0	0	0	0	0	0	0	0	0	0	0	0	0	0	0	0	0	0	0	0	0	0	0
Caldicoprobacter	D_0__Bacteria, D_1__Firmicutes, D_2__Clostridia, D_3__Clostridiales, D_4__Caldicoprobacteraceae, D_5__Caldicoprobacter	95	0	0	0	0	0	0	0	0	0	0	0	0	0	0	0	0	0	0	0	0	4	0	6	2	0	0	0	0	0	0	0	0	0	0	0	0	0	0	0	0	6	0	0	0	2	0	0
Ambiguous_taxa-08	D_0__Bacteria, D_1__Firmicutes, D_2__Clostridia, D_3__Clostridiales, D_4__Christensenellaceae, Ambiguous_taxa	29	0	0	0	0	0	0	0	0	0	0	0	0	0	0	0	0	0	0	0	0	0	0	0	0	0	0	0	0	0	0	0	0	0	0	0	0	0	0	0	0	0	0	0	0	0	0	0
Catabacter	D_0__Bacteria, D_1__Firmicutes, D_2__Clostridia, D_3__Clostridiales, D_4__Christensenellaceae, D_5__Catabacter	68	0	0	0	0	0	0	0	0	0	0	0	0	0	0	0	0	0	0	2	2	2	2	3	0	0	3	0	0	0	0	0	0	0	0	0	0	0	0	0	0	0	0	0	0	0	0	0
Christensenellaceae R-7 group	D_0__Bacteria, D_1__Firmicutes, D_2__Clostridia, D_3__Clostridiales, D_4__Christensenellaceae, D_5__Christensenellaceae R-7 group	604844	98	0	1	0	0	1	3	202	13759	18075	12546	12314	11696	12027	10638	11857	9503	11269	10469	12493	667	403	903	318	232	312	4	0	1	1	0	1	1	0	0	0	1	1	3	1	407	8815	11877	0	434	16495	1
uncultured-12	D_0__Bacteria, D_1__Firmicutes, D_2__Clostridia, D_3__Clostridiales, D_4__Christensenellaceae, D_5__uncultured	3949	1	0	0	0	0	0	0	0	69	47	30	32	26	37	24	24	46	23	32	30	49	61	111	51	31	67	0	0	0	0	0	0	0	0	0	0	0	0	0	0	92	36	56	0	99	33	0
uncultured bacterium-06	D_0__Bacteria, D_1__Firmicutes, D_2__Clostridia, D_3__Clostridiales, D_4__Christensenellaceae, D_5__uncultured bacterium	50	0	0	0	0	0	0	0	0	0	0	0	0	0	0	0	0	0	0	0	0	0	0	0	0	0	0	0	0	0	0	0	0	0	0	0	0	0	0	0	0	0	0	0	0	0	0	0
Clostridium sensu stricto 1	D_0__Bacteria, D_1__Firmicutes, D_2__Clostridia, D_3__Clostridiales, D_4__Clostridiaceae 1, D_5__Clostridium sensu stricto 1	1490841	0	1	0	0	0	0	0	80	11	5	3	4	2	8	17	56	26	16	55	10	113	157	222	188	107	206	28254	30376	33398	29218	22211	20829	23852	31150	0	1	0	5	2	9	322	4	17	37058	330	7	39700
Clostridium sensu stricto 13	D_0__Bacteria, D_1__Firmicutes, D_2__Clostridia, D_3__Clostridiales, D_4__Clostridiaceae 1, D_5__Clostridium sensu stricto 13	18	0	0	0	0	0	0	0	0	0	0	0	0	0	0	0	0	0	0	0	0	0	0	1	0	0	0	0	0	0	0	0	0	0	0	0	0	0	0	0	0	2	0	0	0	0	0	0
Clostridium sensu stricto 3	D_0__Bacteria, D_1__Firmicutes, D_2__Clostridia, D_3__Clostridiales, D_4__Clostridiaceae 1, D_5__Clostridium sensu stricto 3	10	0	0	0	0	0	0	0	0	0	0	0	0	0	0	0	0	0	0	0	0	0	0	0	0	0	0	0	0	0	0	0	0	0	0	0	0	0	0	0	0	0	0	0	0	0	0	0
Clostridium sensu stricto 5	D_0__Bacteria, D_1__Firmicutes, D_2__Clostridia, D_3__Clostridiales, D_4__Clostridiaceae 1, D_5__Clostridium sensu stricto 5	11	0	0	0	0	0	0	0	0	0	0	0	0	0	0	0	0	0	0	2	0	0	0	0	0	0	0	0	0	0	0	0	0	0	0	0	0	0	0	0	0	0	0	3	0	0	0	0
Fonticella	D_0__Bacteria, D_1__Firmicutes, D_2__Clostridia, D_3__Clostridiales, D_4__Clostridiaceae 1, D_5__Fonticella	6	0	0	0	0	0	0	0	6	0	0	0	0	0	0	0	0	0	0	0	0	0	0	0	0	0	0	0	0	0	0	0	0	0	0	0	0	0	0	0	0	0	0	0	0	0	0	0
Sarcina	D_0__Bacteria, D_1__Firmicutes, D_2__Clostridia, D_3__Clostridiales, D_4__Clostridiaceae 1, D_5__Sarcina	70	0	0	0	0	0	0	0	0	0	0	0	0	0	0	0	0	0	0	2	0	0	0	2	0	0	0	0	0	0	0	0	0	0	0	0	0	0	0	0	0	0	1	0	0	0	0	0
uncultured-13	D_0__Bacteria, D_1__Firmicutes, D_2__Clostridia, D_3__Clostridiales, D_4__Clostridiaceae 1, D_5__uncultured	14	0	0	0	0	0	0	0	0	1	1	5	0	0	0	0	0	0	0	0	0	0	0	0	0	0	0	0	0	0	0	0	0	0	0	0	0	0	0	0	0	0	0	1	0	0	0	0
{Unknown Genus} Clostridiales vadinBB60 group	D_0__Bacteria, D_1__Firmicutes, D_2__Clostridia, D_3__Clostridiales, D_4__Clostridiales vadinBB60 group,	1249	0	0	0	0	0	0	0	0	77	90	34	41	24	42	22	38	15	25	22	40	0	0	0	0	0	0	0	0	0	0	0	0	0	0	0	0	0	0	0	0	0	53	59	0	0	44	0
Ambiguous_taxa-09	D_0__Bacteria, D_1__Firmicutes, D_2__Clostridia, D_3__Clostridiales, D_4__Clostridiales vadinBB60 group, Ambiguous_taxa	276698	27	0	1	0	0	0	0	17	6643	5858	3924	4118	3417	5038	2722	4019	2500	2399	2907	3475	0	0	1	0	1	4	0	0	1	1	0	0	2	0	0	0	0	0	2	0	0	4407	5229	0	0	4944	0
uncultured bacterium-07	D_0__Bacteria, D_1__Firmicutes, D_2__Clostridia, D_3__Clostridiales, D_4__Clostridiales vadinBB60 group, D_5__uncultured bacterium	65945	6	0	0	0	0	0	0	14	1431	1125	790	832	651	998	641	793	490	524	583	697	269	257	521	323	209	289	0	0	0	0	0	0	0	0	0	0	0	0	0	0	365	907	1101	0	446	1024	0
uncultured Firmicutes bacterium-02	D_0__Bacteria, D_1__Firmicutes, D_2__Clostridia, D_3__Clostridiales, D_4__Clostridiales vadinBB60 group, D_5__uncultured Firmicutes bacterium	426	0	0	0	0	0	0	0	0	23	13	6	25	17	14	7	11	9	6	11	14	0	0	0	0	0	0	0	0	0	0	0	0	0	0	0	0	0	0	0	0	0	18	22	0	0	12	0
uncultured organism-03	D_0__Bacteria, D_1__Firmicutes, D_2__Clostridia, D_3__Clostridiales, D_4__Clostridiales vadinBB60 group, D_5__uncultured organism	1100	0	0	0	0	0	0	0	0	6	14	7	4	5	10	1	8	5	4	13	5	19	8	22	9	9	18	0	0	0	0	0	0	0	0	0	0	0	0	0	0	9	8	16	0	20	4	0
uncultured Thermoanaerobacterales bacterium	D_0__Bacteria, D_1__Firmicutes, D_2__Clostridia, D_3__Clostridiales, D_4__Clostridiales vadinBB60 group, D_5__uncultured Thermoanaerobacterales bacterium	765	0	0	0	0	0	0	0	0	5	1	4	5	4	6	2	4	3	1	2	8	14	8	14	11	2	5	0	0	0	0	0	0	0	0	0	0	0	0	0	0	28	3	5	0	12	4	0
Defluviitaleaceae UCG-011	D_0__Bacteria, D_1__Firmicutes, D_2__Clostridia, D_3__Clostridiales, D_4__Defluviitaleaceae, D_5__Defluviitaleaceae UCG-011	2117	0	0	0	0	0	0	0	0	38	19	8	12	12	16	11	10	10	9	23	11	3	0	4	0	1	3	0	0	0	0	0	0	0	0	0	0	0	0	0	0	1	16	47	0	5	13	0
Anaerofustis	D_0__Bacteria, D_1__Firmicutes, D_2__Clostridia, D_3__Clostridiales, D_4__Eubacteriaceae, D_5__Anaerofustis	105	0	0	0	0	0	0	0	0	0	0	0	0	0	0	0	2	0	0	0	1	0	0	0	0	0	0	0	0	0	0	0	0	0	0	0	0	0	0	0	0	0	0	1	0	0	0	0
Anaerococcus	D_0__Bacteria, D_1__Firmicutes, D_2__Clostridia, D_3__Clostridiales, D_4__Family XI, D_5__Anaerococcus	131	0	0	1	0	0	0	0	0	0	0	0	0	0	0	0	0	0	0	0	0	0	0	0	0	0	0	0	0	0	0	0	0	0	0	0	0	0	0	0	0	0	0	0	0	0	0	0
Ezakiella	D_0__Bacteria, D_1__Firmicutes, D_2__Clostridia, D_3__Clostridiales, D_4__Family XI, D_5__Ezakiella	26	0	0	0	0	0	0	0	0	0	0	0	0	0	0	0	0	0	0	0	0	0	0	0	0	0	0	0	0	0	0	0	0	0	0	0	0	0	0	0	0	2	0	0	0	0	0	0
Finegoldia	D_0__Bacteria, D_1__Firmicutes, D_2__Clostridia, D_3__Clostridiales, D_4__Family XI, D_5__Finegoldia	46	0	0	0	0	0	0	0	10	0	0	0	0	0	0	0	0	0	0	0	0	0	0	0	0	0	0	0	0	0	0	0	0	0	0	0	0	0	0	0	0	0	0	0	0	0	0	0
Helcococcus	D_0__Bacteria, D_1__Firmicutes, D_2__Clostridia, D_3__Clostridiales, D_4__Family XI, D_5__Helcococcus	2	0	0	0	0	0	0	0	0	0	0	0	0	0	0	0	0	0	0	0	0	0	0	0	0	0	0	0	0	0	0	0	0	0	0	0	0	0	0	0	0	0	0	0	0	0	0	0
Murdochiella	D_0__Bacteria, D_1__Firmicutes, D_2__Clostridia, D_3__Clostridiales, D_4__Family XI, D_5__Murdochiella	56	0	0	0	0	0	0	0	0	1	0	0	0	0	0	0	0	0	0	0	0	0	0	0	0	0	0	0	0	0	0	0	0	0	0	0	0	0	0	0	0	0	0	0	0	2	0	0
Parvimonas	D_0__Bacteria, D_1__Firmicutes, D_2__Clostridia, D_3__Clostridiales, D_4__Family XI, D_5__Parvimonas	8	0	0	0	0	1	0	0	0	0	0	0	2	0	0	0	0	0	0	0	0	0	1	0	0	0	0	0	0	0	0	0	0	0	0	0	0	0	0	0	0	0	0	0	0	0	0	0
Peptoniphilus	D_0__Bacteria, D_1__Firmicutes, D_2__Clostridia, D_3__Clostridiales, D_4__Family XI, D_5__Peptoniphilus	13	0	0	0	0	0	0	0	0	0	0	0	0	0	0	0	0	0	0	0	0	0	0	0	0	0	0	0	0	0	0	0	0	0	0	0	0	0	0	0	0	0	0	0	0	0	0	0
Sedimentibacter	D_0__Bacteria, D_1__Firmicutes, D_2__Clostridia, D_3__Clostridiales, D_4__Family XI, D_5__Sedimentibacter	19	0	0	0	0	0	0	0	0	0	0	0	0	0	0	0	0	0	0	0	0	0	0	0	0	0	0	0	0	0	0	0	0	0	0	0	0	0	0	0	0	0	0	0	0	2	0	0
{Unknown Genus} Family XIII	D_0__Bacteria, D_1__Firmicutes, D_2__Clostridia, D_3__Clostridiales, D_4__Family XIII,	3	0	0	0	0	0	0	0	0	0	0	0	0	0	0	0	0	0	0	0	0	0	0	0	0	0	0	0	0	0	0	0	0	0	0	0	0	0	0	0	0	0	0	0	0	0	0	0
[Eubacterium] brachy group	D_0__Bacteria, D_1__Firmicutes, D_2__Clostridia, D_3__Clostridiales, D_4__Family XIII, D_5__[Eubacterium] brachy group	182	0	0	0	0	0	0	0	0	0	0	0	0	0	0	0	0	0	0	0	4	0	0	0	0	0	0	0	0	0	0	0	0	0	0	0	0	0	0	0	0	0	0	0	0	0	0	0
[Eubacterium] nodatum group	D_0__Bacteria, D_1__Firmicutes, D_2__Clostridia, D_3__Clostridiales, D_4__Family XIII, D_5__[Eubacterium] nodatum group	1558	0	0	0	0	0	0	0	3	20	15	3	6	12	8	5	11	6	13	8	12	31	29	37	20	14	29	0	0	0	0	0	0	0	0	0	0	0	0	0	0	30	16	16	0	27	15	0
Family XIII AD3011 group	D_0__Bacteria, D_1__Firmicutes, D_2__Clostridia, D_3__Clostridiales, D_4__Family XIII, D_5__Family XIII AD3011 group	10256	3	0	0	0	0	0	0	6	290	198	174	130	126	225	134	163	82	129	147	192	21	14	33	19	11	19	0	0	0	0	0	0	0	0	0	0	0	0	0	0	43	132	246	0	52	177	0
Family XIII UCG-001	D_0__Bacteria, D_1__Firmicutes, D_2__Clostridia, D_3__Clostridiales, D_4__Family XIII, D_5__Family XIII UCG-001	1947	0	0	0	0	0	0	0	0	20	29	14	11	8	16	19	35	9	14	24	23	6	5	7	2	0	5	0	0	0	0	0	0	0	0	0	0	0	0	0	0	6	7	13	0	0	24	0
Mogibacterium	D_0__Bacteria, D_1__Firmicutes, D_2__Clostridia, D_3__Clostridiales, D_4__Family XIII, D_5__Mogibacterium	20	0	0	0	0	0	0	0	0	0	0	0	0	0	0	0	0	0	0	0	0	0	0	0	0	0	0	0	0	0	0	0	0	0	0	0	0	0	0	0	0	0	0	0	0	0	0	0
uncultured-14	D_0__Bacteria, D_1__Firmicutes, D_2__Clostridia, D_3__Clostridiales, D_4__Family XIII, D_5__uncultured	193	0	0	0	0	0	0	0	0	0	0	0	0	0	1	0	0	2	0	0	2	2	0	3	0	2	3	0	0	0	0	0	0	0	0	0	0	0	0	0	0	1	3	0	0	2	0	0
Lutispora	D_0__Bacteria, D_1__Firmicutes, D_2__Clostridia, D_3__Clostridiales, D_4__Gracilibacteraceae, D_5__Lutispora	25	0	0	0	0	0	0	0	0	0	0	0	0	0	0	0	0	0	0	0	0	0	0	0	0	0	0	0	0	0	0	0	0	0	0	0	0	0	0	0	0	0	0	0	0	0	0	0
{Unknown Genus} Lachnospiraceae	D_0__Bacteria, D_1__Firmicutes, D_2__Clostridia, D_3__Clostridiales, D_4__Lachnospiraceae,	21026	0	0	0	0	0	0	0	0	0	0	0	2	0	0	0	0	0	1	3	0	0	3	5	6	0	2	0	0	0	0	0	0	0	0	0	0	0	0	0	0	9	0	0	0	14	0	0
Ambiguous_taxa-10	D_0__Bacteria, D_1__Firmicutes, D_2__Clostridia, D_3__Clostridiales, D_4__Lachnospiraceae, Ambiguous_taxa	421436	33	0	0	0	0	2	16	139	3338	1985	1514	2015	1724	1931	1771	2419	1803	1546	1842	1728	607	255	837	352	460	379	0	0	0	0	0	0	0	0	1	0	1	0	0	0	824	2210	2513	1	818	1620	0
_28-4	D_0__Bacteria, D_1__Firmicutes, D_2__Clostridia, D_3__Clostridiales, D_4__Lachnospiraceae, D_5__28-4	4	0	0	0	0	0	0	0	0	0	0	0	0	0	0	0	0	0	0	0	2	0	0	0	0	0	0	0	0	0	0	0	0	0	0	0	0	0	0	0	0	0	0	0	0	0	0	0
[Eubacterium] eligens group	D_0__Bacteria, D_1__Firmicutes, D_2__Clostridia, D_3__Clostridiales, D_4__Lachnospiraceae, D_5__[Eubacterium] eligens group	169361	22	1	0	0	1	0	0	50	1473	2051	1487	1635	1589	1808	1378	1474	1195	1430	1218	1440	2234	1844	3751	1708	1418	1662	0	1	0	0	0	0	1	2	0	0	0	0	0	0	1288	1025	1192	1	1279	1681	1
[Eubacterium] fissicatena group	D_0__Bacteria, D_1__Firmicutes, D_2__Clostridia, D_3__Clostridiales, D_4__Lachnospiraceae, D_5__[Eubacterium] fissicatena group	155	0	0	0	0	0	0	0	0	0	1	0	0	0	1	0	1	2	0	2	2	0	0	0	0	0	2	0	0	0	0	0	0	0	0	0	0	0	0	0	0	0	4	0	0	0	0	0
[Eubacterium] hallii group	D_0__Bacteria, D_1__Firmicutes, D_2__Clostridia, D_3__Clostridiales, D_4__Lachnospiraceae, D_5__[Eubacterium] hallii group	25280	0	0	0	0	0	0	0	0	106	68	53	47	44	41	87	113	59	73	95	93	15	4	14	8	2	6	0	0	0	0	0	0	0	0	0	0	0	0	0	0	21	47	49	0	14	52	0
[Eubacterium] oxidoreducens group	D_0__Bacteria, D_1__Firmicutes, D_2__Clostridia, D_3__Clostridiales, D_4__Lachnospiraceae, D_5__[Eubacterium] oxidoreducens group	3128	0	0	0	0	0	0	0	0	66	58	45	37	27	36	15	38	21	40	44	45	20	5	30	8	13	11	0	0	0	0	0	0	0	0	0	0	0	0	0	0	12	51	61	0	17	51	0
[Eubacterium] ruminantium group	D_0__Bacteria, D_1__Firmicutes, D_2__Clostridia, D_3__Clostridiales, D_4__Lachnospiraceae, D_5__[Eubacterium] ruminantium group	70	0	0	0	0	0	0	0	0	0	2	0	0	0	0	0	0	0	0	0	0	2	0	2	0	0	0	0	0	0	0	0	0	0	0	0	0	0	0	0	0	2	0	0	0	0	0	0
[Eubacterium] ventriosum group	D_0__Bacteria, D_1__Firmicutes, D_2__Clostridia, D_3__Clostridiales, D_4__Lachnospiraceae, D_5__[Eubacterium] ventriosum group	14187	0	0	0	0	0	0	0	0	218	107	70	78	70	72	85	93	75	73	69	86	28	30	78	30	21	27	0	0	0	0	0	0	0	0	0	0	0	0	0	0	46	150	172	0	35	100	0
[Eubacterium] xylanophilum group	D_0__Bacteria, D_1__Firmicutes, D_2__Clostridia, D_3__Clostridiales, D_4__Lachnospiraceae, D_5__[Eubacterium] xylanophilum group	59482	10	0	0	0	1	0	0	38	892	799	621	764	737	696	482	563	476	469	384	484	413	427	852	353	295	329	0	0	0	0	0	0	0	0	0	0	15	8	6	11	732	508	737	0	705	698	0
[Ruminococcus] gauvreauii group	D_0__Bacteria, D_1__Firmicutes, D_2__Clostridia, D_3__Clostridiales, D_4__Lachnospiraceae, D_5__[Ruminococcus] gauvreauii group	8251	1	0	0	0	0	0	0	6	21	13	15	9	12	10	52	70	68	36	68	52	21	20	29	17	14	15	0	0	0	0	0	0	0	0	0	0	0	0	0	0	38	10	14	0	14	2	0
[Ruminococcus] gnavus group	D_0__Bacteria, D_1__Firmicutes, D_2__Clostridia, D_3__Clostridiales, D_4__Lachnospiraceae, D_5__[Ruminococcus] gnavus group	2237	0	0	0	0	0	0	0	0	0	0	0	0	0	0	0	0	0	0	0	0	0	6	9	3	0	6	0	0	0	0	0	0	0	0	0	0	0	0	0	0	9	1	0	0	7	0	0
[Ruminococcus] torques group	D_0__Bacteria, D_1__Firmicutes, D_2__Clostridia, D_3__Clostridiales, D_4__Lachnospiraceae, D_5__[Ruminococcus] torques group	168725	46	0	0	0	0	1	0	83	1547	714	643	538	610	623	849	924	876	722	922	843	115	46	185	25	58	34	0	0	0	0	0	0	0	0	0	0	1	0	1	0	259	1146	1218	0	238	652	0
Acetitomaculum	D_0__Bacteria, D_1__Firmicutes, D_2__Clostridia, D_3__Clostridiales, D_4__Lachnospiraceae, D_5__Acetitomaculum	45	0	0	0	0	0	0	0	0	0	0	0	0	0	2	0	0	0	0	0	0	0	0	0	0	0	0	0	0	0	0	0	0	0	0	0	0	0	0	0	0	0	2	0	0	0	0	0
Agathobacter	D_0__Bacteria, D_1__Firmicutes, D_2__Clostridia, D_3__Clostridiales, D_4__Lachnospiraceae, D_5__Agathobacter	24259	0	0	0	0	0	0	0	1	156	116	52	61	73	110	96	107	83	61	66	94	149	56	197	72	67	65	0	0	0	0	0	0	0	0	0	0	57	67	55	49	301	83	109	0	314	67	0
Anaerosporobacter	D_0__Bacteria, D_1__Firmicutes, D_2__Clostridia, D_3__Clostridiales, D_4__Lachnospiraceae, D_5__Anaerosporobacter	15	0	0	0	0	0	0	0	3	0	0	0	0	0	0	0	0	0	0	0	0	0	0	0	2	0	0	0	0	0	0	0	0	0	0	0	0	0	0	0	0	0	0	0	0	0	0	0
Anaerostipes	D_0__Bacteria, D_1__Firmicutes, D_2__Clostridia, D_3__Clostridiales, D_4__Lachnospiraceae, D_5__Anaerostipes	15411	3	0	0	0	0	0	0	0	106	71	72	65	72	65	115	90	111	98	107	109	8	4	7	5	6	4	0	0	0	0	0	0	0	0	0	0	0	0	0	0	4	82	101	0	12	76	0
Blautia	D_0__Bacteria, D_1__Firmicutes, D_2__Clostridia, D_3__Clostridiales, D_4__Lachnospiraceae, D_5__Blautia	174198	23	0	0	0	0	1	0	164	712	454	326	387	375	388	829	1202	1036	723	1139	890	546	332	770	318	354	306	0	0	0	0	0	0	0	0	0	0	0	0	0	1	821	401	466	0	789	435	2
CAG-56	D_0__Bacteria, D_1__Firmicutes, D_2__Clostridia, D_3__Clostridiales, D_4__Lachnospiraceae, D_5__CAG-56	12903	1	0	0	0	0	0	0	0	189	68	37	25	32	26	34	31	41	37	29	28	59	12	84	7	13	21	0	0	0	0	0	0	0	0	0	0	0	0	0	0	67	137	152	0	71	29	0
Coprococcus 1	D_0__Bacteria, D_1__Firmicutes, D_2__Clostridia, D_3__Clostridiales, D_4__Lachnospiraceae, D_5__Coprococcus 1	12390	3	0	0	0	0	0	0	15	72	56	51	58	54	48	105	123	94	60	128	98	45	34	76	40	35	30	0	0	0	0	0	0	0	0	0	0	0	0	0	0	90	45	54	0	85	63	0
Coprococcus 2	D_0__Bacteria, D_1__Firmicutes, D_2__Clostridia, D_3__Clostridiales, D_4__Lachnospiraceae, D_5__Coprococcus 2	85998	29	0	0	0	0	1	0	118	1116	3031	2689	2245	2104	2720	2333	2774	1983	2639	2549	2499	37	27	50	7	13	21	1	0	1	1	0	0	0	0	0	0	0	0	0	0	17	608	733	0	36	2496	0
Coprococcus 3	D_0__Bacteria, D_1__Firmicutes, D_2__Clostridia, D_3__Clostridiales, D_4__Lachnospiraceae, D_5__Coprococcus 3	16729	0	0	0	0	0	0	0	0	108	84	59	63	81	94	64	70	67	36	84	84	203	83	325	117	116	96	0	0	0	0	0	0	0	0	0	0	0	0	0	0	220	74	103	0	204	75	0
Cuneatibacter	D_0__Bacteria, D_1__Firmicutes, D_2__Clostridia, D_3__Clostridiales, D_4__Lachnospiraceae, D_5__Cuneatibacter	3	0	0	0	0	0	0	0	0	0	0	0	0	0	0	0	0	0	0	0	0	0	0	0	0	0	0	0	0	0	0	0	0	0	0	0	0	0	0	0	0	0	0	0	0	3	0	0
Dorea	D_0__Bacteria, D_1__Firmicutes, D_2__Clostridia, D_3__Clostridiales, D_4__Lachnospiraceae, D_5__Dorea	82371	7	1	0	0	0	0	0	0	716	479	374	390	361	410	426	551	461	339	469	405	108	81	197	100	97	86	0	0	0	0	0	0	0	0	0	0	4	4	3	4	340	480	552	0	362	402	1
Eisenbergiella	D_0__Bacteria, D_1__Firmicutes, D_2__Clostridia, D_3__Clostridiales, D_4__Lachnospiraceae, D_5__Eisenbergiella	733	1	0	0	0	0	0	0	0	11	8	10	9	10	2	7	10	4	10	11	1	20	19	25	23	19	18	0	0	0	0	0	0	0	0	0	0	0	0	0	0	4	3	4	0	15	11	0
Epulopiscium	D_0__Bacteria, D_1__Firmicutes, D_2__Clostridia, D_3__Clostridiales, D_4__Lachnospiraceae, D_5__Epulopiscium	39	0	0	0	0	0	0	0	0	0	0	0	0	0	0	0	0	0	0	0	0	0	0	4	0	0	0	0	0	0	0	0	0	0	0	0	0	0	0	0	0	0	0	0	0	4	0	0
Fusicatenibacter	D_0__Bacteria, D_1__Firmicutes, D_2__Clostridia, D_3__Clostridiales, D_4__Lachnospiraceae, D_5__Fusicatenibacter	81464	7	0	1	0	0	0	0	21	567	581	389	571	491	505	508	799	598	469	578	575	75	46	76	59	35	36	0	0	0	0	0	0	0	0	0	0	0	0	1	0	63	300	417	0	85	456	0
GCA-900066575	D_0__Bacteria, D_1__Firmicutes, D_2__Clostridia, D_3__Clostridiales, D_4__Lachnospiraceae, D_5__GCA-900066575	2389	0	0	0	0	0	0	0	13	21	19	22	14	6	15	16	23	17	16	28	14	35	28	47	41	20	21	0	0	0	0	0	0	0	0	0	0	0	0	0	0	16	18	9	0	15	19	0
GCA-900066755	D_0__Bacteria, D_1__Firmicutes, D_2__Clostridia, D_3__Clostridiales, D_4__Lachnospiraceae, D_5__GCA-900066755	495	0	0	0	0	0	0	0	0	8	0	0	3	0	3	0	0	0	0	4	0	0	2	0	0	0	2	0	0	0	0	0	0	0	0	0	0	0	0	0	0	0	0	6	0	2	0	0
Hungatella	D_0__Bacteria, D_1__Firmicutes, D_2__Clostridia, D_3__Clostridiales, D_4__Lachnospiraceae, D_5__Hungatella	510	0	0	0	0	0	0	0	0	2	3	1	0	0	0	3	1	0	3	0	1	6	8	9	3	3	9	0	0	0	0	0	0	0	0	0	0	0	0	0	0	4	0	0	0	0	0	0
Incertae Sedis	D_0__Bacteria, D_1__Firmicutes, D_2__Clostridia, D_3__Clostridiales, D_4__Lachnospiraceae, D_5__Incertae Sedis	4	0	0	0	0	0	0	0	0	0	0	0	0	0	0	0	0	0	0	0	0	0	0	0	0	0	0	0	0	0	0	0	0	0	0	0	0	0	0	0	0	0	0	0	0	0	0	0
Lachnoanaerobaculum	D_0__Bacteria, D_1__Firmicutes, D_2__Clostridia, D_3__Clostridiales, D_4__Lachnospiraceae, D_5__Lachnoanaerobaculum	12	0	0	0	0	0	0	0	0	0	0	0	0	0	0	2	0	0	0	0	0	0	0	0	0	0	0	0	0	0	0	0	0	0	0	0	0	0	0	0	0	0	0	0	0	0	0	0
Lachnoclostridium	D_0__Bacteria, D_1__Firmicutes, D_2__Clostridia, D_3__Clostridiales, D_4__Lachnospiraceae, D_5__Lachnoclostridium	78139	12	0	0	0	0	0	0	9	1077	1251	964	1069	1014	1208	933	1105	916	889	791	920	183	187	256	199	99	177	1	0	0	0	0	0	0	0	1	0	0	0	1	0	165	712	864	0	123	1110	0
Lachnospira	D_0__Bacteria, D_1__Firmicutes, D_2__Clostridia, D_3__Clostridiales, D_4__Lachnospiraceae, D_5__Lachnospira	153859	6	0	0	0	0	0	0	67	479	497	419	437	364	447	354	407	339	371	321	425	320	248	540	286	223	247	0	0	0	0	0	0	0	0	0	0	0	1	1	2	506	299	366	0	469	493	3
Lachnospiraceae AC2044 group	D_0__Bacteria, D_1__Firmicutes, D_2__Clostridia, D_3__Clostridiales, D_4__Lachnospiraceae, D_5__Lachnospiraceae AC2044 group	389	0	0	0	0	0	0	0	0	0	0	0	0	0	0	0	0	0	0	0	0	2	0	7	4	3	6	0	0	0	0	0	0	0	0	0	0	0	0	0	0	2	0	0	0	2	0	0
Lachnospiraceae FCS020 group	D_0__Bacteria, D_1__Firmicutes, D_2__Clostridia, D_3__Clostridiales, D_4__Lachnospiraceae, D_5__Lachnospiraceae FCS020 group	7178	0	0	0	0	0	0	0	0	62	92	75	79	64	98	77	68	74	66	67	57	72	40	96	31	48	49	0	0	0	0	0	0	0	0	0	0	0	0	0	0	50	46	68	0	38	73	0
Lachnospiraceae FE2018 group	D_0__Bacteria, D_1__Firmicutes, D_2__Clostridia, D_3__Clostridiales, D_4__Lachnospiraceae, D_5__Lachnospiraceae FE2018 group	19	0	0	0	0	0	0	0	0	0	0	0	0	0	0	0	0	0	0	0	0	0	0	0	0	2	0	0	0	0	0	0	0	0	0	0	0	0	0	0	0	0	0	0	0	0	0	0
Lachnospiraceae NC2004 group	D_0__Bacteria, D_1__Firmicutes, D_2__Clostridia, D_3__Clostridiales, D_4__Lachnospiraceae, D_5__Lachnospiraceae NC2004 group	8478	3	0	0	1	0	0	0	0	339	220	196	92	96	87	88	127	73	191	197	232	5	4	13	4	5	6	0	0	0	0	0	0	0	0	0	0	72	87	50	59	10	243	249	0	17	220	0
Lachnospiraceae ND3007 group	D_0__Bacteria, D_1__Firmicutes, D_2__Clostridia, D_3__Clostridiales, D_4__Lachnospiraceae, D_5__Lachnospiraceae ND3007 group	37141	6	0	0	0	0	0	0	21	265	427	323	284	322	391	430	595	409	404	508	458	56	32	80	26	35	38	0	0	0	0	0	0	0	0	0	0	0	0	0	0	52	168	236	0	32	354	0
Lachnospiraceae NK3A20 group	D_0__Bacteria, D_1__Firmicutes, D_2__Clostridia, D_3__Clostridiales, D_4__Lachnospiraceae, D_5__Lachnospiraceae NK3A20 group	4	0	4	0	0	0	0	0	0	0	0	0	0	0	0	0	0	0	0	0	0	0	0	0	0	0	0	0	0	0	0	0	0	0	0	0	0	0	0	0	0	0	0	0	0	0	0	0
Lachnospiraceae NK4A136 group	D_0__Bacteria, D_1__Firmicutes, D_2__Clostridia, D_3__Clostridiales, D_4__Lachnospiraceae, D_5__Lachnospiraceae NK4A136 group	260053	7	0	0	5	3	0	0	81	614	1004	939	822	815	930	607	802	714	742	858	737	6019	6879	9312	7429	5279	6915	0	0	0	1	0	0	0	0	0	0	1	1	1	0	5669	406	474	1	5490	872	0
Lachnospiraceae NK4B4 group	D_0__Bacteria, D_1__Firmicutes, D_2__Clostridia, D_3__Clostridiales, D_4__Lachnospiraceae, D_5__Lachnospiraceae NK4B4 group	2053	0	0	0	0	0	0	0	0	21	10	6	8	9	6	12	14	12	17	6	10	0	0	0	0	0	0	0	0	0	0	0	0	0	0	0	0	0	0	0	0	0	14	29	0	0	18	0
Lachnospiraceae UCG-001	D_0__Bacteria, D_1__Firmicutes, D_2__Clostridia, D_3__Clostridiales, D_4__Lachnospiraceae, D_5__Lachnospiraceae UCG-001	16194	1	0	0	0	0	0	0	11	267	239	163	158	176	136	151	218	142	134	130	153	25	29	41	23	11	20	0	0	0	0	0	0	0	0	0	0	0	0	0	0	37	209	236	0	68	166	0
Lachnospiraceae UCG-004	D_0__Bacteria, D_1__Firmicutes, D_2__Clostridia, D_3__Clostridiales, D_4__Lachnospiraceae, D_5__Lachnospiraceae UCG-004	83031	5	0	0	1	0	0	0	0	206	156	122	128	73	124	133	132	75	139	88	99	231	260	365	245	178	245	0	0	0	0	0	0	0	0	0	0	0	1	1	0	292	126	146	1	321	130	2
Lachnospiraceae UCG-006	D_0__Bacteria, D_1__Firmicutes, D_2__Clostridia, D_3__Clostridiales, D_4__Lachnospiraceae, D_5__Lachnospiraceae UCG-006	16158	1	0	0	0	0	0	0	19	196	141	69	122	98	146	116	143	84	74	72	68	50	68	77	52	40	53	1	0	0	0	0	0	0	0	0	0	0	0	0	0	70	166	143	0	107	106	0
Lachnospiraceae UCG-008	D_0__Bacteria, D_1__Firmicutes, D_2__Clostridia, D_3__Clostridiales, D_4__Lachnospiraceae, D_5__Lachnospiraceae UCG-008	88358	11	0	0	0	3	0	0	30	940	874	667	698	643	714	624	870	638	600	696	647	409	440	808	581	467	516	0	1	0	0	0	0	0	0	0	0	8	6	6	4	828	580	726	0	784	737	0
Lachnospiraceae UCG-010	D_0__Bacteria, D_1__Firmicutes, D_2__Clostridia, D_3__Clostridiales, D_4__Lachnospiraceae, D_5__Lachnospiraceae UCG-010	7477	0	0	0	0	0	0	0	3	33	25	18	26	23	37	11	27	12	18	18	14	23	10	47	18	11	15	0	0	0	0	0	0	0	0	0	0	0	0	0	0	37	29	37	0	22	32	0
Lactonifactor	D_0__Bacteria, D_1__Firmicutes, D_2__Clostridia, D_3__Clostridiales, D_4__Lachnospiraceae, D_5__Lactonifactor	14	0	0	0	0	0	0	0	0	0	0	0	0	0	0	0	0	0	0	0	0	0	0	0	0	0	0	0	0	0	0	0	0	0	0	0	0	0	0	0	0	0	0	0	0	0	0	0
Marvinbryantia	D_0__Bacteria, D_1__Firmicutes, D_2__Clostridia, D_3__Clostridiales, D_4__Lachnospiraceae, D_5__Marvinbryantia	4419	0	0	0	0	0	0	0	5	42	30	32	30	32	30	43	72	54	41	50	28	4	7	10	4	1	3	0	0	0	0	0	0	0	0	0	0	1	0	0	0	10	36	25	0	10	33	0
Moryella	D_0__Bacteria, D_1__Firmicutes, D_2__Clostridia, D_3__Clostridiales, D_4__Lachnospiraceae, D_5__Moryella	2778	0	0	0	0	0	0	0	0	28	11	11	20	23	32	10	18	7	19	15	17	54	51	80	61	34	52	0	0	0	0	0	0	0	0	0	0	0	0	0	0	33	12	23	0	37	25	0
Murimonas	D_0__Bacteria, D_1__Firmicutes, D_2__Clostridia, D_3__Clostridiales, D_4__Lachnospiraceae, D_5__Murimonas	2	0	0	0	0	0	0	0	0	0	0	0	0	0	0	0	0	0	0	0	0	0	0	0	0	0	0	0	0	0	0	0	0	0	0	0	0	0	0	0	0	0	0	0	0	0	0	0
Oribacterium	D_0__Bacteria, D_1__Firmicutes, D_2__Clostridia, D_3__Clostridiales, D_4__Lachnospiraceae, D_5__Oribacterium	1343	0	0	0	0	0	0	0	0	10	10	18	13	10	17	12	14	18	19	11	7	0	0	0	0	0	0	0	0	0	0	0	0	0	0	0	0	0	0	0	0	0	6	5	0	0	20	0
Roseburia	D_0__Bacteria, D_1__Firmicutes, D_2__Clostridia, D_3__Clostridiales, D_4__Lachnospiraceae, D_5__Roseburia	482792	218	1	2	0	2420	2	1	2164	5543	3435	2754	2530	2221	2742	2231	2841	2228	2069	2113	2452	322	298	507	281	246	318	0	1	0	0	0	0	3	0	0	0	19251	20319	15046	15913	947	3865	4264	8	884	3054	1
Sellimonas	D_0__Bacteria, D_1__Firmicutes, D_2__Clostridia, D_3__Clostridiales, D_4__Lachnospiraceae, D_5__Sellimonas	46	0	0	0	0	0	0	0	0	0	0	0	0	0	0	0	0	0	0	0	0	1	0	0	0	0	0	0	0	0	0	0	0	0	0	0	0	0	0	0	0	0	0	0	0	0	0	0
Shuttleworthia	D_0__Bacteria, D_1__Firmicutes, D_2__Clostridia, D_3__Clostridiales, D_4__Lachnospiraceae, D_5__Shuttleworthia	170	0	0	0	0	0	0	0	0	0	0	0	0	0	0	1	0	2	0	0	0	0	0	1	0	0	0	0	0	0	0	0	0	0	0	0	0	0	0	0	0	0	0	0	0	3	0	0
Tyzzerella	D_0__Bacteria, D_1__Firmicutes, D_2__Clostridia, D_3__Clostridiales, D_4__Lachnospiraceae, D_5__Tyzzerella	456	0	0	0	0	0	0	0	0	0	0	0	0	0	0	0	0	0	0	0	0	8	1	9	2	3	5	0	0	0	0	0	0	0	0	0	0	0	0	0	0	6	0	0	0	5	0	0
Tyzzerella 3	D_0__Bacteria, D_1__Firmicutes, D_2__Clostridia, D_3__Clostridiales, D_4__Lachnospiraceae, D_5__Tyzzerella 3	5054	0	0	0	0	0	0	0	0	0	0	0	0	0	0	0	0	0	0	0	0	0	0	0	0	0	0	0	0	0	0	0	0	0	0	0	0	0	0	0	0	0	0	0	0	0	0	1
Tyzzerella 4	D_0__Bacteria, D_1__Firmicutes, D_2__Clostridia, D_3__Clostridiales, D_4__Lachnospiraceae, D_5__Tyzzerella 4	8472	0	0	0	0	0	0	0	4	135	20	22	18	17	17	43	51	38	29	25	31	0	0	2	1	0	0	0	0	0	0	0	0	0	0	0	0	0	0	0	0	0	94	131	0	0	21	0
UC5-1-2E3	D_0__Bacteria, D_1__Firmicutes, D_2__Clostridia, D_3__Clostridiales, D_4__Lachnospiraceae, D_5__UC5-1-2E3	468	0	0	0	0	0	0	0	0	1	7	4	0	3	4	2	5	2	3	5	0	6	16	17	3	10	7	0	0	0	0	0	0	0	0	0	0	0	0	0	0	0	2	2	0	0	6	0
uncultured-15	D_0__Bacteria, D_1__Firmicutes, D_2__Clostridia, D_3__Clostridiales, D_4__Lachnospiraceae, D_5__uncultured	85720	5	0	0	0	0	0	0	52	781	566	538	596	462	644	458	537	480	384	409	418	680	610	1042	621	436	631	0	0	0	1	0	0	0	0	0	0	0	0	0	0	760	530	623	0	768	580	0
uncultured bacterium-08	D_0__Bacteria, D_1__Firmicutes, D_2__Clostridia, D_3__Clostridiales, D_4__Lachnospiraceae, D_5__uncultured bacterium	72	0	0	0	0	0	0	0	0	0	0	0	0	0	0	0	2	0	0	0	0	0	0	0	0	0	0	0	0	0	0	0	0	0	0	0	0	0	0	0	0	0	0	0	0	0	2	0
uncultured Clostridiaceae bacterium	D_0__Bacteria, D_1__Firmicutes, D_2__Clostridia, D_3__Clostridiales, D_4__Lachnospiraceae, D_5__uncultured Clostridiaceae bacterium	18	0	0	0	0	0	0	0	0	0	0	2	2	0	0	1	0	0	0	0	0	0	0	0	0	0	0	0	0	0	0	0	0	0	0	0	0	0	0	0	0	0	0	0	0	0	2	0
uncultured organism-04	D_0__Bacteria, D_1__Firmicutes, D_2__Clostridia, D_3__Clostridiales, D_4__Lachnospiraceae, D_5__uncultured organism	4	0	0	0	0	0	0	0	0	0	0	0	0	0	0	0	0	0	0	0	0	0	0	0	0	0	0	0	0	0	0	0	0	0	0	0	0	0	0	0	0	0	0	0	0	0	0	0
uncultured bacterium-09	D_0__Bacteria, D_1__Firmicutes, D_2__Clostridia, D_3__Clostridiales, D_4__MAT-CR-H4-C10, D_5__uncultured bacterium	3	0	0	0	0	0	0	0	0	0	0	0	0	0	0	0	0	0	0	0	0	0	0	0	0	0	0	0	0	0	0	0	0	0	0	0	0	0	0	0	0	0	0	0	0	0	0	0
Peptococcus	D_0__Bacteria, D_1__Firmicutes, D_2__Clostridia, D_3__Clostridiales, D_4__Peptococcaceae, D_5__Peptococcus	1221	0	0	0	0	0	0	0	0	24	14	14	24	14	20	9	17	6	8	13	16	0	0	0	0	0	0	0	0	0	0	0	0	0	0	0	0	0	0	0	0	0	17	18	0	0	24	0
uncultured-16	D_0__Bacteria, D_1__Firmicutes, D_2__Clostridia, D_3__Clostridiales, D_4__Peptococcaceae, D_5__uncultured	36578	0	0	0	2	0	0	0	2	224	189	155	141	100	188	108	143	111	83	114	145	267	211	383	205	106	211	0	0	0	0	0	0	0	0	0	0	0	0	0	0	301	142	219	1	296	224	0
Clostridioides	D_0__Bacteria, D_1__Firmicutes, D_2__Clostridia, D_3__Clostridiales, D_4__Peptostreptococcaceae, D_5__Clostridioides	225210	47	1	0	0	2358	0	0	1125	0	1	2	0	0	0	0	0	0	0	0	1	0	0	1	0	0	0	0	0	1	1	1	0	0	0	0	0	6711	6932	7497	8008	1	0	0	2	1	1	0
Intestinibacter	D_0__Bacteria, D_1__Firmicutes, D_2__Clostridia, D_3__Clostridiales, D_4__Peptostreptococcaceae, D_5__Intestinibacter	89	0	0	0	0	0	0	0	0	0	0	0	0	0	0	0	0	0	0	0	0	0	0	0	0	0	0	0	0	0	0	0	0	0	0	0	0	0	0	0	0	0	0	0	0	0	0	0
Peptostreptococcus	D_0__Bacteria, D_1__Firmicutes, D_2__Clostridia, D_3__Clostridiales, D_4__Peptostreptococcaceae, D_5__Peptostreptococcus	24	0	0	0	0	0	0	0	0	0	0	0	0	0	0	0	0	0	0	0	0	0	0	0	0	0	0	0	0	0	0	0	0	0	0	0	0	0	0	0	0	0	0	0	0	0	0	0
Romboutsia	D_0__Bacteria, D_1__Firmicutes, D_2__Clostridia, D_3__Clostridiales, D_4__Peptostreptococcaceae, D_5__Romboutsia	23318	1	0	0	0	0	0	0	0	30	19	15	18	6	13	227	396	192	139	379	242	8	3	19	1	5	10	0	1	0	0	0	0	0	0	0	0	0	0	0	0	6	11	15	0	8	14	0
Terrisporobacter	D_0__Bacteria, D_1__Firmicutes, D_2__Clostridia, D_3__Clostridiales, D_4__Peptostreptococcaceae, D_5__Terrisporobacter	1203	0	0	0	0	0	0	0	0	0	0	0	0	0	0	0	0	0	0	0	0	0	0	0	0	0	0	0	0	0	0	0	0	0	0	0	0	0	0	3	0	0	0	0	0	0	0	0
uncultured-17	D_0__Bacteria, D_1__Firmicutes, D_2__Clostridia, D_3__Clostridiales, D_4__Peptostreptococcaceae, D_5__uncultured	7403	0	0	0	0	0	0	0	0	62	72	52	20	23	48	51	69	43	46	93	56	5	6	13	4	5	8	0	0	0	0	0	0	0	0	0	0	0	0	0	0	16	34	63	0	10	44	0
{Unknown Genus} Ruminococcaceae	D_0__Bacteria, D_1__Firmicutes, D_2__Clostridia, D_3__Clostridiales, D_4__Ruminococcaceae,	2253	0	3	0	0	0	0	0	0	10	13	4	6	2	9	1	2	2	1	8	5	1	4	18	0	10	5	0	0	0	0	0	0	0	0	0	0	0	0	0	0	10	5	9	0	11	5	0
Ambiguous_taxa-11	D_0__Bacteria, D_1__Firmicutes, D_2__Clostridia, D_3__Clostridiales, D_4__Ruminococcaceae, Ambiguous_taxa	14208	0	0	0	0	0	0	0	0	2	0	0	0	0	0	0	0	0	1	0	0	0	0	0	0	0	0	0	0	0	0	0	0	0	0	0	0	0	0	0	0	0	0	0	0	0	0	0
[Eubacterium] coprostanoligenes group	D_0__Bacteria, D_1__Firmicutes, D_2__Clostridia, D_3__Clostridiales, D_4__Ruminococcaceae, D_5__[Eubacterium] coprostanoligenes group	110159	2	0	0	0	0	0	0	114	913	526	380	311	344	430	295	374	294	338	414	463	876	887	1358	981	647	948	0	0	0	0	0	1	0	0	0	0	0	1	0	0	4317	632	705	1	3916	383	0
Acetanaerobacterium	D_0__Bacteria, D_1__Firmicutes, D_2__Clostridia, D_3__Clostridiales, D_4__Ruminococcaceae, D_5__Acetanaerobacterium	87	0	0	0	0	0	0	0	0	2	2	2	2	4	2	2	0	0	1	0	2	2	0	0	0	0	0	0	0	0	0	0	0	0	0	0	0	0	0	0	0	0	3	2	0	0	1	0
Anaerofilum	D_0__Bacteria, D_1__Firmicutes, D_2__Clostridia, D_3__Clostridiales, D_4__Ruminococcaceae, D_5__Anaerofilum	483	0	0	0	0	0	0	0	0	8	8	2	5	3	7	0	2	2	2	3	1	3	3	4	4	0	2	0	0	0	0	0	0	0	0	0	0	0	0	0	0	4	3	6	0	3	0	0
Anaerotruncus	D_0__Bacteria, D_1__Firmicutes, D_2__Clostridia, D_3__Clostridiales, D_4__Ruminococcaceae, D_5__Anaerotruncus	1609	0	0	0	0	0	0	0	0	28	10	11	8	3	6	3	9	2	5	14	10	20	7	22	6	7	9	0	0	0	0	0	0	0	0	0	0	0	0	0	0	34	17	22	0	22	13	0
Angelakisella	D_0__Bacteria, D_1__Firmicutes, D_2__Clostridia, D_3__Clostridiales, D_4__Ruminococcaceae, D_5__Angelakisella	500	0	0	0	0	0	0	0	0	7	10	10	1	4	2	9	8	3	2	5	2	9	8	16	8	2	6	0	0	0	0	0	0	0	0	0	0	0	0	0	0	9	9	1	0	15	10	0
Butyricicoccus	D_0__Bacteria, D_1__Firmicutes, D_2__Clostridia, D_3__Clostridiales, D_4__Ruminococcaceae, D_5__Butyricicoccus	52942	4	0	0	0	0	0	0	0	567	450	403	374	307	480	307	436	269	287	312	333	35	26	55	16	25	30	0	0	0	0	0	0	0	0	0	0	0	0	0	0	130	354	406	0	95	457	0
CAG-352	D_0__Bacteria, D_1__Firmicutes, D_2__Clostridia, D_3__Clostridiales, D_4__Ruminococcaceae, D_5__CAG-352	106069	15	0	0	0	0	0	0	113	664	727	654	370	359	477	380	645	493	464	553	612	2907	926	2894	942	807	910	0	0	1	0	0	1	0	0	0	0	0	0	0	0	1838	384	514	0	1657	622	0
Candidatus Soleaferrea	D_0__Bacteria, D_1__Firmicutes, D_2__Clostridia, D_3__Clostridiales, D_4__Ruminococcaceae, D_5__Candidatus Soleaferrea	1205	0	0	0	0	0	0	0	0	19	3	14	1	2	3	3	10	10	7	13	7	8	10	39	17	9	24	0	0	0	0	0	0	0	0	0	0	0	0	0	0	20	6	6	0	31	9	0
DTU089	D_0__Bacteria, D_1__Firmicutes, D_2__Clostridia, D_3__Clostridiales, D_4__Ruminococcaceae, D_5__DTU089	1492	0	0	0	0	0	0	0	0	40	19	19	17	9	20	12	21	6	16	17	18	3	2	4	2	2	5	0	0	0	0	0	0	0	0	0	0	0	0	0	0	0	15	24	0	0	23	0
Faecalibacterium	D_0__Bacteria, D_1__Firmicutes, D_2__Clostridia, D_3__Clostridiales, D_4__Ruminococcaceae, D_5__Faecalibacterium	2823195	3202	42	3	3	39187	4	3	6525	11486	36579	25115	29203	28027	30858	24264	26520	25021	23499	21009	24566	16351	18173	27081	19166	16393	18040	9	9	2	5	14	6	11	7	7	7	33602	35193	36167	34759	15331	6975	7432	19	14659	27561	12
Fastidiosipila	D_0__Bacteria, D_1__Firmicutes, D_2__Clostridia, D_3__Clostridiales, D_4__Ruminococcaceae, D_5__Fastidiosipila	993	0	0	0	0	0	0	0	0	0	0	0	0	0	0	0	0	0	0	0	0	0	0	0	0	0	0	0	0	0	0	0	0	0	0	0	215	0	0	0	0	0	0	0	0	0	0	0
Flavonifractor	D_0__Bacteria, D_1__Firmicutes, D_2__Clostridia, D_3__Clostridiales, D_4__Ruminococcaceae, D_5__Flavonifractor	160978	0	0	0	0	0	0	0	9	36	45	35	29	32	44	26	31	30	23	21	30	4	5	12	12	4	7	2884	3492	2226	2574	2331	2006	2763	3640	0	0	0	0	0	2	5	22	45	2645	6	55	1906
GCA-900066225	D_0__Bacteria, D_1__Firmicutes, D_2__Clostridia, D_3__Clostridiales, D_4__Ruminococcaceae, D_5__GCA-900066225	379	0	0	0	0	0	0	0	0	0	2	0	0	0	0	0	0	2	0	0	0	3	0	0	0	2	0	0	0	0	0	0	0	0	0	0	0	0	0	0	0	1	2	0	0	13	0	0
Harryflintia	D_0__Bacteria, D_1__Firmicutes, D_2__Clostridia, D_3__Clostridiales, D_4__Ruminococcaceae, D_5__Harryflintia	456	0	0	0	0	0	0	0	0	3	0	0	0	0	1	3	1	0	1	0	3	5	4	5	1	2	7	0	0	0	0	0	0	0	0	0	0	0	0	0	0	2	0	2	0	4	1	0
Hydrogenoanaerobacterium	D_0__Bacteria, D_1__Firmicutes, D_2__Clostridia, D_3__Clostridiales, D_4__Ruminococcaceae, D_5__Hydrogenoanaerobacterium	12858	2	0	0	0	0	0	0	0	240	100	93	73	64	90	89	98	55	99	77	97	5	4	10	2	1	1	0	0	0	0	0	0	0	0	0	0	0	0	0	0	12	150	231	0	10	106	0
Intestinimonas	D_0__Bacteria, D_1__Firmicutes, D_2__Clostridia, D_3__Clostridiales, D_4__Ruminococcaceae, D_5__Intestinimonas	5792	0	0	0	0	0	0	0	2	64	52	62	59	41	86	38	46	34	29	28	44	31	24	44	34	22	22	0	0	0	0	0	0	0	0	0	0	0	0	0	0	42	38	59	0	34	68	0
Negativibacillus	D_0__Bacteria, D_1__Firmicutes, D_2__Clostridia, D_3__Clostridiales, D_4__Ruminococcaceae, D_5__Negativibacillus	3123	2	0	0	0	0	0	0	0	59	26	29	29	20	21	19	23	21	33	35	28	67	39	115	20	16	17	0	0	0	0	0	0	0	0	0	0	0	0	0	0	51	47	46	0	44	36	0
Oscillibacter	D_0__Bacteria, D_1__Firmicutes, D_2__Clostridia, D_3__Clostridiales, D_4__Ruminococcaceae, D_5__Oscillibacter	67878	17	0	0	0	0	3	1	0	1465	1536	1095	1234	989	1515	822	1228	692	681	780	991	372	294	662	376	281	364	0	0	0	0	0	0	0	1	0	0	0	0	0	1	437	1015	1207	0	384	1190	0
Oscillospira	D_0__Bacteria, D_1__Firmicutes, D_2__Clostridia, D_3__Clostridiales, D_4__Ruminococcaceae, D_5__Oscillospira	3197	0	0	0	0	0	0	0	0	30	24	20	32	21	37	21	24	18	22	10	18	46	26	95	55	14	49	0	0	0	0	0	0	0	0	0	0	0	0	0	0	48	21	18	0	69	21	0
Papillibacter	D_0__Bacteria, D_1__Firmicutes, D_2__Clostridia, D_3__Clostridiales, D_4__Ruminococcaceae, D_5__Papillibacter	278	0	0	0	0	0	0	0	0	2	3	2	3	0	0	4	0	3	1	0	1	1	1	0	4	3	0	0	0	0	0	0	0	0	0	0	0	0	0	0	0	9	0	3	0	3	2	0
Phocea	D_0__Bacteria, D_1__Firmicutes, D_2__Clostridia, D_3__Clostridiales, D_4__Ruminococcaceae, D_5__Phocea	716	0	0	0	0	0	0	0	0	12	8	1	5	5	10	5	5	2	3	19	5	0	0	8	0	1	2	0	0	0	0	0	0	0	0	0	0	0	0	0	0	0	7	19	0	0	10	0
Pseudoflavonifractor	D_0__Bacteria, D_1__Firmicutes, D_2__Clostridia, D_3__Clostridiales, D_4__Ruminococcaceae, D_5__Pseudoflavonifractor	651	1	0	0	0	0	0	0	0	12	15	17	9	9	33	6	16	7	6	4	16	17	9	23	10	9	15	0	0	0	0	0	0	0	0	0	0	0	0	0	0	27	5	16	0	25	11	0
Ruminiclostridium	D_0__Bacteria, D_1__Firmicutes, D_2__Clostridia, D_3__Clostridiales, D_4__Ruminococcaceae, D_5__Ruminiclostridium	28330	4	0	0	0	0	0	0	8	145	612	758	825	800	1005	706	735	373	557	591	664	36	23	61	37	25	35	0	0	0	0	0	0	0	0	0	0	0	0	0	0	30	163	216	0	22	1040	0
Ruminiclostridium 1	D_0__Bacteria, D_1__Firmicutes, D_2__Clostridia, D_3__Clostridiales, D_4__Ruminococcaceae, D_5__Ruminiclostridium 1	8210	0	0	0	0	0	0	0	16	98	29	35	37	27	41	23	25	13	20	36	21	106	50	144	44	54	44	0	0	0	0	0	0	0	0	0	0	0	0	0	0	150	48	55	0	133	31	0
Ruminiclostridium 5	D_0__Bacteria, D_1__Firmicutes, D_2__Clostridia, D_3__Clostridiales, D_4__Ruminococcaceae, D_5__Ruminiclostridium 5	20117	9	0	0	0	0	0	0	2	263	157	180	148	109	167	279	372	289	213	401	286	69	47	123	36	48	42	0	0	0	0	0	0	0	0	0	0	0	0	0	0	81	156	187	0	93	159	0
Ruminiclostridium 6	D_0__Bacteria, D_1__Firmicutes, D_2__Clostridia, D_3__Clostridiales, D_4__Ruminococcaceae, D_5__Ruminiclostridium 6	62092	12	0	0	0	0	0	0	0	1538	715	635	592	459	706	463	499	342	389	524	580	0	0	0	0	0	0	0	0	1	0	0	0	0	0	0	0	0	0	0	0	0	1005	1376	0	0	701	0
Ruminiclostridium 9	D_0__Bacteria, D_1__Firmicutes, D_2__Clostridia, D_3__Clostridiales, D_4__Ruminococcaceae, D_5__Ruminiclostridium 9	26917	0	0	0	2	0	0	0	19	147	127	96	112	75	126	92	164	102	86	114	105	190	169	321	169	92	175	0	0	0	0	0	0	0	0	0	0	0	0	0	0	353	105	152	0	383	117	0
Ruminococcaceae NK4A214 group	D_0__Bacteria, D_1__Firmicutes, D_2__Clostridia, D_3__Clostridiales, D_4__Ruminococcaceae, D_5__Ruminococcaceae NK4A214 group	89289	1	0	0	0	0	0	0	10	2175	361	363	315	257	343	242	252	144	252	248	304	151	119	259	107	65	114	0	0	0	0	0	0	0	0	0	0	0	0	0	0	300	1236	1770	0	336	279	0
Ruminococcaceae UCG-002	D_0__Bacteria, D_1__Firmicutes, D_2__Clostridia, D_3__Clostridiales, D_4__Ruminococcaceae, D_5__Ruminococcaceae UCG-002	264834	65	0	0	0	4	0	0	113	2214	3639	3607	3569	2943	4411	2914	3422	2276	2619	2736	3126	3630	2917	5823	3244	2264	3231	1	1	0	0	0	0	0	1	0	0	2	11	10	7	4569	1950	2169	0	4528	3791	0
Ruminococcaceae UCG-003	D_0__Bacteria, D_1__Firmicutes, D_2__Clostridia, D_3__Clostridiales, D_4__Ruminococcaceae, D_5__Ruminococcaceae UCG-003	44004	6	0	0	0	0	0	0	1	1014	717	527	561	427	623	392	519	333	362	387	424	46	65	55	61	44	56	0	0	0	0	0	0	0	0	0	0	0	0	0	0	34	666	819	0	62	550	0
Ruminococcaceae UCG-004	D_0__Bacteria, D_1__Firmicutes, D_2__Clostridia, D_3__Clostridiales, D_4__Ruminococcaceae, D_5__Ruminococcaceae UCG-004	1221	0	0	0	0	0	0	0	0	16	14	8	15	6	9	3	16	10	13	16	15	9	9	9	8	7	13	1	0	0	0	0	0	2	0	0	0	0	0	0	0	25	5	5	3	10	16	5
Ruminococcaceae UCG-005	D_0__Bacteria, D_1__Firmicutes, D_2__Clostridia, D_3__Clostridiales, D_4__Ruminococcaceae, D_5__Ruminococcaceae UCG-005	170499	16	0	0	0	0	0	0	83	2238	3533	3093	2655	2404	3603	2496	3164	1958	2273	2487	2520	1910	1617	3023	1776	980	1758	1	1	0	0	1	0	0	0	0	0	0	1	0	1	1444	1267	1769	0	1466	3178	0
Ruminococcaceae UCG-007	D_0__Bacteria, D_1__Firmicutes, D_2__Clostridia, D_3__Clostridiales, D_4__Ruminococcaceae, D_5__Ruminococcaceae UCG-007	349	0	0	0	0	0	0	0	0	0	0	0	0	0	0	0	0	0	0	0	0	13	33	28	18	12	11	0	0	0	0	0	0	0	0	0	0	0	0	0	0	25	0	0	0	16	0	0
Ruminococcaceae UCG-008	D_0__Bacteria, D_1__Firmicutes, D_2__Clostridia, D_3__Clostridiales, D_4__Ruminococcaceae, D_5__Ruminococcaceae UCG-008	163	0	0	0	0	0	0	0	0	2	0	0	0	0	5	2	4	0	1	0	0	0	0	0	0	0	0	0	0	0	0	0	0	0	0	0	0	0	0	0	0	0	3	0	0	0	2	0
Ruminococcaceae UCG-009	D_0__Bacteria, D_1__Firmicutes, D_2__Clostridia, D_3__Clostridiales, D_4__Ruminococcaceae, D_5__Ruminococcaceae UCG-009	3970	0	0	0	0	0	0	0	0	78	42	31	48	27	59	25	61	31	29	26	43	28	25	39	21	8	24	0	0	0	0	0	0	0	0	0	0	0	0	0	0	28	42	57	0	23	35	0
Ruminococcaceae UCG-010	D_0__Bacteria, D_1__Firmicutes, D_2__Clostridia, D_3__Clostridiales, D_4__Ruminococcaceae, D_5__Ruminococcaceae UCG-010	98920	11	0	2	0	0	1	0	13	3023	2129	1534	1542	1250	1898	1006	1592	1114	1082	1312	1529	303	143	397	140	164	143	0	0	1	0	1	0	1	0	0	0	0	0	0	0	424	1911	2348	0	418	1777	0
Ruminococcaceae UCG-011	D_0__Bacteria, D_1__Firmicutes, D_2__Clostridia, D_3__Clostridiales, D_4__Ruminococcaceae, D_5__Ruminococcaceae UCG-011	4161	0	0	0	0	0	0	0	3	80	116	83	84	78	86	59	68	49	74	77	83	31	9	28	19	17	12	0	0	0	0	0	0	0	0	0	0	2	7	2	4	46	68	66	0	53	145	0
Ruminococcaceae UCG-013	D_0__Bacteria, D_1__Firmicutes, D_2__Clostridia, D_3__Clostridiales, D_4__Ruminococcaceae, D_5__Ruminococcaceae UCG-013	27074	0	0	0	0	0	0	0	0	445	282	190	196	166	250	200	205	136	145	186	176	18	7	28	18	10	9	0	0	0	0	0	0	0	1	0	0	0	0	0	0	46	312	372	0	62	265	0
Ruminococcaceae UCG-014	D_0__Bacteria, D_1__Firmicutes, D_2__Clostridia, D_3__Clostridiales, D_4__Ruminococcaceae, D_5__Ruminococcaceae UCG-014	239582	44	0	0	0	0	0	0	82	7330	3998	3287	2474	2629	3147	2349	2713	2031	2813	3086	3088	2062	1155	3127	1137	1137	1156	0	0	0	0	1	0	0	1	0	1	1	0	1	1	3241	4701	5627	0	3097	3383	1
Ruminococcaceae V9D2013 group	D_0__Bacteria, D_1__Firmicutes, D_2__Clostridia, D_3__Clostridiales, D_4__Ruminococcaceae, D_5__Ruminococcaceae V9D2013 group	555	0	0	0	0	0	0	0	0	9	15	11	11	9	17	4	8	5	8	5	5	14	13	8	7	12	11	0	0	0	0	0	0	0	0	0	0	0	0	0	0	10	5	6	0	4	9	0
Ruminococcus 1	D_0__Bacteria, D_1__Firmicutes, D_2__Clostridia, D_3__Clostridiales, D_4__Ruminococcaceae, D_5__Ruminococcus 1	219822	23	0	0	0	3	0	0	157	1018	583	476	246	157	222	207	280	219	551	621	635	5824	4591	9033	2878	3286	2713	4	2	0	0	0	0	3	0	0	0	25	29	12	20	6016	595	694	2	5755	462	4
Ruminococcus 2	D_0__Bacteria, D_1__Firmicutes, D_2__Clostridia, D_3__Clostridiales, D_4__Ruminococcaceae, D_5__Ruminococcus 2	89153	16	0	0	0	0	0	2	68	1186	1211	983	850	750	940	668	1051	738	833	981	1146	664	288	959	328	319	313	0	1	0	0	0	0	0	0	0	0	0	1	0	0	1045	865	995	0	892	880	0
Saccharofermentans	D_0__Bacteria, D_1__Firmicutes, D_2__Clostridia, D_3__Clostridiales, D_4__Ruminococcaceae, D_5__Saccharofermentans	46	0	0	0	0	0	0	0	0	0	0	0	0	0	0	0	0	0	0	0	0	0	0	0	0	0	0	0	0	0	0	0	0	0	0	0	0	0	0	0	0	0	0	0	0	0	0	0
Subdoligranulum	D_0__Bacteria, D_1__Firmicutes, D_2__Clostridia, D_3__Clostridiales, D_4__Ruminococcaceae, D_5__Subdoligranulum	295437	117	0	0	0	61	0	0	232	3133	3662	2719	2464	2755	3331	1921	2449	1692	2040	2343	2399	2614	2498	3738	3199	1522	3067	1	1	0	1	1	1	0	0	0	0	16	6	15	11	5055	1676	1905	0	4840	2567	0
UBA1819	D_0__Bacteria, D_1__Firmicutes, D_2__Clostridia, D_3__Clostridiales, D_4__Ruminococcaceae, D_5__UBA1819	5606	0	0	0	0	0	0	0	0	100	30	31	18	30	19	13	24	20	15	29	27	15	22	31	20	10	21	0	0	0	0	0	0	0	0	0	0	0	0	0	0	26	66	81	0	25	29	0
uncultured-18	D_0__Bacteria, D_1__Firmicutes, D_2__Clostridia, D_3__Clostridiales, D_4__Ruminococcaceae, D_5__uncultured	96644	11	0	0	0	1	0	0	21	1197	930	710	730	524	877	579	736	498	527	624	699	923	750	1610	847	592	731	0	0	0	0	0	0	0	0	0	0	1	0	0	0	1324	803	944	0	1275	896	1
uncultured bacterium-10	D_0__Bacteria, D_1__Firmicutes, D_2__Clostridia, D_3__Clostridiales, D_4__Ruminococcaceae, D_5__uncultured bacterium	33	0	0	0	0	0	0	0	0	2	2	0	0	0	0	1	0	0	0	0	0	0	0	2	4	0	0	0	0	0	0	0	0	0	0	0	0	0	0	0	0	0	1	0	0	0	0	0
Syntrophomonas	D_0__Bacteria, D_1__Firmicutes, D_2__Clostridia, D_3__Clostridiales, D_4__Syntrophomonadaceae, D_5__Syntrophomonas	106	0	0	0	0	0	0	0	0	2	3	1	0	0	0	1	0	2	0	2	0	0	0	0	0	0	0	0	0	0	0	0	0	0	0	0	0	0	0	0	0	0	0	3	0	0	2	0
Ambiguous_taxa-12	D_0__Bacteria, D_1__Firmicutes, D_2__Clostridia, D_3__DTU014, Ambiguous_taxa, Ambiguous_taxa	4149	0	0	0	0	0	0	0	0	89	60	44	39	38	47	13	54	29	24	24	40	40	20	39	27	11	37	0	0	0	0	0	0	0	0	0	0	0	0	0	0	66	53	67	0	57	44	0
Thermoanaerobacterium	D_0__Bacteria, D_1__Firmicutes, D_2__Clostridia, D_3__Thermoanaerobacterales, D_4__Family III, D_5__Thermoanaerobacterium	115	0	40	0	0	0	0	0	0	0	0	0	0	0	0	0	0	0	0	0	0	0	0	0	0	0	0	0	0	0	0	0	0	0	0	0	0	0	0	0	0	0	0	0	0	0	0	0
Ambiguous_taxa-13	D_0__Bacteria, D_1__Firmicutes, D_2__Erysipelotrichia, D_3__Erysipelotrichales, D_4__Erysipelotrichaceae, Ambiguous_taxa	3	0	0	0	0	0	0	0	0	0	0	0	0	0	0	0	0	0	0	0	0	0	0	0	0	0	0	0	0	0	0	0	0	0	0	0	0	0	0	0	0	0	0	0	0	0	0	0
[Anaerorhabdus] furcosa group	D_0__Bacteria, D_1__Firmicutes, D_2__Erysipelotrichia, D_3__Erysipelotrichales, D_4__Erysipelotrichaceae, D_5__[Anaerorhabdus] furcosa group	10	0	0	0	0	0	0	0	0	0	2	0	0	0	2	0	2	0	0	0	0	0	0	0	0	0	0	0	0	0	0	0	0	0	0	0	0	0	0	0	0	0	0	0	0	0	0	0
[Clostridium] innocuum group	D_0__Bacteria, D_1__Firmicutes, D_2__Erysipelotrichia, D_3__Erysipelotrichales, D_4__Erysipelotrichaceae, D_5__[Clostridium] innocuum group	206	0	0	0	0	0	0	0	0	4	0	0	1	0	2	2	2	1	3	4	3	0	0	0	0	0	0	0	0	0	0	0	0	0	0	0	0	0	0	0	0	1	2	2	0	0	0	0
Asteroleplasma	D_0__Bacteria, D_1__Firmicutes, D_2__Erysipelotrichia, D_3__Erysipelotrichales, D_4__Erysipelotrichaceae, D_5__Asteroleplasma	450	0	0	0	0	0	0	0	0	7	6	9	1	1	0	2	6	1	1	1	4	0	0	0	0	0	0	0	0	0	0	0	0	0	0	0	0	0	0	0	0	0	0	4	0	0	2	0
Coprobacillus	D_0__Bacteria, D_1__Firmicutes, D_2__Erysipelotrichia, D_3__Erysipelotrichales, D_4__Erysipelotrichaceae, D_5__Coprobacillus	10	0	0	0	0	0	0	0	0	0	0	0	0	0	0	0	0	0	0	0	0	0	0	0	0	0	0	0	0	0	0	0	0	0	0	0	0	0	0	0	0	0	0	2	0	0	0	0
Dielma	D_0__Bacteria, D_1__Firmicutes, D_2__Erysipelotrichia, D_3__Erysipelotrichales, D_4__Erysipelotrichaceae, D_5__Dielma	5553	1	0	0	0	0	0	0	0	223	85	105	75	80	115	61	83	56	50	66	89	8	3	16	5	2	10	0	0	0	0	0	0	0	0	0	0	0	0	0	0	13	178	216	0	16	106	1
Erysipelatoclostridium	D_0__Bacteria, D_1__Firmicutes, D_2__Erysipelotrichia, D_3__Erysipelotrichales, D_4__Erysipelotrichaceae, D_5__Erysipelatoclostridium	3171	0	0	0	0	0	0	0	0	89	67	56	37	33	56	27	43	19	33	60	43	9	3	6	1	1	2	0	0	0	0	0	0	0	0	0	0	0	0	0	0	6	40	102	0	10	64	0
Erysipelothrix	D_0__Bacteria, D_1__Firmicutes, D_2__Erysipelotrichia, D_3__Erysipelotrichales, D_4__Erysipelotrichaceae, D_5__Erysipelothrix	23	0	0	0	0	0	0	0	0	0	0	0	0	0	0	0	0	0	0	0	0	0	0	0	0	0	0	0	0	0	0	0	0	0	0	0	0	0	0	0	0	0	0	0	0	0	0	0
Erysipelotrichaceae UCG-003	D_0__Bacteria, D_1__Firmicutes, D_2__Erysipelotrichia, D_3__Erysipelotrichales, D_4__Erysipelotrichaceae, D_5__Erysipelotrichaceae UCG-003	28515	2	0	0	0	0	0	0	11	392	214	213	182	119	241	122	188	92	114	179	207	225	131	373	129	85	151	0	0	0	0	0	0	0	0	0	0	0	0	0	0	322	234	328	0	343	239	0
Erysipelotrichaceae UCG-004	D_0__Bacteria, D_1__Firmicutes, D_2__Erysipelotrichia, D_3__Erysipelotrichales, D_4__Erysipelotrichaceae, D_5__Erysipelotrichaceae UCG-004	7206	4	0	0	0	0	0	0	0	372	377	318	237	182	336	118	246	113	124	189	214	0	0	0	0	0	0	0	0	0	0	0	0	0	0	0	0	0	0	0	0	0	245	324	0	0	340	0
Erysipelotrichaceae UCG-007	D_0__Bacteria, D_1__Firmicutes, D_2__Erysipelotrichia, D_3__Erysipelotrichales, D_4__Erysipelotrichaceae, D_5__Erysipelotrichaceae UCG-007	15	0	0	0	0	0	0	0	0	0	0	2	0	0	0	0	0	0	0	0	2	0	0	0	0	0	0	0	0	0	0	0	0	0	0	0	0	0	0	0	0	0	0	0	0	0	0	0
Faecalitalea	D_0__Bacteria, D_1__Firmicutes, D_2__Erysipelotrichia, D_3__Erysipelotrichales, D_4__Erysipelotrichaceae, D_5__Faecalitalea	82	0	0	0	0	0	0	0	0	1	0	0	0	0	0	1	5	0	1	0	2	0	0	0	0	0	0	0	0	0	0	0	0	0	0	0	0	0	0	0	0	0	2	1	0	0	2	0
Holdemanella	D_0__Bacteria, D_1__Firmicutes, D_2__Erysipelotrichia, D_3__Erysipelotrichales, D_4__Erysipelotrichaceae, D_5__Holdemanella	1874	0	0	0	0	0	0	0	0	84	51	56	40	21	49	21	52	21	25	28	46	0	0	0	0	0	0	0	0	0	0	0	0	0	0	0	0	0	0	0	0	0	56	95	0	0	57	0
Holdemania	D_0__Bacteria, D_1__Firmicutes, D_2__Erysipelotrichia, D_3__Erysipelotrichales, D_4__Erysipelotrichaceae, D_5__Holdemania	4751	0	0	0	0	0	0	0	0	12	5	6	4	3	18	5	4	1	2	2	9	35	23	54	37	7	38	0	0	0	0	0	0	0	0	0	0	0	0	0	0	33	4	9	0	38	3	0
Merdibacter	D_0__Bacteria, D_1__Firmicutes, D_2__Erysipelotrichia, D_3__Erysipelotrichales, D_4__Erysipelotrichaceae, D_5__Merdibacter	312	0	0	0	0	0	0	0	0	0	0	4	0	0	1	0	0	1	0	0	0	6	7	16	3	1	4	0	0	0	0	0	0	0	0	0	0	0	0	0	0	5	0	2	0	15	1	0
Turicibacter	D_0__Bacteria, D_1__Firmicutes, D_2__Erysipelotrichia, D_3__Erysipelotrichales, D_4__Erysipelotrichaceae, D_5__Turicibacter	10812	0	0	0	0	0	0	0	8	152	122	79	128	72	86	44	79	51	54	73	80	1	1	1	1	0	1	0	0	0	0	0	0	0	0	0	0	0	0	0	0	1	128	154	0	1	149	0
uncultured-19	D_0__Bacteria, D_1__Firmicutes, D_2__Erysipelotrichia, D_3__Erysipelotrichales, D_4__Erysipelotrichaceae, D_5__uncultured	22	0	0	0	0	0	0	0	0	0	0	0	0	0	0	0	0	0	0	0	0	0	0	0	0	0	0	0	0	0	0	0	0	0	0	0	0	0	0	0	0	0	0	0	0	0	0	0
uncultured bacterium-11	D_0__Bacteria, D_1__Firmicutes, D_2__Erysipelotrichia, D_3__Erysipelotrichales, D_4__Erysipelotrichaceae, D_5__uncultured bacterium	391	0	0	0	0	0	0	0	0	14	3	4	5	0	4	3	5	2	4	8	4	0	0	0	0	0	0	0	0	0	0	0	0	0	0	0	0	0	0	0	0	0	5	18	0	0	2	0
Phascolarctobacterium	D_0__Bacteria, D_1__Firmicutes, D_2__Negativicutes, D_3__Selenomonadales, D_4__Acidaminococcaceae, D_5__Phascolarctobacterium	233923	0	0	0	0	0	0	0	3	0	0	0	0	0	0	0	0	0	0	0	0	3421	2703	5728	2029	1878	1886	0	0	0	0	0	0	1	0	0	0	0	0	0	2	1290	2	2	0	1135	2	1
Anaerospora	D_0__Bacteria, D_1__Firmicutes, D_2__Negativicutes, D_3__Selenomonadales, D_4__Veillonellaceae, D_5__Anaerospora	6	0	0	0	0	0	0	0	6	0	0	0	0	0	0	0	0	0	0	0	0	0	0	0	0	0	0	0	0	0	0	0	0	0	0	0	0	0	0	0	0	0	0	0	0	0	0	0
Anaerosporomusa	D_0__Bacteria, D_1__Firmicutes, D_2__Negativicutes, D_3__Selenomonadales, D_4__Veillonellaceae, D_5__Anaerosporomusa	2	0	0	0	0	0	0	0	0	0	0	0	0	0	0	0	0	0	0	0	0	2	0	0	0	0	0	0	0	0	0	0	0	0	0	0	0	0	0	0	0	0	0	0	0	0	0	0
Dialister	D_0__Bacteria, D_1__Firmicutes, D_2__Negativicutes, D_3__Selenomonadales, D_4__Veillonellaceae, D_5__Dialister	86446	3	0	0	0	0	0	0	5	1240	1573	1385	930	657	1131	648	1041	572	796	1006	1024	0	0	0	0	0	0	0	0	1	0	0	0	0	0	0	0	0	0	0	0	0	796	1022	0	0	1496	0
Megasphaera	D_0__Bacteria, D_1__Firmicutes, D_2__Negativicutes, D_3__Selenomonadales, D_4__Veillonellaceae, D_5__Megasphaera	46	0	0	0	0	0	0	0	0	0	0	0	0	0	0	0	0	0	0	0	0	0	0	0	0	0	0	0	0	0	0	0	0	0	0	0	0	0	0	0	0	0	0	0	0	0	0	0
Selenomonas 3	D_0__Bacteria, D_1__Firmicutes, D_2__Negativicutes, D_3__Selenomonadales, D_4__Veillonellaceae, D_5__Selenomonas 3	87	0	0	0	0	0	0	0	0	0	0	0	0	0	0	0	0	0	0	0	0	0	0	0	0	0	0	0	0	0	0	0	0	0	0	0	0	0	0	0	0	0	0	0	0	0	0	0
uncultured-20	D_0__Bacteria, D_1__Firmicutes, D_2__Negativicutes, D_3__Selenomonadales, D_4__Veillonellaceae, D_5__uncultured	6	0	0	0	0	0	0	0	0	0	0	0	0	0	0	0	0	0	0	0	0	0	0	0	0	0	0	0	0	0	0	0	0	0	0	0	0	0	0	0	0	0	0	0	0	0	0	0
Veillonella	D_0__Bacteria, D_1__Firmicutes, D_2__Negativicutes, D_3__Selenomonadales, D_4__Veillonellaceae, D_5__Veillonella	2784017	217	51	1	0	15347	0	0	5226	16	18	16	13	11	18	7	7	1	7	8	5	8	5	18	4	3	8	10723	14047	11177	7881	7948	7759	11711	13464	0	0	35893	36281	40851	35341	11	16	19	7139	7	17	6732
Fusobacterium	D_0__Bacteria, D_1__Fusobacteria, D_2__Fusobacteriia, D_3__Fusobacteriales, D_4__Fusobacteriaceae, D_5__Fusobacterium	570167	109	1	0	2	6683	1	0	1973	0	0	3	0	0	0	2	0	0	0	1	0	0	0	3	0	1	0	0	0	0	0	1	0	0	0	0	0	20935	21524	19562	19519	1	1	0	4	0	2	2
Leptotrichia	D_0__Bacteria, D_1__Fusobacteria, D_2__Fusobacteriia, D_3__Fusobacteriales, D_4__Leptotrichiaceae, D_5__Leptotrichia	5	0	0	0	0	0	0	0	0	0	0	0	0	0	0	0	0	0	0	0	0	0	0	0	0	0	0	0	0	0	0	0	0	0	0	0	0	0	0	0	0	0	0	0	0	0	0	0
Victivallis	D_0__Bacteria, D_1__Lentisphaerae, D_2__Lentisphaeria, D_3__Victivallales, D_4__Victivallaceae, D_5__Victivallis	365	0	0	0	0	0	0	0	0	0	0	0	0	0	0	0	0	0	0	0	0	7	5	11	15	3	9	0	0	0	0	0	0	0	0	0	0	0	0	0	0	10	0	0	0	4	0	0
uncultured soil bacterium	D_0__Bacteria, D_1__Patescibacteria, D_2__Berkelbacteria, D_3__uncultured soil bacterium, D_4__uncultured soil bacterium, D_5__uncultured soil bacterium	4	0	0	0	0	0	0	0	0	0	0	0	0	0	0	0	0	0	0	0	0	0	0	0	0	0	0	0	0	0	0	0	0	0	0	0	0	0	0	0	0	0	0	0	0	0	0	0
Ambiguous_taxa-14	D_0__Bacteria, D_1__Patescibacteria, D_2__Saccharimonadia, D_3__Saccharimonadales, Ambiguous_taxa, Ambiguous_taxa	9	0	0	0	0	0	0	0	4	0	0	0	0	0	0	0	0	0	0	0	0	0	0	0	0	0	0	0	0	0	0	0	0	0	0	0	0	0	0	0	0	0	0	0	0	0	0	0
candidate division TM7 single-cell isolate TM7a	D_0__Bacteria, D_1__Patescibacteria, D_2__Saccharimonadia, D_3__Saccharimonadales, D_4__Saccharimonadaceae, D_5__candidate division TM7 single-cell isolate TM7a	9	0	0	0	0	0	0	0	0	0	0	0	0	0	0	0	0	0	0	0	2	0	0	0	0	0	0	0	0	0	0	0	0	0	0	0	0	0	0	0	0	0	0	0	0	0	0	0
Candidatus Saccharimonas	D_0__Bacteria, D_1__Patescibacteria, D_2__Saccharimonadia, D_3__Saccharimonadales, D_4__Saccharimonadaceae, D_5__Candidatus Saccharimonas	46	0	0	0	0	0	0	0	0	0	0	0	0	0	0	0	0	0	0	0	0	0	0	0	0	0	0	0	0	0	0	0	0	0	0	0	0	0	0	0	0	0	0	4	0	0	2	0
TM7 phylum sp. oral clone DR034	D_0__Bacteria, D_1__Patescibacteria, D_2__Saccharimonadia, D_3__Saccharimonadales, D_4__Saccharimonadaceae, D_5__TM7 phylum sp. oral clone DR034	629	0	0	0	0	0	0	0	0	0	0	4	4	2	4	0	0	0	1	0	2	0	0	0	0	0	0	0	0	0	0	0	0	0	0	0	0	0	0	0	0	0	0	3	0	0	4	0
uncultured bacterium-12	D_0__Bacteria, D_1__Patescibacteria, D_2__Saccharimonadia, D_3__Saccharimonadales, D_4__Saccharimonadaceae, D_5__uncultured bacterium	10	0	0	0	0	0	0	0	2	0	0	0	0	0	0	0	0	0	2	0	0	0	0	0	0	0	0	0	0	0	0	0	0	0	0	0	0	0	0	0	0	0	0	0	0	2	0	0
uncultured Candidatus Saccharibacteria bacterium	D_0__Bacteria, D_1__Patescibacteria, D_2__Saccharimonadia, D_3__Saccharimonadales, D_4__Saccharimonadaceae, D_5__uncultured Candidatus Saccharibacteria bacterium	95	0	0	0	0	0	0	0	0	0	0	0	0	0	0	0	0	0	0	0	0	0	0	0	0	0	0	0	0	0	0	0	0	0	0	0	0	0	0	0	0	0	0	0	0	0	0	0
TM7 phylum sp. oral clone FR058	D_0__Bacteria, D_1__Patescibacteria, D_2__Saccharimonadia, D_3__Saccharimonadales, D_4__TM7 phylum sp. oral clone FR058, D_5__TM7 phylum sp. oral clone FR058	38	0	0	0	0	0	0	0	0	0	0	0	0	0	0	0	0	0	0	0	0	0	0	0	0	0	0	0	0	0	0	0	0	0	0	0	0	0	0	0	0	0	0	0	0	0	0	0
uncultured bacterium-13	D_0__Bacteria, D_1__Patescibacteria, D_2__Saccharimonadia, D_3__Saccharimonadales, D_4__uncultured bacterium, D_5__uncultured bacterium	40	0	0	0	0	0	0	0	7	0	0	0	0	0	0	0	0	0	0	0	0	0	0	0	0	0	0	0	0	0	0	0	0	0	0	0	0	0	0	0	0	0	0	0	0	0	0	0
Fimbriiglobus	D_0__Bacteria, D_1__Planctomycetes, D_2__Planctomycetacia, D_3__Gemmatales, D_4__Gemmataceae, D_5__Fimbriiglobus	2	0	0	0	0	0	0	0	0	0	0	0	0	0	0	0	0	0	0	0	0	0	0	0	0	0	0	0	0	0	0	0	0	0	0	0	0	0	0	0	0	0	0	0	0	0	0	0
Gemmata	D_0__Bacteria, D_1__Planctomycetes, D_2__Planctomycetacia, D_3__Gemmatales, D_4__Gemmataceae, D_5__Gemmata	9	0	0	0	0	0	0	0	0	0	0	0	0	0	0	0	0	0	0	0	0	0	0	0	0	0	0	0	0	0	0	0	0	0	0	0	0	0	0	0	0	0	0	0	0	0	0	0
Blastopirellula	D_0__Bacteria, D_1__Planctomycetes, D_2__Planctomycetacia, D_3__Pirellulales, D_4__Pirellulaceae, D_5__Blastopirellula	3	0	3	0	0	0	0	0	0	0	0	0	0	0	0	0	0	0	0	0	0	0	0	0	0	0	0	0	0	0	0	0	0	0	0	0	0	0	0	0	0	0	0	0	0	0	0	0
Pir4 lineage	D_0__Bacteria, D_1__Planctomycetes, D_2__Planctomycetacia, D_3__Pirellulales, D_4__Pirellulaceae, D_5__Pir4 lineage	2	0	0	0	0	0	0	0	0	0	0	0	0	0	0	0	0	0	0	0	0	0	0	0	0	0	0	0	0	0	0	0	0	0	0	0	0	0	0	0	0	0	0	0	0	0	0	0
Roseomonas	D_0__Bacteria, D_1__Proteobacteria, D_2__Alphaproteobacteria, D_3__Acetobacterales, D_4__Acetobacteraceae, D_5__Roseomonas	21	0	0	0	0	0	0	0	0	0	0	0	0	0	0	0	0	0	0	0	0	0	0	0	0	0	0	0	0	0	0	0	0	0	0	0	0	0	0	0	0	0	0	0	0	0	0	0
Azospirillum	D_0__Bacteria, D_1__Proteobacteria, D_2__Alphaproteobacteria, D_3__Azospirillales, D_4__Azospirillaceae, D_5__Azospirillum	12	0	0	0	0	0	0	0	0	0	0	0	0	0	0	0	0	0	0	0	0	0	0	0	0	0	0	0	0	0	0	0	0	0	0	0	0	0	0	0	0	0	0	0	0	0	0	0
Ambiguous_taxa-16	D_0__Bacteria, D_1__Proteobacteria, D_2__Alphaproteobacteria, D_3__Caulobacterales, D_4__Caulobacteraceae, Ambiguous_taxa	12	0	0	0	0	0	0	0	0	0	0	0	0	0	0	0	0	0	0	0	0	0	0	0	0	0	0	0	0	0	0	0	0	0	0	0	0	0	0	0	0	0	0	0	0	0	0	0
Brevundimonas	D_0__Bacteria, D_1__Proteobacteria, D_2__Alphaproteobacteria, D_3__Caulobacterales, D_4__Caulobacteraceae, D_5__Brevundimonas	37	0	0	0	0	0	0	0	0	0	0	0	0	0	0	0	0	0	0	0	0	0	0	0	0	0	0	0	0	0	0	0	0	0	0	0	0	0	0	0	0	0	0	0	0	0	0	0
Caulobacter	D_0__Bacteria, D_1__Proteobacteria, D_2__Alphaproteobacteria, D_3__Caulobacterales, D_4__Caulobacteraceae, D_5__Caulobacter	4	0	0	0	0	0	0	0	0	0	0	0	0	0	0	0	0	0	0	0	0	0	0	0	0	0	0	0	0	0	0	0	0	0	0	2	0	0	0	0	0	0	0	0	0	0	0	0
uncultured-21	D_0__Bacteria, D_1__Proteobacteria, D_2__Alphaproteobacteria, D_3__Caulobacterales, D_4__Caulobacteraceae, D_5__uncultured	18	0	0	0	0	0	0	0	0	0	0	0	0	0	0	0	0	0	0	0	0	0	0	0	0	0	0	0	0	0	0	0	0	0	0	0	0	0	0	0	0	0	0	0	0	0	0	0
Hyphomonas	D_0__Bacteria, D_1__Proteobacteria, D_2__Alphaproteobacteria, D_3__Caulobacterales, D_4__Hyphomonadaceae, D_5__Hyphomonas	17	0	0	0	0	0	0	0	0	0	0	0	0	0	0	0	0	0	0	0	0	0	0	0	0	0	0	0	0	0	0	0	0	0	0	0	0	0	0	0	0	0	0	0	0	0	0	0
Reyranella	D_0__Bacteria, D_1__Proteobacteria, D_2__Alphaproteobacteria, D_3__Reyranellales, D_4__Reyranellaceae, D_5__Reyranella	2	0	2	0	0	0	0	0	0	0	0	0	0	0	0	0	0	0	0	0	0	0	0	0	0	0	0	0	0	0	0	0	0	0	0	0	0	0	0	0	0	0	0	0	0	0	0	0
Chelatococcus	D_0__Bacteria, D_1__Proteobacteria, D_2__Alphaproteobacteria, D_3__Rhizobiales, D_4__Beijerinckiaceae, D_5__Chelatococcus	2	0	0	0	0	0	0	0	0	0	0	0	0	0	0	0	0	0	0	0	0	0	0	0	0	0	0	0	0	0	0	0	0	0	0	0	0	0	0	0	0	0	0	0	0	0	0	0
Methylobacterium	D_0__Bacteria, D_1__Proteobacteria, D_2__Alphaproteobacteria, D_3__Rhizobiales, D_4__Beijerinckiaceae, D_5__Methylobacterium	81	0	0	0	0	0	12	6	0	0	0	0	0	0	0	0	0	0	0	0	0	0	0	0	0	0	0	0	0	0	0	0	0	0	0	6	0	0	0	0	0	0	0	0	0	0	0	0
Hyphomicrobium	D_0__Bacteria, D_1__Proteobacteria, D_2__Alphaproteobacteria, D_3__Rhizobiales, D_4__Hyphomicrobiaceae, D_5__Hyphomicrobium	21	0	2	0	0	0	0	0	4	0	0	0	0	0	0	0	0	0	0	0	0	0	0	0	0	0	0	0	0	0	0	0	0	0	0	0	0	0	0	0	0	0	0	0	0	0	0	0
Labrys	D_0__Bacteria, D_1__Proteobacteria, D_2__Alphaproteobacteria, D_3__Rhizobiales, D_4__Labraceae, D_5__Labrys	4	0	0	0	0	0	0	0	0	0	0	0	0	0	0	0	0	0	0	0	0	0	0	0	0	0	0	0	0	0	0	0	0	0	0	0	0	0	0	0	0	0	0	0	0	0	0	0
Ambiguous_taxa-17	D_0__Bacteria, D_1__Proteobacteria, D_2__Alphaproteobacteria, D_3__Rhizobiales, D_4__Rhizobiaceae, Ambiguous_taxa	2	0	0	0	0	0	0	0	0	0	0	0	0	0	0	0	0	0	0	0	0	0	0	0	0	0	0	0	0	0	0	0	0	0	0	0	0	0	0	0	0	0	0	0	0	0	0	0
Allorhizobium-Neorhizobium-Pararhizobium-Rhizobium	D_0__Bacteria, D_1__Proteobacteria, D_2__Alphaproteobacteria, D_3__Rhizobiales, D_4__Rhizobiaceae, D_5__Allorhizobium-Neorhizobium-Pararhizobium-Rhizobium	17	0	0	0	0	0	0	0	0	0	0	0	0	0	0	0	0	0	0	0	0	0	0	0	0	0	0	0	0	0	0	0	0	0	0	0	0	0	0	0	0	0	0	0	0	0	0	0
Daeguia	D_0__Bacteria, D_1__Proteobacteria, D_2__Alphaproteobacteria, D_3__Rhizobiales, D_4__Rhizobiaceae, D_5__Daeguia	10	0	10	0	0	0	0	0	0	0	0	0	0	0	0	0	0	0	0	0	0	0	0	0	0	0	0	0	0	0	0	0	0	0	0	0	0	0	0	0	0	0	0	0	0	0	0	0
Mesorhizobium	D_0__Bacteria, D_1__Proteobacteria, D_2__Alphaproteobacteria, D_3__Rhizobiales, D_4__Rhizobiaceae, D_5__Mesorhizobium	7	0	0	0	0	0	0	0	7	0	0	0	0	0	0	0	0	0	0	0	0	0	0	0	0	0	0	0	0	0	0	0	0	0	0	0	0	0	0	0	0	0	0	0	0	0	0	0
Ochrobactrum	D_0__Bacteria, D_1__Proteobacteria, D_2__Alphaproteobacteria, D_3__Rhizobiales, D_4__Rhizobiaceae, D_5__Ochrobactrum	125	0	0	0	0	0	0	0	0	0	0	0	0	0	0	0	0	0	0	0	0	0	0	0	0	0	0	0	0	0	0	0	0	0	0	0	0	0	0	0	0	0	0	0	0	0	0	0
uncultured-22	D_0__Bacteria, D_1__Proteobacteria, D_2__Alphaproteobacteria, D_3__Rhizobiales, D_4__Rhizobiales Incertae Sedis, D_5__uncultured	4	0	0	0	0	0	0	0	0	0	0	0	0	0	0	0	0	0	0	0	0	0	0	0	0	0	0	0	0	0	0	0	0	0	0	0	0	0	0	0	0	0	0	0	0	0	0	0
Ambiguous_taxa-18	D_0__Bacteria, D_1__Proteobacteria, D_2__Alphaproteobacteria, D_3__Rhizobiales, D_4__Xanthobacteraceae, Ambiguous_taxa	10	0	0	0	0	0	8	0	0	0	0	0	0	0	0	0	0	0	0	0	0	0	0	0	0	0	0	0	0	0	0	0	0	0	0	0	0	0	0	0	0	0	0	0	0	0	0	0
Afipia	D_0__Bacteria, D_1__Proteobacteria, D_2__Alphaproteobacteria, D_3__Rhizobiales, D_4__Xanthobacteraceae, D_5__Afipia	16	0	0	0	0	0	0	0	0	0	0	0	0	0	0	0	0	0	0	0	0	0	0	0	0	0	0	0	0	0	0	0	0	0	0	0	0	0	0	0	0	0	0	0	0	0	0	0
Blastochloris	D_0__Bacteria, D_1__Proteobacteria, D_2__Alphaproteobacteria, D_3__Rhizobiales, D_4__Xanthobacteraceae, D_5__Blastochloris	6	0	0	0	0	0	0	0	6	0	0	0	0	0	0	0	0	0	0	0	0	0	0	0	0	0	0	0	0	0	0	0	0	0	0	0	0	0	0	0	0	0	0	0	0	0	0	0
Bradyrhizobium	D_0__Bacteria, D_1__Proteobacteria, D_2__Alphaproteobacteria, D_3__Rhizobiales, D_4__Xanthobacteraceae, D_5__Bradyrhizobium	22	0	0	0	0	0	0	0	0	0	0	0	0	0	0	0	0	0	0	0	0	0	0	0	0	0	0	0	0	0	0	0	0	0	0	0	0	0	0	0	0	0	0	0	0	0	0	0
Paracoccus	D_0__Bacteria, D_1__Proteobacteria, D_2__Alphaproteobacteria, D_3__Rhodobacterales, D_4__Rhodobacteraceae, D_5__Paracoccus	56	0	0	0	0	0	0	0	0	0	0	0	0	0	0	0	0	0	0	0	0	0	0	0	0	0	0	0	0	0	0	0	0	0	0	0	0	0	0	0	0	0	0	0	0	0	0	0
Rubellimicrobium	D_0__Bacteria, D_1__Proteobacteria, D_2__Alphaproteobacteria, D_3__Rhodobacterales, D_4__Rhodobacteraceae, D_5__Rubellimicrobium	22	0	0	0	0	0	0	0	0	0	0	0	0	0	0	0	0	0	0	0	0	0	0	0	0	0	0	0	0	0	0	0	0	0	0	0	0	0	0	0	0	0	0	0	0	0	0	0
uncultured-23	D_0__Bacteria, D_1__Proteobacteria, D_2__Alphaproteobacteria, D_3__Rhodobacterales, D_4__Rhodobacteraceae, D_5__uncultured	2	0	0	0	0	0	0	0	0	0	0	0	0	0	0	0	0	0	0	0	0	0	0	0	0	0	0	0	0	0	0	0	0	0	0	0	0	0	0	0	0	0	0	0	0	0	0	0
uncultured-24	D_0__Bacteria, D_1__Proteobacteria, D_2__Alphaproteobacteria, D_3__Rhodospirillales, D_4__Magnetospiraceae, D_5__uncultured	2	0	0	0	0	0	0	0	0	0	0	0	0	0	0	0	0	0	0	0	0	0	0	0	0	0	0	0	0	0	0	0	0	0	0	0	0	0	0	0	0	0	0	0	0	0	0	0
Ambiguous_taxa-19	D_0__Bacteria, D_1__Proteobacteria, D_2__Alphaproteobacteria, D_3__Rhodospirillales, D_4__uncultured, Ambiguous_taxa	124	0	0	0	0	0	0	0	0	0	0	0	0	0	0	0	0	0	0	0	0	0	0	0	0	0	0	0	0	0	0	0	0	0	0	0	0	0	0	0	0	0	0	0	0	0	0	0
Wolbachia	D_0__Bacteria, D_1__Proteobacteria, D_2__Alphaproteobacteria, D_3__Rickettsiales, D_4__Anaplasmataceae, D_5__Wolbachia	2	0	0	0	0	0	0	0	0	0	0	0	0	0	0	0	0	0	0	0	0	0	0	0	0	0	0	0	0	0	0	0	0	0	0	0	0	0	0	0	0	0	0	0	0	0	0	0
Ambiguous_taxa-20	D_0__Bacteria, D_1__Proteobacteria, D_2__Alphaproteobacteria, D_3__Rickettsiales, D_4__Mitochondria, Ambiguous_taxa	30	0	2	0	0	0	0	0	0	0	0	0	0	0	0	0	0	0	0	0	0	0	0	0	0	0	0	0	0	0	0	0	0	0	0	0	0	0	0	0	0	0	0	0	0	0	0	0
Hernandia ovigera	D_0__Bacteria, D_1__Proteobacteria, D_2__Alphaproteobacteria, D_3__Rickettsiales, D_4__Mitochondria, D_5__Hernandia ovigera	2	0	0	0	0	0	0	0	0	0	0	0	0	0	0	0	0	0	0	0	0	0	0	0	0	0	0	0	0	0	0	0	0	0	0	0	0	0	0	0	0	0	0	0	0	0	0	0
Rubus hybrid cultivar-02	D_0__Bacteria, D_1__Proteobacteria, D_2__Alphaproteobacteria, D_3__Rickettsiales, D_4__Mitochondria, D_5__Rubus hybrid cultivar	4	0	0	0	0	0	0	0	0	0	0	0	0	0	0	0	0	0	0	0	0	0	0	0	0	0	0	0	0	0	0	0	0	0	0	0	0	0	0	0	0	0	0	0	0	0	0	0
Solanum melongena (eggplant)	D_0__Bacteria, D_1__Proteobacteria, D_2__Alphaproteobacteria, D_3__Rickettsiales, D_4__Mitochondria, D_5__Solanum melongena (eggplant)	82	0	0	0	0	0	9	0	5	0	0	0	0	0	0	0	0	0	0	0	0	0	0	0	0	0	0	0	0	0	0	0	0	0	0	0	0	0	0	0	0	0	0	0	0	0	0	0
Tectona grandis	D_0__Bacteria, D_1__Proteobacteria, D_2__Alphaproteobacteria, D_3__Rickettsiales, D_4__Mitochondria, D_5__Tectona grandis	75	0	0	0	0	0	0	0	0	0	0	0	0	0	0	0	0	0	0	0	0	0	0	0	0	0	0	0	0	0	0	0	0	0	0	0	0	0	0	0	0	0	0	0	0	0	0	0
Sphingobium	D_0__Bacteria, D_1__Proteobacteria, D_2__Alphaproteobacteria, D_3__Sphingomonadales, D_4__Sphingomonadaceae, D_5__Sphingobium	23	0	0	0	0	0	0	0	0	0	0	0	0	0	0	0	0	0	0	0	0	0	0	0	0	0	0	0	0	0	0	0	0	0	0	0	0	0	0	0	0	0	0	0	0	0	0	0
Sphingomonas	D_0__Bacteria, D_1__Proteobacteria, D_2__Alphaproteobacteria, D_3__Sphingomonadales, D_4__Sphingomonadaceae, D_5__Sphingomonas	1186	0	5	0	0	6	26	0	13	0	0	0	0	0	0	0	0	0	0	0	0	0	0	0	0	0	0	0	0	0	0	0	0	0	0	3	0	1	0	0	0	0	0	0	1	0	0	0
Sphingopyxis	D_0__Bacteria, D_1__Proteobacteria, D_2__Alphaproteobacteria, D_3__Sphingomonadales, D_4__Sphingomonadaceae, D_5__Sphingopyxis	16	0	0	0	0	0	0	0	0	0	0	0	0	0	0	0	0	0	0	0	0	0	0	0	0	0	0	0	0	0	0	0	0	0	0	0	0	0	0	0	0	0	0	0	0	0	0	0
Candidatus Alysiosphaera	D_0__Bacteria, D_1__Proteobacteria, D_2__Alphaproteobacteria, D_3__Tistrellales, D_4__Geminicoccaceae, D_5__Candidatus Alysiosphaera	15	0	15	0	0	0	0	0	0	0	0	0	0	0	0	0	0	0	0	0	0	0	0	0	0	0	0	0	0	0	0	0	0	0	0	0	0	0	0	0	0	0	0	0	0	0	0	0
Bilophila	D_0__Bacteria, D_1__Proteobacteria, D_2__Deltaproteobacteria, D_3__Desulfovibrionales, D_4__Desulfovibrionaceae, D_5__Bilophila	10925	0	0	0	0	0	0	0	0	121	169	111	61	58	136	50	100	62	60	81	92	13	14	28	17	2	11	0	0	0	0	0	0	0	0	0	0	0	0	0	0	36	62	108	0	40	154	0
uncultured-25	D_0__Bacteria, D_1__Proteobacteria, D_2__Deltaproteobacteria, D_3__Desulfovibrionales, D_4__Desulfovibrionaceae, D_5__uncultured	340	0	0	0	0	0	0	0	0	0	0	0	0	0	0	0	0	0	0	0	0	3	2	20	6	0	18	0	0	0	0	0	0	0	0	0	0	0	0	0	0	8	0	0	0	18	0	0
Ambiguous_taxa-21	D_0__Bacteria, D_1__Proteobacteria, D_2__Deltaproteobacteria, D_3__Oligoflexales, D_4__0319-6G20, Ambiguous_taxa	14	0	0	0	0	0	0	0	2	0	0	0	0	0	0	0	0	0	0	0	0	0	0	0	0	0	0	0	0	0	0	0	0	0	0	0	0	0	0	0	0	0	0	0	0	0	0	0
metagenome	D_0__Bacteria, D_1__Proteobacteria, D_2__Deltaproteobacteria, D_3__SAR324 clade(Marine group B), D_4__metagenome, D_5__metagenome	14	0	0	0	0	0	0	0	0	0	0	0	0	0	0	0	0	0	0	0	0	0	0	0	0	0	0	0	0	0	0	0	0	0	0	0	0	0	0	0	0	0	0	0	0	0	0	0
Aeromonas	D_0__Bacteria, D_1__Proteobacteria, D_2__Gammaproteobacteria, D_3__Aeromonadales, D_4__Aeromonadaceae, D_5__Aeromonas	110	0	0	0	0	0	0	0	0	0	0	0	0	0	0	0	0	0	0	0	0	0	0	0	0	0	0	0	0	0	0	0	0	0	0	0	0	0	0	0	0	0	0	0	0	0	0	0
Succinivibrio	D_0__Bacteria, D_1__Proteobacteria, D_2__Gammaproteobacteria, D_3__Aeromonadales, D_4__Succinivibrionaceae, D_5__Succinivibrio	2	0	0	0	0	0	0	0	0	0	0	0	0	0	0	0	0	0	0	0	0	0	0	0	0	0	0	0	0	0	0	0	0	0	0	0	0	0	0	0	0	0	0	0	0	0	0	0
Idiomarina	D_0__Bacteria, D_1__Proteobacteria, D_2__Gammaproteobacteria, D_3__Alteromonadales, D_4__Idiomarinaceae, D_5__Idiomarina	356	0	0	0	0	0	0	0	0	0	0	0	0	0	0	0	0	0	0	0	0	0	0	0	0	0	0	0	0	0	0	0	0	0	0	0	0	0	0	0	0	2	0	0	0	1	0	0
Achromobacter	D_0__Bacteria, D_1__Proteobacteria, D_2__Gammaproteobacteria, D_3__Betaproteobacteriales, D_4__Burkholderiaceae, D_5__Achromobacter	6	0	0	0	0	0	0	0	0	0	0	0	0	0	0	0	0	0	0	0	0	0	0	0	0	0	0	0	0	0	0	0	0	0	0	0	0	0	0	0	0	0	0	0	0	0	0	0
Alcaligenes	D_0__Bacteria, D_1__Proteobacteria, D_2__Gammaproteobacteria, D_3__Betaproteobacteriales, D_4__Burkholderiaceae, D_5__Alcaligenes	90	0	0	0	0	0	0	0	0	0	0	0	1	0	0	0	0	0	0	0	0	0	0	0	0	0	0	0	0	0	0	0	0	0	0	0	0	0	0	0	0	0	0	0	0	0	0	0
Alicycliphilus	D_0__Bacteria, D_1__Proteobacteria, D_2__Gammaproteobacteria, D_3__Betaproteobacteriales, D_4__Burkholderiaceae, D_5__Alicycliphilus	4	0	0	0	0	0	0	0	4	0	0	0	0	0	0	0	0	0	0	0	0	0	0	0	0	0	0	0	0	0	0	0	0	0	0	0	0	0	0	0	0	0	0	0	0	0	0	0
Aquabacterium	D_0__Bacteria, D_1__Proteobacteria, D_2__Gammaproteobacteria, D_3__Betaproteobacteriales, D_4__Burkholderiaceae, D_5__Aquabacterium	77	0	0	0	0	0	6	27	0	0	0	0	0	0	0	0	0	0	0	0	0	0	0	0	0	0	0	0	0	0	0	0	0	0	0	0	0	0	0	0	0	0	0	0	0	0	0	0
Brachymonas	D_0__Bacteria, D_1__Proteobacteria, D_2__Gammaproteobacteria, D_3__Betaproteobacteriales, D_4__Burkholderiaceae, D_5__Brachymonas	7	0	0	0	0	0	0	0	7	0	0	0	0	0	0	0	0	0	0	0	0	0	0	0	0	0	0	0	0	0	0	0	0	0	0	0	0	0	0	0	0	0	0	0	0	0	0	0
Burkholderia-Caballeronia-Paraburkholderia	D_0__Bacteria, D_1__Proteobacteria, D_2__Gammaproteobacteria, D_3__Betaproteobacteriales, D_4__Burkholderiaceae, D_5__Burkholderia-Caballeronia-Paraburkholderia	2	0	0	0	0	0	0	0	0	0	0	0	0	0	0	0	0	0	0	0	0	0	0	0	0	0	0	0	0	0	0	0	0	0	0	0	0	0	0	0	0	0	0	0	0	0	0	0
Comamonas	D_0__Bacteria, D_1__Proteobacteria, D_2__Gammaproteobacteria, D_3__Betaproteobacteriales, D_4__Burkholderiaceae, D_5__Comamonas	3605	0	8	0	0	0	0	0	0	0	0	0	0	0	0	0	0	0	0	0	0	0	0	0	0	0	0	0	0	0	0	0	0	0	0	0	0	0	0	0	0	0	0	0	0	0	0	0
Curvibacter	D_0__Bacteria, D_1__Proteobacteria, D_2__Gammaproteobacteria, D_3__Betaproteobacteriales, D_4__Burkholderiaceae, D_5__Curvibacter	5	0	0	0	0	0	0	0	0	0	0	0	0	0	0	0	0	0	0	0	0	0	0	0	0	0	0	0	0	0	0	0	0	0	0	0	0	0	0	0	0	0	0	0	0	0	0	0
Delftia	D_0__Bacteria, D_1__Proteobacteria, D_2__Gammaproteobacteria, D_3__Betaproteobacteriales, D_4__Burkholderiaceae, D_5__Delftia	2399	0	0	0	0	0	0	0	0	0	0	0	0	0	0	0	0	0	0	0	0	0	0	0	0	0	0	0	0	0	0	0	0	0	0	0	0	0	0	0	0	0	0	0	0	0	0	0
Duganella	D_0__Bacteria, D_1__Proteobacteria, D_2__Gammaproteobacteria, D_3__Betaproteobacteriales, D_4__Burkholderiaceae, D_5__Duganella	8	0	0	0	0	0	0	0	0	0	0	0	0	0	0	0	0	0	0	0	0	0	0	0	0	0	0	0	0	0	0	0	0	0	0	0	0	0	0	0	0	0	0	0	0	0	0	0
Hydrogenophaga	D_0__Bacteria, D_1__Proteobacteria, D_2__Gammaproteobacteria, D_3__Betaproteobacteriales, D_4__Burkholderiaceae, D_5__Hydrogenophaga	4	0	0	0	0	0	0	0	0	0	0	0	0	0	0	0	0	0	0	0	0	0	0	0	0	0	0	0	0	0	0	0	0	0	0	0	0	0	0	0	0	0	0	0	0	0	0	0
Janthinobacterium	D_0__Bacteria, D_1__Proteobacteria, D_2__Gammaproteobacteria, D_3__Betaproteobacteriales, D_4__Burkholderiaceae, D_5__Janthinobacterium	23	0	0	0	0	0	0	0	0	0	0	0	0	0	0	0	0	0	0	0	0	0	0	0	0	0	0	0	0	0	0	0	0	0	0	0	0	0	0	0	0	0	0	0	0	0	0	0
Ottowia	D_0__Bacteria, D_1__Proteobacteria, D_2__Gammaproteobacteria, D_3__Betaproteobacteriales, D_4__Burkholderiaceae, D_5__Ottowia	2	0	0	0	0	0	0	0	2	0	0	0	0	0	0	0	0	0	0	0	0	0	0	0	0	0	0	0	0	0	0	0	0	0	0	0	0	0	0	0	0	0	0	0	0	0	0	0
Parasutterella	D_0__Bacteria, D_1__Proteobacteria, D_2__Gammaproteobacteria, D_3__Betaproteobacteriales, D_4__Burkholderiaceae, D_5__Parasutterella	156515	1	0	0	0	0	0	0	0	170	185	143	76	71	150	45	98	47	64	82	92	225	193	354	268	94	218	3016	4277	2009	2594	1763	1561	2789	3559	0	0	0	0	1	1	411	113	144	2961	382	136	3176
Pelomonas	D_0__Bacteria, D_1__Proteobacteria, D_2__Gammaproteobacteria, D_3__Betaproteobacteriales, D_4__Burkholderiaceae, D_5__Pelomonas	16	0	0	0	0	0	0	0	0	0	0	0	0	0	0	0	0	0	0	0	0	0	0	0	0	0	0	0	0	0	0	0	0	0	0	0	0	0	0	0	0	0	0	0	0	0	0	0
Polynucleobacter	D_0__Bacteria, D_1__Proteobacteria, D_2__Gammaproteobacteria, D_3__Betaproteobacteriales, D_4__Burkholderiaceae, D_5__Polynucleobacter	3	0	0	0	0	0	0	0	0	0	0	0	0	0	0	0	0	0	0	0	0	0	0	0	0	0	0	0	0	0	0	0	0	0	0	0	0	0	0	0	0	0	0	0	0	0	0	0
Ralstonia	D_0__Bacteria, D_1__Proteobacteria, D_2__Gammaproteobacteria, D_3__Betaproteobacteriales, D_4__Burkholderiaceae, D_5__Ralstonia	83	0	5	1	2	0	0	0	8	0	0	0	0	0	0	0	0	0	0	0	0	0	0	0	0	0	0	0	0	0	0	0	0	0	0	0	0	0	0	0	0	0	0	0	0	0	0	0
Schlegelella	D_0__Bacteria, D_1__Proteobacteria, D_2__Gammaproteobacteria, D_3__Betaproteobacteriales, D_4__Burkholderiaceae, D_5__Schlegelella	6	0	0	0	0	0	0	0	0	0	0	0	0	0	0	0	0	0	0	0	0	0	0	0	0	0	0	0	0	0	0	0	0	0	0	0	0	0	0	0	0	0	0	0	0	0	0	0
Sutterella	D_0__Bacteria, D_1__Proteobacteria, D_2__Gammaproteobacteria, D_3__Betaproteobacteriales, D_4__Burkholderiaceae, D_5__Sutterella	156179	1	0	0	0	0	0	0	39	1549	1199	882	818	458	1111	430	814	313	434	585	716	102	119	148	122	35	88	0	0	0	0	0	0	0	0	0	0	0	0	2	2	160	841	1160	0	213	1008	1
uncultured-26	D_0__Bacteria, D_1__Proteobacteria, D_2__Gammaproteobacteria, D_3__Betaproteobacteriales, D_4__Gallionellaceae, D_5__uncultured	15	0	0	0	0	0	0	0	0	0	0	0	0	0	0	0	0	0	0	0	0	0	0	0	0	0	0	0	0	0	0	0	0	0	0	0	0	0	0	0	0	0	0	0	0	0	0	0
Tepidiphilus	D_0__Bacteria, D_1__Proteobacteria, D_2__Gammaproteobacteria, D_3__Betaproteobacteriales, D_4__Hydrogenophilaceae, D_5__Tepidiphilus	34	0	0	0	0	0	0	0	5	0	0	0	0	0	0	0	0	0	0	0	0	0	0	0	0	0	0	0	0	0	0	0	0	0	0	0	0	0	0	0	0	0	0	0	0	0	0	0
Neisseria	D_0__Bacteria, D_1__Proteobacteria, D_2__Gammaproteobacteria, D_3__Betaproteobacteriales, D_4__Neisseriaceae, D_5__Neisseria	124	0	0	0	0	0	0	0	0	0	0	0	0	0	0	0	0	0	0	0	0	0	0	0	0	0	0	0	0	0	0	0	0	0	0	0	0	0	0	0	0	0	0	0	0	0	0	0
uncultured-27	D_0__Bacteria, D_1__Proteobacteria, D_2__Gammaproteobacteria, D_3__Betaproteobacteriales, D_4__Neisseriaceae, D_5__uncultured	46	0	0	0	0	0	22	0	0	0	0	0	0	0	0	0	0	0	0	0	0	0	0	0	0	0	0	0	0	0	0	0	0	0	0	0	0	0	0	0	0	0	0	0	0	0	0	0
Denitratisoma	D_0__Bacteria, D_1__Proteobacteria, D_2__Gammaproteobacteria, D_3__Betaproteobacteriales, D_4__Rhodocyclaceae, D_5__Denitratisoma	5	0	0	0	0	0	0	0	0	0	0	0	0	0	0	0	0	0	0	0	0	0	0	0	0	0	0	0	0	0	0	0	0	0	0	0	0	0	0	0	0	0	0	0	0	0	0	0
Propionivibrio	D_0__Bacteria, D_1__Proteobacteria, D_2__Gammaproteobacteria, D_3__Betaproteobacteriales, D_4__Rhodocyclaceae, D_5__Propionivibrio	50	0	0	0	0	0	0	2	0	0	0	0	0	0	0	0	0	0	0	0	0	0	0	0	0	0	0	0	0	0	0	0	0	0	0	0	0	0	0	0	0	0	0	0	0	0	0	0
{Unknown Genus} Enterobacteriaceae	D_0__Bacteria, D_1__Proteobacteria, D_2__Gammaproteobacteria, D_3__Enterobacteriales, D_4__Enterobacteriaceae,	573	1	0	0	0	18	0	0	4	0	0	0	0	1	3	0	1	0	0	0	0	12	6	23	13	10	12	0	0	0	0	0	0	0	0	0	28	6	4	4	8	4	0	0	0	4	0	0
Ambiguous_taxa-22	D_0__Bacteria, D_1__Proteobacteria, D_2__Gammaproteobacteria, D_3__Enterobacteriales, D_4__Enterobacteriaceae, Ambiguous_taxa	48978	1	0	0	0	3	0	0	12	0	0	0	0	0	0	1	0	0	0	0	0	200	189	341	193	106	153	2611	3220	1933	1930	1506	1515	2408	3015	0	9	0	2	0	0	210	0	0	2102	188	0	1618
Buttiauxella	D_0__Bacteria, D_1__Proteobacteria, D_2__Gammaproteobacteria, D_3__Enterobacteriales, D_4__Enterobacteriaceae, D_5__Buttiauxella	264	0	0	0	0	0	0	0	0	0	0	0	0	0	0	0	0	0	0	0	0	0	0	0	0	0	0	0	0	0	0	0	0	0	0	0	0	0	0	0	0	0	0	0	0	0	0	0
Cedecea	D_0__Bacteria, D_1__Proteobacteria, D_2__Gammaproteobacteria, D_3__Enterobacteriales, D_4__Enterobacteriaceae, D_5__Cedecea	41	0	0	0	0	0	0	0	0	0	0	0	0	0	0	0	0	0	0	0	0	0	0	0	0	0	0	0	0	0	0	0	0	0	0	0	0	0	0	0	0	0	0	0	0	0	0	0
Citrobacter	D_0__Bacteria, D_1__Proteobacteria, D_2__Gammaproteobacteria, D_3__Enterobacteriales, D_4__Enterobacteriaceae, D_5__Citrobacter	2579	0	0	0	0	0	0	0	0	0	0	0	0	0	0	0	0	0	0	0	0	2	0	4	0	0	0	0	0	0	0	0	0	0	2	0	0	0	0	0	0	0	0	0	0	0	0	0
Cronobacter	D_0__Bacteria, D_1__Proteobacteria, D_2__Gammaproteobacteria, D_3__Enterobacteriales, D_4__Enterobacteriaceae, D_5__Cronobacter	6	0	0	0	0	0	0	0	0	0	0	0	0	0	0	0	0	0	0	0	0	0	0	0	0	0	0	0	0	0	0	0	0	0	0	0	2	0	0	0	0	0	0	0	0	0	0	0
Enterobacter	D_0__Bacteria, D_1__Proteobacteria, D_2__Gammaproteobacteria, D_3__Enterobacteriales, D_4__Enterobacteriaceae, D_5__Enterobacter	848317	0	0	0	0	0	0	0	2	0	0	0	0	0	0	0	0	0	0	0	0	107	68	143	63	28	75	17	6	1	7	13	5	12	7	0	44	0	0	0	0	79	0	0	17	97	0	5
Erwinia	D_0__Bacteria, D_1__Proteobacteria, D_2__Gammaproteobacteria, D_3__Enterobacteriales, D_4__Enterobacteriaceae, D_5__Erwinia	1122	0	0	0	0	0	0	0	0	0	0	0	0	0	0	0	0	0	0	0	0	2	1	0	0	0	1	0	0	0	0	0	0	0	0	0	0	0	0	0	0	7	0	0	0	0	0	0
Escherichia-Shigella	D_0__Bacteria, D_1__Proteobacteria, D_2__Gammaproteobacteria, D_3__Enterobacteriales, D_4__Enterobacteriaceae, D_5__Escherichia-Shigella	1330248	189	127	0	0	19237	24	23	3759	665	273	217	172	119	243	110	205	85	101	155	144	11340	9797	17269	9415	6314	9658	8	21	13	11	8	10	5	22	56	14839	19017	19219	19370	19410	10047	343	390	22	9531	215	21
Gibbsiella	D_0__Bacteria, D_1__Proteobacteria, D_2__Gammaproteobacteria, D_3__Enterobacteriales, D_4__Enterobacteriaceae, D_5__Gibbsiella	51	0	0	0	0	0	0	0	0	0	0	0	0	0	0	0	0	0	0	0	0	0	0	0	0	0	0	8	4	6	0	6	1	7	4	0	0	0	0	0	0	0	0	0	4	0	0	0
Hafnia-Obesumbacterium	D_0__Bacteria, D_1__Proteobacteria, D_2__Gammaproteobacteria, D_3__Enterobacteriales, D_4__Enterobacteriaceae, D_5__Hafnia-Obesumbacterium	2	0	0	0	0	0	0	0	0	0	0	0	0	0	0	0	0	0	0	0	0	0	0	0	0	0	0	0	0	0	0	0	0	0	0	0	0	0	0	0	0	0	0	0	0	0	0	0
Klebsiella	D_0__Bacteria, D_1__Proteobacteria, D_2__Gammaproteobacteria, D_3__Enterobacteriales, D_4__Enterobacteriaceae, D_5__Klebsiella	474015	0	0	0	3	0	0	0	587	0	0	0	2	1	0	1	0	2	1	0	0	14341	12319	21462	12047	5236	12322	8086	9653	6324	6119	4857	4959	7176	9219	0	3	1	6	2	9	17217	4	2	6648	16682	5	5296
Kluyvera	D_0__Bacteria, D_1__Proteobacteria, D_2__Gammaproteobacteria, D_3__Enterobacteriales, D_4__Enterobacteriaceae, D_5__Kluyvera	209	0	0	0	0	0	0	0	0	0	0	0	0	0	0	0	0	0	0	0	0	4	2	6	3	0	2	0	0	0	0	0	0	0	0	0	17	0	0	0	0	1	0	0	0	7	0	0
Lelliottia	D_0__Bacteria, D_1__Proteobacteria, D_2__Gammaproteobacteria, D_3__Enterobacteriales, D_4__Enterobacteriaceae, D_5__Lelliottia	60	0	0	0	0	0	0	0	0	0	0	0	0	0	0	0	0	0	0	0	0	0	0	0	0	0	0	0	0	0	0	0	0	0	0	0	0	0	0	0	0	0	0	0	0	0	0	0
Pantoea	D_0__Bacteria, D_1__Proteobacteria, D_2__Gammaproteobacteria, D_3__Enterobacteriales, D_4__Enterobacteriaceae, D_5__Pantoea	56847	0	0	0	0	0	0	0	0	0	0	0	0	0	0	0	0	0	0	0	0	1	1	4	5	1	2	0	4	1	0	0	2	0	0	0	0	0	0	0	0	3	0	0	0	5	0	0
Plesiomonas	D_0__Bacteria, D_1__Proteobacteria, D_2__Gammaproteobacteria, D_3__Enterobacteriales, D_4__Enterobacteriaceae, D_5__Plesiomonas	9	0	0	0	0	0	0	0	0	0	0	0	0	0	0	0	0	0	0	0	0	0	0	0	0	0	0	0	0	0	0	0	0	0	0	0	0	0	0	0	0	0	0	0	0	0	0	0
Proteus	D_0__Bacteria, D_1__Proteobacteria, D_2__Gammaproteobacteria, D_3__Enterobacteriales, D_4__Enterobacteriaceae, D_5__Proteus	6364	0	0	0	0	0	0	0	0	0	0	0	0	0	0	0	0	0	0	0	0	0	0	0	0	0	0	177	241	161	140	147	160	173	224	0	0	0	0	0	0	0	0	0	181	0	0	134
Providencia	D_0__Bacteria, D_1__Proteobacteria, D_2__Gammaproteobacteria, D_3__Enterobacteriales, D_4__Enterobacteriaceae, D_5__Providencia	12	0	0	0	0	0	0	0	0	0	0	0	0	0	0	0	0	0	0	0	0	0	0	0	0	0	0	0	0	0	0	0	0	0	0	0	0	0	0	0	0	0	0	0	0	0	0	0
Pseudocitrobacter	D_0__Bacteria, D_1__Proteobacteria, D_2__Gammaproteobacteria, D_3__Enterobacteriales, D_4__Enterobacteriaceae, D_5__Pseudocitrobacter	122	0	0	0	0	0	0	0	0	0	0	0	0	0	0	0	0	0	0	0	0	0	0	0	0	0	0	0	0	0	0	0	0	0	0	0	0	0	0	0	0	0	0	0	0	0	0	0
Raoultella	D_0__Bacteria, D_1__Proteobacteria, D_2__Gammaproteobacteria, D_3__Enterobacteriales, D_4__Enterobacteriaceae, D_5__Raoultella	53	0	0	0	0	0	0	0	0	0	0	0	0	0	0	0	0	0	0	0	0	0	0	0	0	0	0	0	0	0	0	0	0	0	0	0	0	0	0	0	0	0	0	0	0	0	0	0
Rosenbergiella	D_0__Bacteria, D_1__Proteobacteria, D_2__Gammaproteobacteria, D_3__Enterobacteriales, D_4__Enterobacteriaceae, D_5__Rosenbergiella	25	0	0	0	0	0	0	0	0	0	0	0	0	0	0	0	0	0	0	0	0	0	0	0	0	0	0	0	0	0	0	0	0	0	0	0	0	0	0	0	0	0	0	0	0	0	0	0
Salmonella	D_0__Bacteria, D_1__Proteobacteria, D_2__Gammaproteobacteria, D_3__Enterobacteriales, D_4__Enterobacteriaceae, D_5__Salmonella	59015	0	0	0	0	16	0	0	0	0	1	0	0	0	0	0	0	0	0	0	0	0	0	0	0	0	0	0	0	0	0	0	0	0	0	0	10982	15	12	24	10	0	0	0	0	1	0	0
Serratia	D_0__Bacteria, D_1__Proteobacteria, D_2__Gammaproteobacteria, D_3__Enterobacteriales, D_4__Enterobacteriaceae, D_5__Serratia	4701	0	0	0	0	0	0	4	1	0	0	0	0	0	0	0	0	0	0	0	0	2	0	0	0	0	0	0	0	0	0	0	0	0	0	13	0	0	0	0	0	0	0	0	0	0	0	0
Siccibacter	D_0__Bacteria, D_1__Proteobacteria, D_2__Gammaproteobacteria, D_3__Enterobacteriales, D_4__Enterobacteriaceae, D_5__Siccibacter	77	0	0	0	0	0	0	0	0	0	0	0	0	0	0	0	0	0	0	0	0	0	0	0	0	0	0	0	0	0	0	0	0	0	0	0	0	0	0	0	0	0	0	0	0	0	0	0
Trabulsiella	D_0__Bacteria, D_1__Proteobacteria, D_2__Gammaproteobacteria, D_3__Enterobacteriales, D_4__Enterobacteriaceae, D_5__Trabulsiella	6	0	0	0	0	0	0	0	0	0	0	0	0	0	0	0	0	0	0	0	0	0	0	0	0	0	0	0	0	0	0	0	0	0	0	0	2	0	0	0	0	0	0	0	0	0	0	0
Acidibacter	D_0__Bacteria, D_1__Proteobacteria, D_2__Gammaproteobacteria, D_3__Gammaproteobacteria Incertae Sedis, D_4__Unknown Family, D_5__Acidibacter	4	0	0	0	0	0	0	0	0	0	0	0	0	0	0	0	0	0	0	0	0	0	0	0	0	0	0	0	0	0	0	0	0	0	0	0	0	0	0	0	0	0	0	0	0	0	0	0
Halomonas	D_0__Bacteria, D_1__Proteobacteria, D_2__Gammaproteobacteria, D_3__Oceanospirillales, D_4__Halomonadaceae, D_5__Halomonas	32	0	0	0	0	0	3	0	0	0	0	0	0	0	0	0	0	0	0	0	0	0	0	0	0	0	0	0	0	0	0	0	0	0	0	0	0	0	0	0	0	0	0	0	0	0	0	0
Actinobacillus	D_0__Bacteria, D_1__Proteobacteria, D_2__Gammaproteobacteria, D_3__Pasteurellales, D_4__Pasteurellaceae, D_5__Actinobacillus	43	0	0	0	0	0	0	0	0	0	0	0	0	0	0	0	0	0	0	0	0	0	0	0	0	0	0	0	0	0	0	0	0	0	0	0	0	0	0	0	0	0	0	0	0	0	0	0
Aggregatibacter	D_0__Bacteria, D_1__Proteobacteria, D_2__Gammaproteobacteria, D_3__Pasteurellales, D_4__Pasteurellaceae, D_5__Aggregatibacter	13	0	0	0	0	0	0	0	0	0	0	0	0	0	0	0	0	0	0	0	0	0	0	0	0	0	0	0	0	0	0	0	0	0	0	0	0	0	0	0	0	0	0	0	0	0	0	0
Haemophilus	D_0__Bacteria, D_1__Proteobacteria, D_2__Gammaproteobacteria, D_3__Pasteurellales, D_4__Pasteurellaceae, D_5__Haemophilus	18400	0	0	0	0	0	4	0	0	7	6	7	5	0	4	1	5	0	4	2	6	4	4	12	2	1	8	4	1	2	1	4	0	1	1	0	0	0	0	2	0	3	1	10	2	7	3	1
Acinetobacter	D_0__Bacteria, D_1__Proteobacteria, D_2__Gammaproteobacteria, D_3__Pseudomonadales, D_4__Moraxellaceae, D_5__Acinetobacter	114	0	0	2	0	2	0	0	0	0	0	0	0	0	0	0	0	0	0	0	0	0	0	0	0	0	0	0	0	0	0	0	0	0	0	0	0	0	0	0	0	0	0	0	0	0	0	0
Azotobacter	D_0__Bacteria, D_1__Proteobacteria, D_2__Gammaproteobacteria, D_3__Pseudomonadales, D_4__Pseudomonadaceae, D_5__Azotobacter	75	0	0	0	0	0	0	0	0	0	0	0	0	0	0	0	0	0	0	0	0	0	0	0	0	0	0	0	0	0	0	0	0	0	0	0	0	0	0	0	0	0	0	0	0	0	0	0
Pseudomonas	D_0__Bacteria, D_1__Proteobacteria, D_2__Gammaproteobacteria, D_3__Pseudomonadales, D_4__Pseudomonadaceae, D_5__Pseudomonas	41016	0	51	1	0	12	32	33	29	0	0	0	0	0	1	0	0	0	0	0	0	7	10	16	6	3	11	0	0	0	0	0	0	0	0	34	4946	5	3	3	7	14	0	5	0	14	1	2
Vibrio	D_0__Bacteria, D_1__Proteobacteria, D_2__Gammaproteobacteria, D_3__Vibrionales, D_4__Vibrionaceae, D_5__Vibrio	71	0	0	0	0	0	0	0	0	0	0	0	0	0	0	0	0	0	0	0	0	0	0	4	0	0	0	0	0	0	0	0	0	0	0	0	6	0	0	0	0	2	0	0	0	0	0	0
Lysobacter	D_0__Bacteria, D_1__Proteobacteria, D_2__Gammaproteobacteria, D_3__Xanthomonadales, D_4__Xanthomonadaceae, D_5__Lysobacter	2	0	0	0	0	0	0	0	0	0	0	0	0	0	0	0	0	0	0	0	0	0	0	0	0	0	0	0	0	0	0	0	0	0	0	0	0	0	0	0	0	0	0	0	0	0	0	0
Pseudoxanthomonas	D_0__Bacteria, D_1__Proteobacteria, D_2__Gammaproteobacteria, D_3__Xanthomonadales, D_4__Xanthomonadaceae, D_5__Pseudoxanthomonas	47	0	12	0	0	0	0	0	9	0	0	0	0	0	0	0	0	0	0	0	0	0	0	0	0	0	0	0	0	0	0	0	0	0	0	0	4	0	0	0	0	0	0	0	0	0	0	0
SN8	D_0__Bacteria, D_1__Proteobacteria, D_2__Gammaproteobacteria, D_3__Xanthomonadales, D_4__Xanthomonadaceae, D_5__SN8	95	0	0	0	0	0	0	0	95	0	0	0	0	0	0	0	0	0	0	0	0	0	0	0	0	0	0	0	0	0	0	0	0	0	0	0	0	0	0	0	0	0	0	0	0	0	0	0
Stenotrophomonas	D_0__Bacteria, D_1__Proteobacteria, D_2__Gammaproteobacteria, D_3__Xanthomonadales, D_4__Xanthomonadaceae, D_5__Stenotrophomonas	120	0	0	0	0	0	0	0	0	0	0	0	0	0	0	0	0	0	0	0	0	0	0	0	0	0	0	0	0	0	0	0	0	0	0	0	0	0	0	0	0	0	0	0	0	0	0	0
Cloacibacillus	D_0__Bacteria, D_1__Synergistetes, D_2__Synergistia, D_3__Synergistales, D_4__Synergistaceae, D_5__Cloacibacillus	49	0	0	0	0	0	0	0	0	0	0	0	0	0	0	0	0	0	0	0	0	2	0	2	0	0	0	0	0	0	0	0	0	0	0	0	0	0	0	0	0	0	0	0	0	0	0	0
Fretibacterium	D_0__Bacteria, D_1__Synergistetes, D_2__Synergistia, D_3__Synergistales, D_4__Synergistaceae, D_5__Fretibacterium	3	0	0	0	0	0	0	0	0	0	0	0	0	0	0	0	0	0	0	0	0	0	0	0	0	0	0	0	0	0	0	0	0	0	0	0	0	0	0	0	0	0	0	0	0	0	0	0
{Unknown Family} Izimaplasmatales	D_0__Bacteria, D_1__Tenericutes, D_2__Mollicutes, D_3__Izimaplasmatales, ,	8	0	0	0	0	0	0	0	0	0	0	0	0	0	0	0	0	0	0	0	0	0	0	0	0	0	0	0	0	0	0	0	0	0	0	0	0	0	0	0	0	0	0	0	0	0	0	0
Ambiguous_taxa-23	D_0__Bacteria, D_1__Tenericutes, D_2__Mollicutes, D_3__Izimaplasmatales, Ambiguous_taxa, Ambiguous_taxa	41979	0	0	0	0	0	0	0	0	643	297	283	224	161	226	199	221	154	168	263	305	8	3	5	1	0	0	0	0	0	0	0	0	0	0	0	0	0	0	0	0	3	321	503	0	2	235	0
uncultured organism-05	D_0__Bacteria, D_1__Tenericutes, D_2__Mollicutes, D_3__Izimaplasmatales, D_4__uncultured organism, D_5__uncultured organism	8435	0	0	0	0	0	0	0	0	591	304	220	186	152	185	189	180	150	179	289	267	0	0	1	0	0	2	0	0	0	0	0	0	0	0	0	0	0	0	0	0	4	369	497	0	1	244	0
Ambiguous_taxa-24	D_0__Bacteria, D_1__Tenericutes, D_2__Mollicutes, D_3__Mollicutes RF39, Ambiguous_taxa, Ambiguous_taxa	3195	0	0	0	0	0	0	0	1	115	102	88	93	45	97	45	72	48	52	46	62	43	12	30	13	15	11	0	0	0	0	0	0	0	0	0	0	0	0	0	0	34	100	140	0	43	74	0
uncultured bacterium adhufec202	D_0__Bacteria, D_1__Tenericutes, D_2__Mollicutes, D_3__Mollicutes RF39, D_4__uncultured bacterium adhufec202, D_5__uncultured bacterium adhufec202	209	0	0	0	0	0	0	0	0	0	0	0	0	0	0	0	0	0	0	0	0	0	0	0	0	0	0	0	0	0	0	0	0	0	0	0	0	0	0	0	0	0	0	0	0	0	0	0
uncultured bacterium-15	D_0__Bacteria, D_1__Tenericutes, D_2__Mollicutes, D_3__Mollicutes RF39, D_4__uncultured bacterium, D_5__uncultured bacterium	2726	0	0	0	0	0	0	0	0	26	17	20	19	8	28	8	13	10	8	9	17	13	9	20	6	5	4	0	0	0	0	0	0	0	0	0	0	0	0	0	0	10	22	41	0	19	20	0
uncultured Firmicutes bacterium-03	D_0__Bacteria, D_1__Tenericutes, D_2__Mollicutes, D_3__Mollicutes RF39, D_4__uncultured Firmicutes bacterium, D_5__uncultured Firmicutes bacterium	2180	0	0	0	0	0	0	0	0	0	0	0	0	0	0	0	0	0	0	0	0	0	0	0	0	0	0	0	0	0	0	0	0	0	0	0	0	0	0	0	0	0	0	0	0	0	0	0
uncultured rumen bacterium-02	D_0__Bacteria, D_1__Tenericutes, D_2__Mollicutes, D_3__Mollicutes RF39, D_4__uncultured rumen bacterium, D_5__uncultured rumen bacterium	271	0	0	0	0	0	0	0	0	0	0	0	0	0	0	0	0	0	0	0	0	0	0	0	0	0	0	0	0	0	0	0	0	0	0	0	0	0	0	0	0	0	0	0	0	0	0	0
uncultured-28	D_0__Bacteria, D_1__Verrucomicrobia, D_2__Verrucomicrobiae, D_3__Opitutales, D_4__Puniceicoccaceae, D_5__uncultured	38558	0	0	0	0	0	0	0	0	0	0	0	1	0	0	0	0	0	0	0	0	979	974	1511	1231	641	1192	0	0	0	2	0	0	0	0	0	0	0	0	0	0	1335	0	0	0	1421	0	0
Akkermansia	D_0__Bacteria, D_1__Verrucomicrobia, D_2__Verrucomicrobiae, D_3__Verrucomicrobiales, D_4__Akkermansiaceae, D_5__Akkermansia	257224	87	0	0	1	2580	0	0	297	4895	7461	5441	4843	4116	6012	3837	4206	3219	3938	4497	5094	9	10	41	8	4	4	0	0	2	0	0	0	2	0	0	1	4137	4078	4727	4251	15	2361	3455	1	15	7008	0
N/A	N/A	5213	0	0	0	0	2	0	0	1	3	9	3	0	9	15	6	8	2	7	25	12	6	12	10	2	4	2	23	16	9	8	5	7	13	8	0	12	7	11	19	6	6	13	18	21	0	21	31
[truncated: 145 more columns]

## Sheet: description
Genus (Aggregated)	Taxonomy	Combined Abundance	823 Abundance	824 Abundance	825 Abundance	826 Abundance	827 Abundance	828 Abundance	829 Abundance	830 Abundance	831 Abundance	832 Abundance	833 Abundance	834 Abundance	835 Abundance	836 Abundance	837 Abundance	838 Abundance	839 Abundance	840 Abundance	841 Abundance	842 Abundance	843 Abundance	844 Abundance	845 Abundance	846 Abundance	847 Abundance	848 Abundance	849 Abundance	850 Abundance	851 Abundance	852 Abundance	853 Abundance	854 Abundance	855 Abundance	856 Abundance	866 Abundance	867 Abundance	201 Abundance	202 Abundance	203 Abundance	204 Abundance	205 Abundance	206 Abundance	207 Abundance	208 Abundance	209 Abundance	210 Abundance	211 Abundance
this column shows genus level of bacteria	this column shows seven levels of taxonomy (D_0-D_6, kingdom, phylum, class, order, family, genus, and species)	this column shows combined abundance of the taxa from all samples together	columns D-GM show relative abundances, cells D1-GM1 show sample ID's from sequence run
[truncated: 145 more columns]
