# Supplementary material for: High-throughput DNA extraction strategy for fecal microbiome studies
Source: Microbiol Spectr. 2024 May 15;12(6):e02932-23. doi: 10.1128/spectrum.02932-23 (PMC11237708; doi:10.1128/spectrum.02932-23)
Supplement: Table S4 — OTU table of relative abundances. [file spectrum.02932-23-s0004.xlsx]

## Sheet: OTU_relative_abund
Table S4. Relative abundances
Genus (Aggregated)	Taxonomy	Combined Abundance	824_S24_L001_R1_ Abundance	828_S28_L001_R1_ Abundance	827_S27_L001_R1_ Abundance	829_S29_L001_R1_ Abundance	826_S26_L001_R1_ Abundance	825_S25_L001_R1_ Abundance	823_S23_L001_R1_ Abundance	830_S30_L001_R1_ Abundance	831_S31_L001_R1_ Abundance	832_S32_L001_R1_ Abundance	833_S33_L001_R1_ Abundance	834_S34_L001_R1_ Abundance	835_S35_L001_R1_ Abundance	836_S36_L001_R1_ Abundance	837_S37_L001_R1_ Abundance	838_S38_L001_R1_ Abundance	839_S39_L001_R1_ Abundance	840_S40_L001_R1_ Abundance	841_S41_L001_R1_ Abundance	842_S42_L001_R1_ Abundance	843_S43_L001_R1_ Abundance	844_S44_L001_R1_ Abundance	845_S45_L001_R1_ Abundance	847_S47_L001_R1_ Abundance	846_S46_L001_R1_ Abundance	848_S48_L001_R1_ Abundance	849_S49_L001_R1_ Abundance	850_S50_L001_R1_ Abundance	851_S51_L001_R1_ Abundance	852_S52_L001_R1_ Abundance	853_S53_L001_R1_ Abundance	854_S54_L001_R1_ Abundance	855_S55_L001_R1_ Abundance	856_S56_L001_R1_ Abundance	866_S66_L001_R1_ Abundance	867_S67_L001_R1_ Abundance	201_S1_L Abundance	202_S2_L Abundance	203_S3_L Abundance	204_S4_L Abundance	205_S5_L Abundance	206_S6_L Abundance	207_S7_L Abundance	208_S8_L Abundance	209_S9_L Abundance	210_S10_L Abundance	211_S11_L Abundance
Methanobrevibacter	D_0__Archaea, D_1__Euryarchaeota, D_2__Methanobacteria, D_3__Methanobacteriales, D_4__Methanobacteriaceae, D_5__Methanobrevibacter	2580	0	8.161E-6	0	0	0	0	0	0	0	0	0	0	0	0	0	0	0	0	0	0	0	0	0	1.639E-5	0	0	0	0	0	0	0	0	0	0	0	0	9.296E-5	6.409E-5	6.807E-5	6.56E-5	0	0	0	0	0	0	0
Methanosphaera	D_0__Archaea, D_1__Euryarchaeota, D_2__Methanobacteria, D_3__Methanobacteriales, D_4__Methanobacteriaceae, D_5__Methanosphaera	1197	0	2.448E-5	0	0	0	0	0	0	0	0	0	0	0	0	0	0	0	0	0	0	0	0	0	0	0	0	0	0	0	0	0	0	0	0	0	0	0	0	0	0	0	0	0	0	0	0	0
Actinomyces	D_0__Bacteria, D_1__Actinobacteria, D_2__Actinobacteria, D_3__Actinomycetales, D_4__Actinomycetaceae, D_5__Actinomyces	252	0	0	0	0	0	0	0	0	5.094E-6	0	1.381E-5	0	1.589E-5	1.207E-5	0	0	0	0	0	0	7.631E-6	0	1.471E-5	3.278E-5	0	0	0	0	0	0	0	0	0	0	0	0	0	0	0	0	0	0	0	0	2.52E-5	1.27E-5	0
F0332	D_0__Bacteria, D_1__Actinobacteria, D_2__Actinobacteria, D_3__Actinomycetales, D_4__Actinomycetaceae, D_5__F0332	17	0	0	0	0	0	0	0	1.227E-4	0	0	0	0	0	0	0	0	0	0	0	0	0	0	0	0	0	0	0	0	0	0	0	0	0	0	0	0	0	0	0	0	1.222E-5	0	0	0	0	0	0
Bifidobacterium	D_0__Bacteria, D_1__Actinobacteria, D_2__Actinobacteria, D_3__Bifidobacteriales, D_4__Bifidobacteriaceae, D_5__Bifidobacterium	139911	0	3.917E-4	0	2.971E-3	0.0159744409	0	6.211E-3	4.631E-3	4.411E-3	3.105E-3	2.942E-3	1.843E-3	2.281E-3	2.359E-3	2.439E-3	3.045E-3	2.241E-3	2.831E-3	4.607E-3	3.225E-3	0	0	0	0	0	0	1.001E-4	2.567E-4	1.488E-4	1.592E-4	1.616E-4	7.541E-5	7.264E-5	1.158E-4	0	0	6.469E-3	6.97E-3	6.65E-3	6.768E-3	0	4.3E-3	5.153E-3	1.505E-4	6.301E-6	2.941E-3	1.836E-4
Gardnerella	D_0__Bacteria, D_1__Actinobacteria, D_2__Actinobacteria, D_3__Bifidobacteriales, D_4__Bifidobacteriaceae, D_5__Gardnerella	2	0	0	0	0	0	0	0	0	0	0	0	0	0	0	0	0	0	0	0	0	0	0	0	0	0	0	0	0	0	0	0	0	0	0	0	0	0	0	0	0	0	0	0	0	0	0	0
Corynebacterium	D_0__Bacteria, D_1__Actinobacteria, D_2__Actinobacteria, D_3__Corynebacteriales, D_4__Corynebacteriaceae, D_5__Corynebacterium	27	0	0	0.0357142857	0	0	0	0	0	0	0	0	0	0	0	0	0	0	0	0	0	0	0	0	0	0	0	0	0	0	0	0	0	0	0	0	0	0	0	0	0	0	0	0	0	0	0	0
Corynebacterium 1	D_0__Bacteria, D_1__Actinobacteria, D_2__Actinobacteria, D_3__Corynebacteriales, D_4__Corynebacteriaceae, D_5__Corynebacterium 1	307	0	0	0	0	0	0.0603448276	0	6.133E-5	0	0	0	0	0	0	0	0	0	0	0	0	0	0	0	0	0	0	0	0	0	0	0	0	0	0	0	0	0	0	0	0	0	0	0	0	0	0	0
Lawsonella	D_0__Bacteria, D_1__Actinobacteria, D_2__Actinobacteria, D_3__Corynebacteriales, D_4__Corynebacteriaceae, D_5__Lawsonella	4	0	0	0	0	0	0	0	0	0	0	0	0	0	0	0	0	0	0	0	0	0	0	0	0	0	0	0	0	0	0	0	0	0	0	0	0	0	0	0	0	0	0	0	0	0	0	0
Turicella	D_0__Bacteria, D_1__Actinobacteria, D_2__Actinobacteria, D_3__Corynebacteriales, D_4__Corynebacteriaceae, D_5__Turicella	13	0	0	0	0	0	0	0	0	0	0	0	0	0	0	0	0	0	0	0	0	0	0	0	0	0	0	0	0	0	0	0	0	0	0	0	0	0	0	0	0	0	0	0	0	0	0	0
uncultured-01	D_0__Bacteria, D_1__Actinobacteria, D_2__Actinobacteria, D_3__Corynebacteriales, D_4__Corynebacteriaceae, D_5__uncultured	38	0	0	0	0	0	0	0	0	0	0	0	0	0	0	0	0	0	0	0	0	0	0	0	0	0	0	0	0	0	0	0	0	0	0	0	0	0	0	0	0	0	0	0	0	0	0	0
Mycobacterium	D_0__Bacteria, D_1__Actinobacteria, D_2__Actinobacteria, D_3__Corynebacteriales, D_4__Mycobacteriaceae, D_5__Mycobacterium	5	0	0	0	0	0	0	0.0310559006	0	0	0	0	0	0	0	0	0	0	0	0	0	0	0	0	0	0	0	0	0	0	0	0	0	0	0	0	0	0	0	0	0	0	0	0	0	0	0	0
Rhodococcus	D_0__Bacteria, D_1__Actinobacteria, D_2__Actinobacteria, D_3__Corynebacteriales, D_4__Nocardiaceae, D_5__Rhodococcus	5	0	0	0	0	0	0	0	0	0	0	0	0	0	0	0	0	0	0	0	0	0	0	0	0	0	0	0	0	0	0	0	0	0	0	0	0	0	0	0	0	0	0	0	0	0	0	0
Brevibacterium	D_0__Bacteria, D_1__Actinobacteria, D_2__Actinobacteria, D_3__Micrococcales, D_4__Brevibacteriaceae, D_5__Brevibacterium	288	0	0	0	0	0	0	0	0	0	0	0	0	0	0	0	0	0	0	0	0	0	0	0	0	0	0	0	0	0	0	0	0	0	0	0	0	0	0	0	0	0	0	0	0	0	0	0
Brachybacterium	D_0__Bacteria, D_1__Actinobacteria, D_2__Actinobacteria, D_3__Micrococcales, D_4__Dermabacteraceae, D_5__Brachybacterium	2	0	0	0.0238095238	0	0	0	0	0	0	0	0	0	0	0	0	0	0	0	0	0	0	0	0	0	0	0	0	0	0	0	0	0	0	0	0	0	0	0	0	0	0	0	0	0	0	0	0
Dermabacter	D_0__Bacteria, D_1__Actinobacteria, D_2__Actinobacteria, D_3__Micrococcales, D_4__Dermabacteraceae, D_5__Dermabacter	26	0	0	0	0	0	4.31E-3	0	0	0	0	0	0	0	0	0	0	0	0	0	0	0	0	0	0	0	0	0	0	0	0	0	0	0	0	0	0	0	0	0	0	0	0	0	0	0	0	0
Dermacoccus	D_0__Bacteria, D_1__Actinobacteria, D_2__Actinobacteria, D_3__Micrococcales, D_4__Dermacoccaceae, D_5__Dermacoccus	19	0	0	0	0	0	0	0	0	0	0	0	0	0	0	0	0	0	0	0	0	0	0	0	0	0	0	0	0	0	0	0	0	0	0	0	0	0	0	0	0	0	0	0	0	0	0	0
Leifsonia	D_0__Bacteria, D_1__Actinobacteria, D_2__Actinobacteria, D_3__Micrococcales, D_4__Microbacteriaceae, D_5__Leifsonia	34	0	8.161E-6	0	0	0	0	0	0	0	0	0	0	0	0	0	0	0	0	0	0	0	0	0	0	0	0	0	0	0	0	0	0	0	0	0	0	0	0	0	0	0	0	0	0	0	0	0
Microbacterium	D_0__Bacteria, D_1__Actinobacteria, D_2__Actinobacteria, D_3__Micrococcales, D_4__Microbacteriaceae, D_5__Microbacterium	283	0	0	0	0	0	0	0	7.452E-3	0	0	0	0	0	0	0	0	0	0	0	0	0	0	0	0	0	0	0	0	0	0	0	0	0	0	0	0	0	0	0	0	0	0	0	0	0	0	0
Microcella	D_0__Bacteria, D_1__Actinobacteria, D_2__Actinobacteria, D_3__Micrococcales, D_4__Microbacteriaceae, D_5__Microcella	7	0	0	0	0	0	0	0	0	0	0	0	0	0	0	0	0	0	0	0	0	0	0	0	0	0	0	0	0	0	0	0	0	0	0	0	0	0	0	0	0	0	0	0	0	0	0	0
Kocuria	D_0__Bacteria, D_1__Actinobacteria, D_2__Actinobacteria, D_3__Micrococcales, D_4__Micrococcaceae, D_5__Kocuria	62	0	0	0	0	0	0	0	0	0	0	0	0	0	0	0	0	0	0	0	0	0	0	0	0	0	0	0	0	0	0	0	0	0	0	0	0	0	0	0	0	0	0	0	0	0	0	0
Micrococcus	D_0__Bacteria, D_1__Actinobacteria, D_2__Actinobacteria, D_3__Micrococcales, D_4__Micrococcaceae, D_5__Micrococcus	3288	0	0	0	0	0	0	0	6.44E-4	0	0	0	0	0	0	0	0	0	0	0	0	0	0	0	0	0	0	0	0	0	0	0	0	0	0	0	0	0	0	0	0	0	0	0	0	0	0	0
Neomicrococcus	D_0__Bacteria, D_1__Actinobacteria, D_2__Actinobacteria, D_3__Micrococcales, D_4__Micrococcaceae, D_5__Neomicrococcus	4	0	3.264E-5	0	0	0	0	0	0	0	0	0	0	0	0	0	0	0	0	0	0	0	0	0	0	0	0	0	0	0	0	0	0	0	0	0	0	0	0	0	0	0	0	0	0	0	0	0
Nesterenkonia	D_0__Bacteria, D_1__Actinobacteria, D_2__Actinobacteria, D_3__Micrococcales, D_4__Micrococcaceae, D_5__Nesterenkonia	26	0	0	0	0	0.0111821086	0	0	0	0	0	0	0	0	0	0	0	0	0	0	0	0	0	0	0	0	0	0	0	0	0	0	0	0	0	0	0	0	0	0	0	0	0	0	0	0	0	0
Renibacterium	D_0__Bacteria, D_1__Actinobacteria, D_2__Actinobacteria, D_3__Micrococcales, D_4__Micrococcaceae, D_5__Renibacterium	53	0	0	0.0238095238	0	6.39E-3	0	0	0	0	0	0	0	0	0	0	0	0	0	0	0	0	0	0	0	0	0	0	0	0	0	0	0	0	0	0	0	0	0	0	0	0	0	0	0	0	0	0
Rothia	D_0__Bacteria, D_1__Actinobacteria, D_2__Actinobacteria, D_3__Micrococcales, D_4__Micrococcaceae, D_5__Rothia	263	0	1.632E-5	0	0	0	0	0	0	2.547E-5	1.056E-5	0	1.407E-5	3.974E-5	6.034E-6	1.705E-5	0	0	1.775E-5	0	0	0	0	0	8.194E-6	1.256E-5	8.496E-6	0	5.581E-6	0	1.385E-5	0	0	0	0	0	0	0	0	0	0	0	8.669E-6	2.037E-5	0	0	0	0
Marmoricola	D_0__Bacteria, D_1__Actinobacteria, D_2__Actinobacteria, D_3__Propionibacteriales, D_4__Nocardioidaceae, D_5__Marmoricola	18	0	0	0	0	0	0	0	0	0	0	0	0	0	0	0	0	0	0	0	0	0	0	0	0	0	0	0	0	0	0	0	0	0	0	0	0	0	0	0	0	0	0	0	0	0	0	0
Cutibacterium	D_0__Bacteria, D_1__Actinobacteria, D_2__Actinobacteria, D_3__Propionibacteriales, D_4__Propionibacteriaceae, D_5__Cutibacterium	278	0	0	0.0119047619	0	0.0127795527	0	0	6.133E-5	0	0	0	0	0	0	0	0	0	0	0	0	0	0	0	0	0	0	0	0	0	0	0	0	0	0	0.0134228188	0	0	0	0	0	0	0	0	0	0	0	0
Propionibacterium	D_0__Bacteria, D_1__Actinobacteria, D_2__Actinobacteria, D_3__Propionibacteriales, D_4__Propionibacteriaceae, D_5__Propionibacterium	2	0	0	0	0	0	0	0	0	0	0	0	0	0	0	0	0	0	0	0	0	0	0	0	0	0	0	0	0	0	0	0	0	0	0	0	0	0	0	0	0	0	0	0	0	0	0	0
uncultured-02	D_0__Bacteria, D_1__Actinobacteria, D_2__Actinobacteria, D_3__Propionibacteriales, D_4__Propionibacteriaceae, D_5__uncultured	2	0	0	0	0	0	0	0	0	0	0	0	0	0	0	0	0	0	0	0	0	0	0	0	0	0	0	0	0	0	0	0	0	0	0	0	0	0	0	0	0	0	0	0	0	0	0	0
Nocardiopsis	D_0__Bacteria, D_1__Actinobacteria, D_2__Actinobacteria, D_3__Streptosporangiales, D_4__Nocardiopsaceae, D_5__Nocardiopsis	2	0	0	0	0	0	0	0	0	0	0	0	0	0	0	0	0	0	0	0	0	0	0	0	0	0	0	0	0	0	0	0	0	0	0	0	0	0	0	0	0	0	0	0	0	0	0	0
Atopobium	D_0__Bacteria, D_1__Actinobacteria, D_2__Coriobacteriia, D_3__Coriobacteriales, D_4__Atopobiaceae, D_5__Atopobium	38	0	0	0	0	3.195E-3	0	0	0	0	0	0	0	0	0	0	0	0	0	0	0	0	0	0	0	0	0	1.251E-5	0	0	0	0	0	0	0	0	0	0	0	0	0	0	0	0	0	0	0	0
Olsenella	D_0__Bacteria, D_1__Actinobacteria, D_2__Coriobacteriia, D_3__Coriobacteriales, D_4__Atopobiaceae, D_5__Olsenella	6	0	0	0	0	0	0	0	0	0	0	0	0	0	0	0	0	0	0	0	0	0	0	0	0	0	0	0	0	0	0	0	0	0	0	0	0	0	0	0	0	0	0	0	0	2.52E-5	0	0
uncultured-03	D_0__Bacteria, D_1__Actinobacteria, D_2__Coriobacteriia, D_3__Coriobacteriales, D_4__Atopobiaceae, D_5__uncultured	404	0	0	0	0	0	0	0	0	0	0	0	0	0	0	1.705E-5	0	0	0	0	7.517E-6	0	0	0	0	0	0	0	0	0	0	0	0	0	0	0	0	0	0	0	0	0	0	0	0	0	0	0
Collinsella	D_0__Bacteria, D_1__Actinobacteria, D_2__Coriobacteriia, D_3__Coriobacteriales, D_4__Coriobacteriaceae, D_5__Collinsella	54728	0	8.161E-6	0	5.571E-4	0	0	0	3.68E-4	2.552E-3	1.537E-3	1.174E-3	9.846E-4	1.113E-3	1.714E-3	1.978E-3	3.499E-3	1.669E-3	1.873E-3	3.719E-3	2.864E-3	0	0	0	8.194E-6	0	0	0	0	6.198E-6	0	0	0	0	0	0	0	0	0	0	0	0	2.896E-3	2.987E-3	0	0	1.601E-3	0
uncultured-04	D_0__Bacteria, D_1__Actinobacteria, D_2__Coriobacteriia, D_3__Coriobacteriales, D_4__Coriobacteriales Incertae Sedis, D_5__uncultured	6358	0	5.468E-4	0	0	0	0	0	0	2.445E-4	1.69E-4	2.625E-4	1.547E-4	1.272E-4	1.689E-4	2.132E-4	2.062E-4	1.125E-4	1.598E-4	3.434E-4	2.03E-4	1.832E-4	8.516E-5	2.354E-4	9.833E-5	1.005E-4	8.496E-5	0	0	0	0	0	0	0	0	0	0	0	0	0	0	1.406E-4	2.167E-4	3.259E-4	0	2.142E-4	1.905E-4	0
Adlercreutzia	D_0__Bacteria, D_1__Actinobacteria, D_2__Coriobacteriia, D_3__Coriobacteriales, D_4__Eggerthellaceae, D_5__Adlercreutzia	235	0	0	0	0	0	0	0	0	3.566E-5	5.281E-6	1.381E-5	1.407E-5	7.947E-6	1.81E-5	2.558E-5	2.062E-5	0	1.775E-5	3.35E-5	3.007E-5	0	0	0	0	0	0	0	0	0	0	0	0	0	0	0	0	0	0	0	0	0	1.734E-5	6.789E-6	0	0	0	0
Asaccharobacter	D_0__Bacteria, D_1__Actinobacteria, D_2__Coriobacteriia, D_3__Coriobacteriales, D_4__Eggerthellaceae, D_5__Asaccharobacter	726	0	3.999E-4	0	0	0	0	0	0	3.566E-5	2.112E-5	2.072E-5	7.033E-6	1.589E-5	6.034E-6	5.116E-5	2.75E-5	3.75E-5	8.875E-6	8.376E-5	6.765E-5	9.921E-5	5.109E-5	6.866E-5	8.194E-6	0	1.699E-5	0	0	0	0	0	0	0	0	0	0	0	0	0	0	8.557E-5	2.601E-5	6.11E-5	0	1.386E-4	1.905E-5	0
CHKCI002	D_0__Bacteria, D_1__Actinobacteria, D_2__Coriobacteriia, D_3__Coriobacteriales, D_4__Eggerthellaceae, D_5__CHKCI002	2	0	0	0	0	0	0	0	0	0	0	0	0	0	0	0	0	0	0	0	0	0	0	0	0	0	0	0	0	0	0	0	0	0	0	0	0	0	0	0	0	0	0	0	0	0	0	0
Eggerthella	D_0__Bacteria, D_1__Actinobacteria, D_2__Coriobacteriia, D_3__Coriobacteriales, D_4__Eggerthellaceae, D_5__Eggerthella	142	0	3.264E-5	0	0	0	0	0	0	0	0	0	0	0	0	1.705E-5	0	0	0	8.376E-6	0	0	0	0	0	0	0	0	0	0	0	0	0	0	0	0	0	0	0	0	0	0	0	0	0	0	0	0
Enterorhabdus	D_0__Bacteria, D_1__Actinobacteria, D_2__Coriobacteriia, D_3__Coriobacteriales, D_4__Eggerthellaceae, D_5__Enterorhabdus	2443	0	0	0	0	0	0	0	0	0	0	0	0	1.589E-5	0	0	1.375E-5	0	0	0	0	0	0	0	0	0	0	0	0	0	0	0	0	0	0	0	0	0	0	0	0	0	0	0	0	0	0	0
Gordonibacter	D_0__Bacteria, D_1__Actinobacteria, D_2__Coriobacteriia, D_3__Coriobacteriales, D_4__Eggerthellaceae, D_5__Gordonibacter	49	0	0	0	0	0	0	0	0	0	0	0	0	0	0	0	0	0	0	0	0	0	0	0	0	0	0	0	0	0	0	0	0	0	0	0	0	0	0	0	0	0	0	0	0	0	0	0
Paraeggerthella	D_0__Bacteria, D_1__Actinobacteria, D_2__Coriobacteriia, D_3__Coriobacteriales, D_4__Eggerthellaceae, D_5__Paraeggerthella	9	0	0	0	0	0	0	0	0	0	0	0	0	0	0	8.527E-6	0	0	0	8.376E-6	0	0	0	0	0	0	0	0	0	0	0	0	0	0	0	0	0	0	0	0	0	0	0	0	0	0	0	0
uncultured-05	D_0__Bacteria, D_1__Actinobacteria, D_2__Coriobacteriia, D_3__Coriobacteriales, D_4__Eggerthellaceae, D_5__uncultured	57	0	0	0	0	0	0	0	0	0	0	0	0	0	0	0	0	0	0	0	0	0	0	0	0	0	0	0	0	0	0	0	0	0	0	0	0	0	0	0	0	0	0	0	0	0	0	0
uncultured bacterium-01	D_0__Bacteria, D_1__Actinobacteria, D_2__Coriobacteriia, D_3__Coriobacteriales, D_4__uncultured, D_5__uncultured bacterium	717	0	0	0	0	0	0	0	0	5.094E-5	5.281E-6	0	2.11E-5	1.589E-5	1.207E-5	1.705E-5	2.75E-5	6.562E-5	1.775E-5	3.35E-5	6.765E-5	0	0	0	0	0	0	0	0	0	0	0	0	0	0	0	0	0	0	0	0	0	4.335E-5	3.394E-5	0	0	6.352E-6	0
Ambiguous_taxa-01	D_0__Bacteria, D_1__Actinobacteria, D_2__Thermoleophilia, D_3__Gaiellales, D_4__uncultured, Ambiguous_taxa	2	0	0	0	0	3.195E-3	0	0	0	0	0	0	0	0	0	0	0	0	0	0	0	0	0	0	0	0	0	0	0	0	0	0	0	0	0	0	0	0	0	0	0	0	0	0	0	0	0	0
Bacteroides	D_0__Bacteria, D_1__Bacteroidetes, D_2__Bacteroidia, D_3__Bacteroidales, D_4__Bacteroidaceae, D_5__Bacteroides	7502766	0.1785714286	0.13808665	0.0595238095	0.0709377902	0.0942492013	0.0301724138	0.0807453416	0.1415603533	0.3230824873	0.248905599	0.2568724962	0.2500703274	0.2423149061	0.2634192552	0.2460454844	0.246748694	0.2275710134	0.2255049878	0.2145734746	0.2253134678	0.1681331512	0.1703241959	0.1694391588	0.1799596867	0.1518387757	0.1749477476	0.6503320701	0.6343865798	0.6446700508	0.6497919508	0.6699708361	0.6745098039	0.6634549981	0.6448586274	0.0536912752	4.528E-5	0.1573729254	0.1544295144	0.1710668245	0.1659787333	0.2026917999	0.2905270093	0.3029856623	0.5969274985	0.2013483288	0.233222393	0.6008323077
Barnesiella	D_0__Bacteria, D_1__Bacteroidetes, D_2__Bacteroidia, D_3__Bacteroidales, D_4__Barnesiellaceae, D_5__Barnesiella	206125	0	1.632E-4	0	1.671E-3	0	0	0	8.587E-4	0.0468903616	0.0102918579	0.0146359994	8.517E-3	9.116E-3	9.033E-3	0.0144025377	0.0163665109	0.0138745664	0.0189658845	0.0321035219	0.023769432	7.631E-6	0	0	8.194E-6	0	0	0	0	0	0	0	0	0	0	6.711E-3	0	0	0	0	0	0	0.0475600135	0.0458507576	0	0	0.0108865487	1.36E-5
Coprobacter	D_0__Bacteria, D_1__Bacteroidetes, D_2__Bacteroidia, D_3__Bacteroidales, D_4__Barnesiellaceae, D_5__Coprobacter	10492	0	9.14E-4	0	0	0	0	0	1.533E-4	0	0	0	0	0	0	0	0	0	0	0	0	1.374E-3	1.397E-3	1.358E-3	1.27E-3	1.156E-3	1.291E-3	0	0	0	0	0	0	0	0	0	0	0	0	0	0	1.919E-3	0	0	0	2.004E-3	0	0
uncultured-06	D_0__Bacteria, D_1__Bacteroidetes, D_2__Bacteroidia, D_3__Bacteroidales, D_4__Barnesiellaceae, D_5__uncultured	2	0	0	0	0	0	0	0	0	0	0	0	0	0	0	0	0	0	0	0	0	0	0	0	0	0	0	0	0	0	0	0	0	0	0	0	0	0	0	0	0	0	0	0	0	0	0	0
Proteiniphilum	D_0__Bacteria, D_1__Bacteroidetes, D_2__Bacteroidia, D_3__Bacteroidales, D_4__Dysgonomonadaceae, D_5__Proteiniphilum	2	0	0	0	0	0	0	0	6.133E-5	0	0	0	0	0	0	0	0	0	0	0	0	0	0	0	0	0	0	0	0	0	0	0	0	0	0	0	0	0	0	0	0	0	0	0	0	0	0	0
Butyricimonas	D_0__Bacteria, D_1__Bacteroidetes, D_2__Bacteroidia, D_3__Bacteroidales, D_4__Marinifilaceae, D_5__Butyricimonas	53941	0	3.672E-4	0	0	0	0	0	9.2E-5	4.08E-3	3.073E-3	2.894E-3	2.672E-3	1.772E-3	4.006E-3	1.927E-3	3.045E-3	1.687E-3	1.855E-3	2.663E-3	2.631E-3	1.389E-3	1.363E-3	1.388E-3	1.45E-3	6.031E-4	1.172E-3	0	0	0	0	0	0	0	0	0	0	0	0	0	0	1.748E-3	4.101E-3	4.786E-3	0	1.934E-3	3.576E-3	0
Odoribacter	D_0__Bacteria, D_1__Bacteroidetes, D_2__Bacteroidia, D_3__Bacteroidales, D_4__Marinifilaceae, D_5__Odoribacter	178932	0	2.522E-3	0	1.486E-3	0	0	0	3.067E-5	0.0137181688	0.0107354269	0.0109476447	0.0113719478	9.402E-3	0.0118323559	9.269E-3	0.0102144625	7.687E-3	8.422E-3	9.607E-3	0.0105015485	3.716E-3	4.105E-3	3.467E-3	4.146E-3	3.656E-3	3.942E-3	0	0	6.198E-6	0	8.079E-6	0	0	0	0	0	0	0	0	5.467E-6	4.376E-3	0.0116342578	0.0135705751	6.843E-6	4.77E-3	0.0108293848	0
uncultured bacterium-02	D_0__Bacteria, D_1__Bacteroidetes, D_2__Bacteroidia, D_3__Bacteroidales, D_4__Marinifilaceae, D_5__uncultured bacterium	10	0	0	0	0	0	0	0	0	0	0	0	0	0	0	0	0	0	0	0	1.503E-5	0	0	0	0	0	0	0	0	0	0	0	0	0	0	0	0	0	0	0	0	0	3.468E-5	0	0	0	0	0
uncultured organism-01	D_0__Bacteria, D_1__Bacteroidetes, D_2__Bacteroidia, D_3__Bacteroidales, D_4__Marinifilaceae, D_5__uncultured organism	244	0	0	0	0	0	0	0	0	6.113E-5	8.977E-5	6.216E-5	7.033E-5	4.768E-5	9.654E-5	6.822E-5	8.936E-5	4.687E-5	4.438E-5	6.7E-5	6.765E-5	0	0	0	0	0	0	0	0	0	0	0	0	0	0	0	0	0	0	0	0	0	6.935E-5	5.431E-5	0	0	5.081E-5	0
CAG-873	D_0__Bacteria, D_1__Bacteroidetes, D_2__Bacteroidia, D_3__Bacteroidales, D_4__Muribaculaceae, D_5__CAG-873	408981	0	0.055027379	0	0	0	0	0.0434782609	4.661E-3	0	0	6.907E-6	0	0	1.81E-5	8.527E-6	0	0	1.775E-5	0	0	0.0831737116	0.0784644338	0.0831257234	0.0844777293	0.0699702228	0.086314126	0	0	6.198E-6	0	8.079E-6	0	0	0	0	0	5.469E-6	5.341E-6	0	5.467E-6	0.1010219549	2.601E-5	0	6.843E-6	0.1016287055	6.352E-6	0
gut metagenome-01	D_0__Bacteria, D_1__Bacteroidetes, D_2__Bacteroidia, D_3__Bacteroidales, D_4__Muribaculaceae, D_5__gut metagenome	5	0	0	0	0	0	0	0	0	0	0	0	0	0	0	0	0	0	0	0	0	0	0	0	0	0	0	0	0	0	0	0	0	0	0	0	0	0	0	0	0	0	0	0	0	0	0	0
uncultured bacterium-03	D_0__Bacteria, D_1__Bacteroidetes, D_2__Bacteroidia, D_3__Bacteroidales, D_4__Muribaculaceae, D_5__uncultured bacterium	37	0	0	0	0	0	0	0	0	0	0	0	0	0	0	0	0	0	0	0	0	0	0	0	0	0	0	0	0	0	0	0	0	0	0	0	0	0	0	0	0	0	0	0	0	0	0	0
Porphyromonas	D_0__Bacteria, D_1__Bacteroidetes, D_2__Bacteroidia, D_3__Bacteroidales, D_4__Porphyromonadaceae, D_5__Porphyromonas	47	0	4.896E-5	0	0	0	0	0	0	0	0	0	0	0	0	0	0	0	0	0	0	0	2.555E-5	0	0	0	0	0	0	0	0	0	0	0	0	0	0	0	0	0	0	0	0	0	0	3.15E-5	0	0
Alloprevotella	D_0__Bacteria, D_1__Bacteroidetes, D_2__Bacteroidia, D_3__Bacteroidales, D_4__Prevotellaceae, D_5__Alloprevotella	968649	0.0357142857	0.0360946311	0	0	0	0	0	1.963E-3	0	0	0	2.11E-5	0	0	8.527E-6	0	0	0	0	0	0.0478101939	0.0580180364	0.0507042392	0.0583150339	0.0553705821	0.0572227226	0	0	0	0	8.079E-6	0	0	0	0	0	0	1.068E-5	5.236E-6	1.093E-5	0.058450687	8.669E-6	0	0	0.0592823615	6.352E-6	2.04E-5
Paraprevotella	D_0__Bacteria, D_1__Bacteroidetes, D_2__Bacteroidia, D_3__Bacteroidales, D_4__Prevotellaceae, D_5__Paraprevotella	371622	0	8.357E-3	0	0	0	0	0	6.747E-4	0	0	0	0	0	0	0	0	0	0	0	0	0.0131258633	0.0137870543	0.0127704651	0.0153796991	0.0105413929	0.015029992	0	0	0	0	8.079E-6	0	0	0	0	0	0	0	0	0	0.0160261112	0	0	0	0.0167091957	0	0
Prevotella	D_0__Bacteria, D_1__Bacteroidetes, D_2__Bacteroidia, D_3__Bacteroidales, D_4__Prevotellaceae, D_5__Prevotella	2222	0	0	0	0	0	0	0	0	1.528E-5	0	0	0	0	0	0	0	0	0	0	0	0	0	0	0	0	0	0	0	0	0	0	0	0	0	0	0	0	0	0	0	0	0	1.358E-5	0	0	0	0
Prevotella 2	D_0__Bacteria, D_1__Bacteroidetes, D_2__Bacteroidia, D_3__Bacteroidales, D_4__Prevotellaceae, D_5__Prevotella 2	2	0	0	0	0	0	0	0	0	0	0	0	0	0	0	0	0	0	0	0	0	0	0	0	0	0	0	0	0	0	0	0	0	0	0	0	0	0	0	0	0	0	0	0	0	0	0	0
Prevotella 6	D_0__Bacteria, D_1__Bacteroidetes, D_2__Bacteroidia, D_3__Bacteroidales, D_4__Prevotellaceae, D_5__Prevotella 6	803196	0	1.126E-3	0	0.0122562674	7.987E-3	0	6.211E-3	0.0377821394	0	5.281E-6	3.454E-5	0	0	6.034E-6	0	0	0	0	8.376E-6	7.517E-6	0	8.516E-6	4.904E-6	8.194E-6	2.513E-5	0	6.254E-6	0	0	0	0	1.676E-5	0	0	0	0	0.0644628551	0.0647871227	0.0651593377	0.0683705546	0	3.468E-5	6.789E-6	6.843E-6	3.15E-5	0	0
Prevotella 7	D_0__Bacteria, D_1__Bacteroidetes, D_2__Bacteroidia, D_3__Bacteroidales, D_4__Prevotellaceae, D_5__Prevotella 7	16	0	0	0	0	0	0	0	0	0	0	0	0	0	0	0	0	0	0	0	0	0	0	0	0	0	0	0	0	0	0	0	0	0	0	0	0	0	0	0	0	0	0	0	0	0	0	0
Prevotella 9	D_0__Bacteria, D_1__Bacteroidetes, D_2__Bacteroidia, D_3__Bacteroidales, D_4__Prevotellaceae, D_5__Prevotella 9	99	0	0	0	0	0	0	0	0	0	0	0	0	0	0	0	0	0	0	0	0	0	0	0	0	0	0	0	0	0	0	0	0	0	0	0	0	0	0	0	0	0	0	0	0	0	0	0
Prevotellaceae NK3B31 group	D_0__Bacteria, D_1__Bacteroidetes, D_2__Bacteroidia, D_3__Bacteroidales, D_4__Prevotellaceae, D_5__Prevotellaceae NK3B31 group	373451	0	0	0	0	0	0	0	0	0	0	0	0	0	0	0	0	0	0	0	0	0	0	0	0	0	0	0	0	0	0	0	0	0	0	0	0	0	1.068E-5	2.618E-5	4.374E-5	6.112E-6	1.734E-5	2.715E-5	0	6.301E-6	1.27E-5	2.04E-5
Prevotellaceae UCG-001	D_0__Bacteria, D_1__Bacteroidetes, D_2__Bacteroidia, D_3__Bacteroidales, D_4__Prevotellaceae, D_5__Prevotellaceae UCG-001	6	0	0	0	0	0	0	0	0	0	0	0	0	0	0	0	0	0	0	0	0	0	0	0	0	0	0	0	0	0	0	0	0	0	0	0	0	0	0	0	0	0	0	0	0	0	0	0
uncultured-07	D_0__Bacteria, D_1__Bacteroidetes, D_2__Bacteroidia, D_3__Bacteroidales, D_4__Prevotellaceae, D_5__uncultured	2	0	0	0	0	0	0	0	0	0	0	0	0	0	0	0	0	0	0	0	0	0	0	0	0	0	0	0	0	0	0	0	0	0	0	0	0	0	0	0	0	0	0	0	0	0	0	0
Alistipes	D_0__Bacteria, D_1__Bacteroidetes, D_2__Bacteroidia, D_3__Bacteroidales, D_4__Rikenellaceae, D_5__Alistipes	499338	0	8.716E-3	0.0357142857	6.685E-3	1.597E-3	4.31E-3	0	2.668E-3	0.0722483432	0.0625221124	0.0650020721	0.0636393046	0.0544552882	0.0685021601	0.0511379625	0.0607299973	0.0491703384	0.0474013987	0.0527911554	0.0560182819	0.0109356756	0.0123649184	0.011004963	0.0141506342	9.021E-3	0.0131608014	0	0	0	0	8.079E-6	8.379E-6	1.321E-5	5.516E-6	6.711E-3	0	0	5.341E-6	5.236E-6	1.093E-5	0.0138807393	0.0681670409	0.0747637539	6.843E-6	0.0148190152	0.0657384942	0
Rikenellaceae RC9 gut group	D_0__Bacteria, D_1__Bacteroidetes, D_2__Bacteroidia, D_3__Bacteroidales, D_4__Rikenellaceae, D_5__Rikenellaceae RC9 gut group	3	0	0	0	0	0	0	0	0	0	0	0	0	0	0	0	0	0	0	0	0	0	0	0	0	0	0	0	0	0	0	0	0	0	0	0	0	0	0	0	0	0	0	0	0	0	0	0
Parabacteroides	D_0__Bacteria, D_1__Bacteroidetes, D_2__Bacteroidia, D_3__Bacteroidales, D_4__Tannerellaceae, D_5__Parabacteroides	177933	0	0.0141669183	0	9.285E-4	0	4.31E-3	0	1.932E-3	0.0163161139	0.0117228961	0.0126467744	0.0111047035	8.766E-3	0.0133709845	8.451E-3	0.0108124828	7.687E-3	8.671E-3	9.791E-3	0.0102083772	0.016621006	0.0158649056	0.0152617847	0.0169774835	0.0120365368	0.0173070061	0	0	1.24E-5	6.923E-6	0	0	0	0	0.0134228188	0	0	1.068E-5	0	5.467E-6	0.0201701628	0.0148939306	0.0156547005	0	0.0210566109	0.0110326342	0
Ambiguous_taxa-02	D_0__Bacteria, D_1__Bacteroidetes, D_2__Bacteroidia, D_3__Chitinophagales, D_4__Chitinophagaceae, Ambiguous_taxa	12	0	0	0	0	0	0	0	0	0	0	0	0	0	0	0	0	0	0	0	0	0	0	0	0	0	0	0	0	0	0	0	0	0	0	0.0805369128	0	0	0	0	0	0	0	0	0	0	0	0
Segetibacter	D_0__Bacteria, D_1__Bacteroidetes, D_2__Bacteroidia, D_3__Chitinophagales, D_4__Chitinophagaceae, D_5__Segetibacter	5	0	0	0	0	7.987E-3	0	0	0	0	0	0	0	0	0	0	0	0	0	0	0	0	0	0	0	0	0	0	0	0	0	0	0	0	0	0	0	0	0	0	0	0	0	0	0	0	0	0
uncultured-08	D_0__Bacteria, D_1__Bacteroidetes, D_2__Bacteroidia, D_3__Chitinophagales, D_4__Saprospiraceae, D_5__uncultured	4	0	0	0	0	0	0	0	1.227E-4	0	0	0	0	0	0	0	0	0	0	0	0	0	0	0	0	0	0	0	0	0	0	0	0	0	0	0	0	0	0	0	0	0	0	0	0	0	0	0
Capnocytophaga	D_0__Bacteria, D_1__Bacteroidetes, D_2__Bacteroidia, D_3__Flavobacteriales, D_4__Flavobacteriaceae, D_5__Capnocytophaga	2	0	0	0	0	0	0	0	0	0	0	0	0	0	0	0	0	0	0	0	0	0	0	0	0	0	0	0	0	0	0	0	0	0	0	0	0	0	0	0	0	0	0	0	0	0	0	0
Flavobacterium	D_0__Bacteria, D_1__Bacteroidetes, D_2__Bacteroidia, D_3__Flavobacteriales, D_4__Flavobacteriaceae, D_5__Flavobacterium	15	0	0	0	0	0	0	0	0	0	0	0	0	0	0	0	0	0	0	0	0	0	0	0	0	0	0	0	0	0	0	0	0	0	0	0	0	0	0	0	0	0	0	0	0	0	0	0
Bergeyella	D_0__Bacteria, D_1__Bacteroidetes, D_2__Bacteroidia, D_3__Flavobacteriales, D_4__Weeksellaceae, D_5__Bergeyella	2	0	0	0	0	0	0	0	0	0	0	0	0	0	0	0	0	0	0	0	0	0	0	0	0	0	0	0	0	0	0	0	0	0	0	0	0	0	0	0	0	0	0	0	0	0	0	0
Chryseobacterium	D_0__Bacteria, D_1__Bacteroidetes, D_2__Bacteroidia, D_3__Flavobacteriales, D_4__Weeksellaceae, D_5__Chryseobacterium	500	0	0	0	0	3.195E-3	0	0	0.0143829735	0	0	0	0	0	0	0	0	0	0	0	0	0	0	0	0	0	0	0	0	0	0	0	0	0	0	0	0	0	0	0	0	0	0	0	0	0	0	0
Cloacibacterium	D_0__Bacteria, D_1__Bacteroidetes, D_2__Bacteroidia, D_3__Flavobacteriales, D_4__Weeksellaceae, D_5__Cloacibacterium	289	0	0	0.1785714286	0	0	0	0	8.004E-3	0	0	0	0	0	0	0	0	0	0	0	0	0	0	0	0	0	0	0	0	0	0	0	0	0	0	0	0	0	0	0	0	0	0	0	0	0	0	0
Elizabethkingia	D_0__Bacteria, D_1__Bacteroidetes, D_2__Bacteroidia, D_3__Flavobacteriales, D_4__Weeksellaceae, D_5__Elizabethkingia	6	0	0	0	0	0	0	0	0	0	0	0	0	0	0	0	0	0	0	0	0	0	0	0	0	0	0	0	0	0	0	0	0	0	0	0	0	0	0	0	0	0	0	0	0	0	0	0
Moheibacter	D_0__Bacteria, D_1__Bacteroidetes, D_2__Bacteroidia, D_3__Flavobacteriales, D_4__Weeksellaceae, D_5__Moheibacter	77	0	0	0.0476190476	0	0.0207667732	0	0	3.373E-4	0	0	0	0	0	0	0	0	0	0	0	0	0	0	0	0	0	0	0	0	0	0	0	0	0	0	0	0	0	0	0	0	0	0	0	0	0	0	0
Pedobacter	D_0__Bacteria, D_1__Bacteroidetes, D_2__Bacteroidia, D_3__Sphingobacteriales, D_4__Sphingobacteriaceae, D_5__Pedobacter	5	0	0	0	0	0	0	0	1.533E-4	0	0	0	0	0	0	0	0	0	0	0	0	0	0	0	0	0	0	0	0	0	0	0	0	0	0	0	0	0	0	0	0	0	0	0	0	0	0	0
Sphingobacterium	D_0__Bacteria, D_1__Bacteroidetes, D_2__Bacteroidia, D_3__Sphingobacteriales, D_4__Sphingobacteriaceae, D_5__Sphingobacterium	110	0	0	0	0	0.0111821086	0	0	8.28E-4	0	0	0	0	0	0	0	0	0	0	0	0	0	0	0	0	0	0	0	0	0	0	0	0	0	0	0	0	0	0	0	0	0	0	0	0	0	0	0
uncultured-09	D_0__Bacteria, D_1__Chloroflexi, D_2__Anaerolineae, D_3__Caldilineales, D_4__Caldilineaceae, D_5__uncultured	41	0	0	0	0	0	0	0	0	0	0	0	0	0	0	0	0	0	0	0	0	0	0	0	0	0	0	0	0	0	0	0	0	0	0	0	0	0	0	0	0	0	0	0	0	0	0	0
uncultured bacterium-04	D_0__Bacteria, D_1__Chloroflexi, D_2__Chloroflexia, D_3__Thermomicrobiales, D_4__JG30-KF-CM45, D_5__uncultured bacterium	5	0	0	0	0	0	0	0	0	0	0	0	0	0	0	0	0	0	0	0	0	0	0	0	0	0	0	0	0	0	0	0	0	0	0	0	0	0	0	0	0	0	0	0	0	0	0	0
{Unknown Family} Gastranaerophilales	D_0__Bacteria, D_1__Cyanobacteria, D_2__Melainabacteria, D_3__Gastranaerophilales, ,	62	0	0	0	0	0	0	0	0	4.075E-5	3.696E-5	2.072E-5	0	0	1.207E-5	1.705E-5	1.375E-5	3.75E-5	0	1.675E-5	0	0	0	0	0	0	0	0	0	0	0	0	0	0	0	0	0	0	0	0	0	0	1.734E-5	0	0	0	3.811E-5	0
Ambiguous_taxa-03	D_0__Bacteria, D_1__Cyanobacteria, D_2__Melainabacteria, D_3__Gastranaerophilales, Ambiguous_taxa, Ambiguous_taxa	4855	0	1.877E-4	0	0	0	0	0	0	0	0	0	0	0	0	0	0	0	0	0	0	4.045E-4	4.173E-4	3.139E-4	5.9E-4	3.015E-4	2.634E-4	0	0	0	0	0	0	0	0	0	0	0	0	0	0	5.99E-4	0	2.037E-5	0	7.057E-4	0	0
Clostridium sp. K4410.MGS-306	D_0__Bacteria, D_1__Cyanobacteria, D_2__Melainabacteria, D_3__Gastranaerophilales, D_4__Clostridium sp. K4410.MGS-306, D_5__Clostridium sp. K4410.MGS-306	63543	0	0	0	1.114E-3	0	0	0	1.84E-4	7.498E-3	7.329E-3	5.726E-3	6.829E-3	5.778E-3	6.951E-3	4.895E-3	6.221E-3	4.631E-3	4.722E-3	6.064E-3	6.029E-3	0	0	0	0	0	0	0	0	0	0	0	0	0	0	0	0	0	0	0	0	0	6.927E-3	6.823E-3	0	0	7.273E-3	0
gut metagenome-02	D_0__Bacteria, D_1__Cyanobacteria, D_2__Melainabacteria, D_3__Gastranaerophilales, D_4__gut metagenome, D_5__gut metagenome	103	0	0	0	0	0	0	0	0	0	0	0	0	0	0	0	0	0	0	0	0	0	0	0	0	0	0	0	0	0	0	0	0	0	0	0	0	0	0	0	0	0	0	0	0	0	0	0
uncultured bacterium-05	D_0__Bacteria, D_1__Cyanobacteria, D_2__Melainabacteria, D_3__Gastranaerophilales, D_4__uncultured bacterium, D_5__uncultured bacterium	15062	0	1.224E-3	0	0	0	0	0	0	0	0	0	0	0	0	0	1.375E-5	0	0	0	0	1.77E-3	1.712E-3	1.746E-3	1.885E-3	2.086E-3	2.226E-3	0	0	0	0	0	0	0	0	0	0	0	0	0	0	2.341E-3	0	0	0	2.287E-3	0	0
uncultured organism-02	D_0__Bacteria, D_1__Cyanobacteria, D_2__Melainabacteria, D_3__Gastranaerophilales, D_4__uncultured organism, D_5__uncultured organism	225	0	0	0	0	0	0	0	0	6.113E-5	4.753E-5	9.67E-5	6.329E-5	1.589E-5	6.637E-5	3.411E-5	7.561E-5	1.875E-5	0	9.213E-5	3.007E-5	0	0	0	0	0	0	0	0	0	0	0	0	0	0	0	0	0	0	0	0	0	9.536E-5	4.752E-5	0	0	1.334E-4	0
uncultured rumen bacterium-01	D_0__Bacteria, D_1__Cyanobacteria, D_2__Melainabacteria, D_3__Gastranaerophilales, D_4__uncultured rumen bacterium, D_5__uncultured rumen bacterium	2	0	0	0	0	0	0	0	0	0	0	0	0	0	0	0	0	0	0	0	0	0	0	0	0	0	0	0	0	0	0	0	0	0	0	0	0	0	0	0	0	0	0	0	0	0	0	0
Ambiguous_taxa-04	D_0__Bacteria, D_1__Cyanobacteria, D_2__Oxyphotobacteria, D_3__Chloroplast, Ambiguous_taxa, Ambiguous_taxa	39	0	0	0	0	0	0	0	0	0	0	0	0	0	0	0	0	0	0	0	0	0	0	0	0	0	0	0	0	0	0	0	0	0	0	0	0	0	0	0	0	0	0	0	0	0	0	0
Athetis lepigone	D_0__Bacteria, D_1__Cyanobacteria, D_2__Oxyphotobacteria, D_3__Chloroplast, D_4__Athetis lepigone, D_5__Athetis lepigone	60	0	0	0	0	0	0	0	0	0	0	0	0	0	0	0	0	0	0	0	0	0	0	0	0	0	0	0	0	0	0	0	0	0	0	0	0	0	0	0	0	0	0	0	0	0	0	0
Carya cathayensis	D_0__Bacteria, D_1__Cyanobacteria, D_2__Oxyphotobacteria, D_3__Chloroplast, D_4__Carya cathayensis, D_5__Carya cathayensis	55	0	0	0	0	0	0	0	0	0	0	0	0	0	0	0	0	0	0	0	0	0	0	0	2.458E-5	0	0	0	0	0	0	0	0	0	0	0	0	0	0	0	0	0	0	0	0	0	0	0
Phaseolus acutifolius (tepary bean)	D_0__Bacteria, D_1__Cyanobacteria, D_2__Oxyphotobacteria, D_3__Chloroplast, D_4__Phaseolus acutifolius (tepary bean), D_5__Phaseolus acutifolius (tepary bean)	4	0	0	0	0	0	0	0	0	0	0	0	0	0	0	0	0	0	0	0	0	0	0	0	0	0	0	0	0	0	0	0	0	0	0	0	0	0	0	0	0	0	0	0	0	0	0	0
Rubus hybrid cultivar-01	D_0__Bacteria, D_1__Cyanobacteria, D_2__Oxyphotobacteria, D_3__Chloroplast, D_4__Rubus hybrid cultivar, D_5__Rubus hybrid cultivar	15	0	3.264E-5	0	0	0	0	0.0559006211	0	0	0	0	0	0	0	0	0	0	0	0	0	0	0	0	0	0	0	0	0	0	0	0	0	0	0	0	0	0	0	0	0	1.222E-5	0	0	0	0	0	0
Salix integra	D_0__Bacteria, D_1__Cyanobacteria, D_2__Oxyphotobacteria, D_3__Chloroplast, D_4__Salix integra, D_5__Salix integra	83	0	0	0	0	0	0	0	0	0	0	0	0	0	0	0	0	0	0	0	0	0	0	0	0	0	0	0	0	0	0	0	0	0	0	0	0	0	0	0	0	0	0	0	0	0	0	0
Arcobacter	D_0__Bacteria, D_1__Epsilonbacteraeota, D_2__Campylobacteria, D_3__Campylobacterales, D_4__Arcobacteraceae, D_5__Arcobacter	16	0	0	0	0	0	0	0	0	0	0	0	0	0	0	0	0	0	0	0	0	0	1.703E-5	0	0	0	0	0	0	0	0	0	0	0	0	0	0	0	0	0	0	0	0	0	0	0	0	0
Campylobacter	D_0__Bacteria, D_1__Epsilonbacteraeota, D_2__Campylobacteria, D_3__Campylobacterales, D_4__Campylobacteraceae, D_5__Campylobacter	54	0	0	0	0	0	0	0	0	0	0	0	0	0	0	0	0	0	0	0	0	0	0	9.808E-6	0	0	0	0	0	0	0	0	0	0	0	0	0	0	0	0	0	0	1.734E-5	0	0	0	0	0
Helicobacter	D_0__Bacteria, D_1__Epsilonbacteraeota, D_2__Campylobacteria, D_3__Campylobacterales, D_4__Helicobacteraceae, D_5__Helicobacter	2	0	0	0	0	0	0	0	0	0	0	0	0	0	0	0	0	0	0	0	0	0	0	0	0	0	0	0	0	0	0	0	0	0	0	0	0	0	0	0	0	0	0	0	0	0	0	0
Fibrobacter	D_0__Bacteria, D_1__Fibrobacteres, D_2__Fibrobacteria, D_3__Fibrobacterales, D_4__Fibrobacteraceae, D_5__Fibrobacter	3	0	0	0	0	0	0	0	0	0	0	0	0	0	0	0	0	0	0	0	0	0	0	0	0	0	0	0	0	0	0	0	0	0	0	0	0	0	0	0	0	0	0	2.037E-5	0	0	0	0
Ambiguous_taxa-05	D_0__Bacteria, D_1__Firmicutes, D_2__Bacilli, Ambiguous_taxa, Ambiguous_taxa, Ambiguous_taxa	53	0	0	0	0	0	0	0	0	0	0	0	0	0	0	0	0	0	0	0	0	0	0	0	0	0	0	0	0	0	0	0	0	0	0	0	1.63E-4	0	0	0	0	0	0	0	0	0	0	0
Ambiguous_taxa-06	D_0__Bacteria, D_1__Firmicutes, D_2__Bacilli, D_3__Bacillales, Ambiguous_taxa, Ambiguous_taxa	2	0	0	0	0	0	0	0	0	0	0	0	0	0	0	0	0	0	0	0	0	0	0	0	0	0	0	0	0	0	0	0	0	0	0	0	0	0	0	0	0	0	0	0	0	0	0	0
Aeribacillus	D_0__Bacteria, D_1__Firmicutes, D_2__Bacilli, D_3__Bacillales, D_4__Bacillaceae, D_5__Aeribacillus	261	0	1.632E-5	0	0	0.0367412141	0	0	2.515E-3	0	0	0	0	0	0	0	0	0	0	0	0	0	0	0	0	0	0	0	0	0	0	0	0	0	0	0	0	0	0	0	0	0	0	0	0	0	0	0
Anaerobacillus	D_0__Bacteria, D_1__Firmicutes, D_2__Bacilli, D_3__Bacillales, D_4__Bacillaceae, D_5__Anaerobacillus	76	0	0	0	0	0	0	0	0	0	0	0	0	0	0	0	0	0	0	0	0	0	0	0	0	0	0	0	0	0	0	0	0	0	0	0	0	0	0	0	0	0	0	0	0	0	0	0
Anoxybacillus	D_0__Bacteria, D_1__Firmicutes, D_2__Bacilli, D_3__Bacillales, D_4__Bacillaceae, D_5__Anoxybacillus	213	0	0	0	0	0.0607028754	0	0	0	0	0	0	0	0	0	0	0	0	0	0	0	0	0	0	0	0	0	0	0	0	0	0	0	0	0	0	0	0	0	0	0	0	0	0	0	0	0	0
Bacillus	D_0__Bacteria, D_1__Firmicutes, D_2__Bacilli, D_3__Bacillales, D_4__Bacillaceae, D_5__Bacillus	88009	0.0357142857	1.877E-4	0.0119047619	0	0.0670926518	0.0431034483	0.0248447205	0.0152416585	0	0	0	0	0	0	0	0	0	8.875E-6	0	0	0	0	0	0	0	0	0	0	0	0	0	0	0	0	0	0.1558091098	0	0	0	0	0	0	0	0	1.26E-5	0	0
Oceanobacillus	D_0__Bacteria, D_1__Firmicutes, D_2__Bacilli, D_3__Bacillales, D_4__Bacillaceae, D_5__Oceanobacillus	3	0	0	0	0	0	0	0	0	0	0	0	0	0	0	0	0	0	0	0	0	0	0	0	0	0	0	0	0	0	0	0	0	0	0	0	0	0	0	0	0	0	0	0	0	0	0	0
Thermicanus	D_0__Bacteria, D_1__Firmicutes, D_2__Bacilli, D_3__Bacillales, D_4__Family X, D_5__Thermicanus	32	0	0	0	0	0	0	0	0	0	0	0	0	0	0	0	0	0	0	0	0	0	0	0	0	0	0	0	0	0	0	0	0	0	0	0	0	0	0	0	0	0	0	0	0	0	0	0
Gemella	D_0__Bacteria, D_1__Firmicutes, D_2__Bacilli, D_3__Bacillales, D_4__Family XI, D_5__Gemella	96	0	0	0	0	0	0	0	0	0	0	0	0	0	0	0	0	0	0	0	0	1.526E-5	0	0	0	0	1.699E-5	0	0	0	0	0	0	0	1.103E-5	0	0	0	0	0	0	0	0	0	6.843E-6	1.26E-5	0	0
Exiguobacterium	D_0__Bacteria, D_1__Firmicutes, D_2__Bacilli, D_3__Bacillales, D_4__Family XII, D_5__Exiguobacterium	27	0	0	0	0	0	0	0	0	0	0	0	0	0	0	0	0	0	0	0	0	0	0	0	0	0	0	0	0	0	0	0	0	0	0	0	0	0	0	0	0	0	0	0	0	0	0	0
Listeria	D_0__Bacteria, D_1__Firmicutes, D_2__Bacilli, D_3__Bacillales, D_4__Listeriaceae, D_5__Listeria	54709	0	0	0	0	0	0	0	0	0	0	0	0	0	0	0	0	0	0	0	0	0	0	0	0	0	0	0	0	6.198E-6	0	0	0	0	0	0	0.131694286	1.094E-5	0	0	0	0	0	0	0	0	0	0
Paenibacillus	D_0__Bacteria, D_1__Firmicutes, D_2__Bacilli, D_3__Bacillales, D_4__Paenibacillaceae, D_5__Paenibacillus	8	0	0	0	0	0	0	0	0	0	0	0	0	0	0	0	0	0	0	0	0	0	0	0	0	0	0	0	0	0	0	0	0	0	0	0	0	0	0	0	0	0	0	0	0	0	0	0
Lysinibacillus	D_0__Bacteria, D_1__Firmicutes, D_2__Bacilli, D_3__Bacillales, D_4__Planococcaceae, D_5__Lysinibacillus	15	0	0	0	0	0	0	0	0	0	0	0	0	0	0	0	0	0	0	0	0	0	0	0	0	0	0	0	0	0	0	0	0	0	0	0	0	0	0	0	0	0	0	0	0	0	0	0
uncultured-10	D_0__Bacteria, D_1__Firmicutes, D_2__Bacilli, D_3__Bacillales, D_4__Planococcaceae, D_5__uncultured	142	0	0	0	0	0	0	0	0	0	0	0	0	0	0	0	0	0	0	0	0	0	0	0	0	0	0	0	0	0	0	0	0	0	0	0	0	0	0	0	0	0	0	0	0	0	0	0
uncultured-11	D_0__Bacteria, D_1__Firmicutes, D_2__Bacilli, D_3__Bacillales, D_4__Sporolactobacillaceae, D_5__uncultured	4	0	0	0	0	0	0	0	0	0	0	0	0	0	0	0	0	0	0	0	0	0	0	0	0	0	0	0	0	0	0	0	0	0	0	0	0	0	0	0	0	0	0	0	0	0	0	0
Macrococcus	D_0__Bacteria, D_1__Firmicutes, D_2__Bacilli, D_3__Bacillales, D_4__Staphylococcaceae, D_5__Macrococcus	47	0	0	0	0	0	0	0	0	0	0	0	0	0	0	0	0	0	0	0	0	0	0	0	0	0	0	0	0	0	0	0	0	0	0	0	0	0	0	0	0	0	0	0	0	0	0	0
Staphylococcus	D_0__Bacteria, D_1__Firmicutes, D_2__Bacilli, D_3__Bacillales, D_4__Staphylococcaceae, D_5__Staphylococcus	73811	0	8.161E-6	0	0	0	0.0775862069	0	0	0	0	0	0	0	0	0	0	0	0	0	0	0	0	0	0	0	0	0	1.116E-5	0	0	0	0	6.604E-6	3.861E-5	0	0.172208639	5.469E-6	0	0	0	0	0	0	0	0	0	0
Abiotrophia	D_0__Bacteria, D_1__Firmicutes, D_2__Bacilli, D_3__Lactobacillales, D_4__Aerococcaceae, D_5__Abiotrophia	10	0	0	0	0	0	0	0	0	0	0	0	0	0	0	0	0	0	0	0	0	0	0	0	0	0	0	0	0	0	0	0	0	0	0	0	0	0	0	0	0	0	0	0	0	0	0	0
Facklamia	D_0__Bacteria, D_1__Firmicutes, D_2__Bacilli, D_3__Lactobacillales, D_4__Aerococcaceae, D_5__Facklamia	5	0	0	0	0	0	0	0	0	0	0	0	0	0	0	0	0	0	0	0	0	0	0	0	0	0	0	0	0	0	0	0	0	0	0	0	0	0	0	0	0	0	0	0	0	0	0	0
Alloiococcus	D_0__Bacteria, D_1__Firmicutes, D_2__Bacilli, D_3__Lactobacillales, D_4__Carnobacteriaceae, D_5__Alloiococcus	22	0	0	0	0	0	0	0	0	0	0	0	0	0	0	0	0	0	0	0	0	0	0	0	0	0	0	0	0	0	0	0	0	0	0	0	0	0	0	0	0	0	0	0	0	0	0	0
Carnobacterium	D_0__Bacteria, D_1__Firmicutes, D_2__Bacilli, D_3__Lactobacillales, D_4__Carnobacteriaceae, D_5__Carnobacterium	566	0	0	0	0	0	0	0	0	0	0	0	0	0	0	0	0	0	0	0	0	0	0	0	0	0	0	0	0	0	0	0	0	0	0	0	0	0	0	0	0	0	0	0	0	1.89E-5	0	0
Granulicatella	D_0__Bacteria, D_1__Firmicutes, D_2__Bacilli, D_3__Lactobacillales, D_4__Carnobacteriaceae, D_5__Granulicatella	602	0	0	0	0	0	0	0	1.533E-4	0	0	0	0	0	0	0	0	0	0	0	0	0	0	0	0	0	0	0	0	0	0	0	0	0	0	0	1.422E-3	0	0	0	0	0	8.669E-6	0	0	0	0	0
Enterococcus	D_0__Bacteria, D_1__Firmicutes, D_2__Bacilli, D_3__Lactobacillales, D_4__Enterococcaceae, D_5__Enterococcus	42529	0	0	0	0	0	0.0732758621	0	0	0	0	0	0	0	0	0	0	0	0	0	0	7.631E-6	0	0	0	0	0	0	0	0	0	0	0	0	0	0	0.0967671828	1.094E-5	2.136E-5	0	2.187E-5	0	0	0	0	0	0	0
Melissococcus	D_0__Bacteria, D_1__Firmicutes, D_2__Bacilli, D_3__Lactobacillales, D_4__Enterococcaceae, D_5__Melissococcus	10	0	0	0	0	0	0	0	0	0	0	0	0	0	0	0	0	0	0	0	0	0	0	0	0	0	0	0	0	0	0	0	0	0	0	0	0	0	0	0	0	0	0	0	0	0	0	0
Tetragenococcus	D_0__Bacteria, D_1__Firmicutes, D_2__Bacilli, D_3__Lactobacillales, D_4__Enterococcaceae, D_5__Tetragenococcus	3	0	0	0	0	0	0	0	0	0	0	0	0	0	0	0	0	0	0	0	0	0	0	0	0	0	0	0	0	0	0	0	0	0	0	0	0	0	0	0	0	0	0	0	0	0	0	0
Lactobacillus	D_0__Bacteria, D_1__Firmicutes, D_2__Bacilli, D_3__Lactobacillales, D_4__Lactobacillaceae, D_5__Lactobacillus	106468	0	3.264E-5	0	2.228E-3	3.195E-3	0	0	6.563E-3	0	0	0	0	0	6.034E-6	0	0	0	0	0	0	0	0	0	0	0	8.496E-6	0	0	0	0	0	0	0	5.516E-6	0	0.1600923662	7.131E-3	5.592E-3	5.87E-3	7.364E-3	6.112E-6	0	0	0	0	0	0
Pediococcus	D_0__Bacteria, D_1__Firmicutes, D_2__Bacilli, D_3__Lactobacillales, D_4__Lactobacillaceae, D_5__Pediococcus	20	0	0	0	0	0	0	0	0	0	0	0	0	0	0	0	1.375E-5	0	0	0	0	0	0	0	0	0	0	0	0	0	0	0	0	0	0	0	0	0	0	0	0	0	0	0	0	0	0	0
Leuconostoc	D_0__Bacteria, D_1__Firmicutes, D_2__Bacilli, D_3__Lactobacillales, D_4__Leuconostocaceae, D_5__Leuconostoc	144	0	0	0	0	0	0	0	0	2.038E-5	0	6.907E-6	2.813E-5	0	0	0	0	9.375E-6	8.875E-6	8.376E-6	1.503E-5	0	0	9.808E-6	0	0	0	0	0	0	0	0	0	0	0	0	0	0	0	0	0	0	1.734E-5	4.752E-5	0	0	0	0
Weissella	D_0__Bacteria, D_1__Firmicutes, D_2__Bacilli, D_3__Lactobacillales, D_4__Leuconostocaceae, D_5__Weissella	2	0	0	0	0	0	0	0	0	0	0	0	0	0	0	0	0	0	0	0	0	0	0	0	0	0	0	0	0	0	0	0	0	0	0	0	0	0	0	0	0	0	0	0	0	0	0	0
Lactococcus	D_0__Bacteria, D_1__Firmicutes, D_2__Bacilli, D_3__Lactobacillales, D_4__Streptococcaceae, D_5__Lactococcus	10509	0	0	0	3.714E-4	0	0	0	0	2.038E-5	7.393E-5	5.526E-5	6.329E-5	3.974E-5	5.43E-5	6.31E-4	9.417E-4	4.406E-4	5.414E-4	1.776E-3	6.841E-4	0	0	9.808E-6	8.194E-6	5.026E-5	8.496E-6	0	0	0	0	0	0	0	0	0	0	0	0	0	0	3.056E-5	4.335E-5	6.789E-5	0	0	8.257E-5	1.36E-5
Streptococcus	D_0__Bacteria, D_1__Firmicutes, D_2__Bacilli, D_3__Lactobacillales, D_4__Streptococcaceae, D_5__Streptococcus	8447	0	2.53E-4	0	0	0.0127795527	0	0	0	2.547E-5	5.809E-5	7.598E-5	7.736E-5	3.974E-5	3.62E-5	1.109E-4	1.375E-4	1.031E-4	7.988E-5	2.596E-4	1.879E-4	1.755E-4	1.873E-4	1.52E-4	2.54E-4	4.021E-4	2.464E-4	3.752E-4	4.967E-4	1.549E-4	4.154E-4	6.463E-5	6.704E-5	7.264E-5	1.379E-4	0	0	0	0	0	0	2.873E-4	1.214E-4	6.789E-5	2.053E-4	3.213E-4	3.811E-5	2.04E-5
uncultured Firmicutes bacterium-01	D_0__Bacteria, D_1__Firmicutes, D_2__Bacilli, D_3__Lactobacillales, D_4__uncultured, D_5__uncultured Firmicutes bacterium	5	0	0	0	0	0	0	0	0	0	0	0	0	0	0	0	0	0	0	0	0	0	0	0	0	0	0	0	0	0	0	0	0	0	0	0	0	0	0	0	0	0	0	0	0	0	0	0
{Unknown Family} Clostridiales	D_0__Bacteria, D_1__Firmicutes, D_2__Clostridia, D_3__Clostridiales, ,	415	0	4.08E-5	0	0	0	0	0	0	6.622E-5	4.224E-5	0	1.407E-5	2.384E-5	1.81E-5	4.264E-5	0	7.5E-5	8.875E-5	3.35E-5	3.759E-5	6.105E-5	1.703E-5	5.885E-5	4.916E-5	7.539E-5	0	0	0	1.859E-5	0	0	0	0	0	0	0	0	0	0	0	1.222E-5	1.734E-5	1.358E-5	0	1.89E-5	2.541E-5	0
Ambiguous_taxa-07	D_0__Bacteria, D_1__Firmicutes, D_2__Clostridia, D_3__Clostridiales, Ambiguous_taxa, Ambiguous_taxa	69	0	0	0	0	0	0	0	0	1.019E-5	0	0	0	0	0	0	0	0	0	0	0	0	0	0	0	0	0	0	0	0	0	0	0	0	0	0	0	0	0	0	0	0	0	0	0	0	0	0
Caldicoprobacter	D_0__Bacteria, D_1__Firmicutes, D_2__Clostridia, D_3__Clostridiales, D_4__Caldicoprobacteraceae, D_5__Caldicoprobacter	95	0	4.896E-5	0	0	0	0	0	0	0	0	0	0	0	0	0	0	0	0	0	0	3.053E-5	0	2.943E-5	1.639E-5	0	0	0	0	0	0	0	0	0	0	0	0	0	0	0	0	3.667E-5	0	0	0	1.26E-5	0	0
Ambiguous_taxa-08	D_0__Bacteria, D_1__Firmicutes, D_2__Clostridia, D_3__Clostridiales, D_4__Christensenellaceae, Ambiguous_taxa	29	0	0	0	0	0	0	0	0	0	0	0	0	0	0	0	0	0	0	0	0	0	0	0	0	0	0	0	0	0	0	0	0	0	0	0	0	0	0	0	0	0	0	0	0	0	0	0
Catabacter	D_0__Bacteria, D_1__Firmicutes, D_2__Clostridia, D_3__Clostridiales, D_4__Christensenellaceae, D_5__Catabacter	68	0	4.08E-5	0	0	0	0	0	0	0	0	0	0	0	0	0	0	0	0	1.675E-5	1.503E-5	1.526E-5	1.703E-5	1.471E-5	0	0	2.549E-5	0	0	0	0	0	0	0	0	0	0	0	0	0	0	0	0	0	0	0	0	0
Christensenellaceae R-7 group	D_0__Bacteria, D_1__Firmicutes, D_2__Clostridia, D_3__Clostridiales, D_4__Christensenellaceae, D_5__Christensenellaceae R-7 group	604844	0.0714285714	2.473E-3	0.0119047619	0.0181987001	0	4.31E-3	0.0186335404	6.195E-3	0.070088483	0.0954465526	0.0866556154	0.0866012153	0.0929522841	0.0725689668	0.090712964	0.081502612	0.089087841	0.100012425	0.0876837389	0.0939125598	5.09E-3	3.432E-3	4.428E-3	2.606E-3	2.915E-3	2.651E-3	2.501E-5	0	6.198E-6	6.923E-6	0	8.379E-6	6.604E-6	0	0	0	5.469E-6	5.341E-6	1.571E-5	5.467E-6	2.488E-3	0.0764202551	0.080629175	0	2.734E-3	0.1047687402	6.8E-6
uncultured-12	D_0__Bacteria, D_1__Firmicutes, D_2__Clostridia, D_3__Clostridiales, D_4__Christensenellaceae, D_5__uncultured	3949	0	1.142E-4	0	1.857E-4	0	0	0	0	3.515E-4	2.482E-4	2.072E-4	2.25E-4	2.066E-4	2.233E-4	2.047E-4	1.65E-4	4.312E-4	2.041E-4	2.68E-4	2.255E-4	3.739E-4	5.195E-4	5.444E-4	4.179E-4	3.895E-4	5.693E-4	0	0	0	0	0	0	0	0	0	0	0	0	0	0	5.623E-4	3.121E-4	3.802E-4	0	6.238E-4	2.096E-4	0
uncultured bacterium-06	D_0__Bacteria, D_1__Firmicutes, D_2__Clostridia, D_3__Clostridiales, D_4__Christensenellaceae, D_5__uncultured bacterium	50	0	0	0	0	0	0	0	0	0	0	0	0	0	0	0	0	0	0	0	0	0	0	0	0	0	0	0	0	0	0	0	0	0	0	0	0	0	0	0	0	0	0	0	0	0	0	0
Clostridium sensu stricto 1	D_0__Bacteria, D_1__Firmicutes, D_2__Clostridia, D_3__Clostridiales, D_4__Clostridiaceae 1, D_5__Clostridium sensu stricto 1	1490841	0	1.167E-3	0	0	1.597E-3	0	0	2.453E-3	5.603E-5	2.64E-5	2.072E-5	2.813E-5	1.589E-5	4.827E-5	1.45E-4	3.849E-4	2.437E-4	1.42E-4	4.607E-4	7.517E-5	8.623E-4	1.337E-3	1.089E-3	1.54E-3	1.344E-3	1.75E-3	0.1766913061	0.1695164963	0.2069999938	0.2022888872	0.179434979	0.1745349422	0.1575148421	0.1718203581	0	9.056E-6	0	2.67E-5	1.047E-5	4.92E-5	1.968E-3	3.468E-5	1.154E-4	0.2535874363	2.079E-3	4.446E-5	0.2699560047
Clostridium sensu stricto 13	D_0__Bacteria, D_1__Firmicutes, D_2__Clostridia, D_3__Clostridiales, D_4__Clostridiaceae 1, D_5__Clostridium sensu stricto 13	18	0	0	0	0	0	0	0	0	0	0	0	0	0	0	0	0	0	0	0	0	0	0	4.904E-6	0	0	0	0	0	0	0	0	0	0	0	0	0	0	0	0	0	1.222E-5	0	0	0	0	0	0
Clostridium sensu stricto 3	D_0__Bacteria, D_1__Firmicutes, D_2__Clostridia, D_3__Clostridiales, D_4__Clostridiaceae 1, D_5__Clostridium sensu stricto 3	10	0	0	0	0	0	0	0	0	0	0	0	0	0	0	0	0	0	0	0	0	0	0	0	0	0	0	0	0	0	0	0	0	0	0	0	0	0	0	0	0	0	0	0	0	0	0	0
Clostridium sensu stricto 5	D_0__Bacteria, D_1__Firmicutes, D_2__Clostridia, D_3__Clostridiales, D_4__Clostridiaceae 1, D_5__Clostridium sensu stricto 5	11	0	0	0	0	0	0	0	0	0	0	0	0	0	0	0	0	0	0	1.675E-5	0	0	0	0	0	0	0	0	0	0	0	0	0	0	0	0	0	0	0	0	0	0	0	2.037E-5	0	0	0	0
Fonticella	D_0__Bacteria, D_1__Firmicutes, D_2__Clostridia, D_3__Clostridiales, D_4__Clostridiaceae 1, D_5__Fonticella	6	0	0	0	0	0	0	0	1.84E-4	0	0	0	0	0	0	0	0	0	0	0	0	0	0	0	0	0	0	0	0	0	0	0	0	0	0	0	0	0	0	0	0	0	0	0	0	0	0	0
Sarcina	D_0__Bacteria, D_1__Firmicutes, D_2__Clostridia, D_3__Clostridiales, D_4__Clostridiaceae 1, D_5__Sarcina	70	0	0	0	0	0	0	0	0	0	0	0	0	0	0	0	0	0	0	1.675E-5	0	0	0	9.808E-6	0	0	0	0	0	0	0	0	0	0	0	0	0	0	0	0	0	0	8.669E-6	0	0	0	0	0
uncultured-13	D_0__Bacteria, D_1__Firmicutes, D_2__Clostridia, D_3__Clostridiales, D_4__Clostridiaceae 1, D_5__uncultured	14	0	0	0	0	0	0	0	0	5.094E-6	5.281E-6	3.454E-5	0	0	0	0	0	0	0	0	0	0	0	0	0	0	0	0	0	0	0	0	0	0	0	0	0	0	0	0	0	0	0	6.789E-6	0	0	0	0
{Unknown Genus} Clostridiales vadinBB60 group	D_0__Bacteria, D_1__Firmicutes, D_2__Clostridia, D_3__Clostridiales, D_4__Clostridiales vadinBB60 group,	1249	0	0	0	0	0	0	0	0	3.922E-4	4.753E-4	2.348E-4	2.883E-4	1.907E-4	2.534E-4	1.876E-4	2.612E-4	1.406E-4	2.219E-4	1.843E-4	3.007E-4	0	0	0	0	0	0	0	0	0	0	0	0	0	0	0	0	0	0	0	0	0	4.595E-4	4.005E-4	0	0	2.795E-4	0
Ambiguous_taxa-09	D_0__Bacteria, D_1__Firmicutes, D_2__Clostridia, D_3__Clostridiales, D_4__Clostridiales vadinBB60 group, Ambiguous_taxa	276698	0	4.08E-5	0	5.014E-3	0	0	0	5.213E-4	0.0338395081	0.03093366	0.027103191	0.0289608417	0.0271561179	0.0303984746	0.0232111946	0.0276257905	0.0234367676	0.0212911356	0.0243477533	0.0261223201	0	0	4.904E-6	0	1.256E-5	3.399E-5	0	0	6.198E-6	6.923E-6	0	0	1.321E-5	0	0	0	0	0	1.047E-5	0	0	0.0382057929	0.0354980177	0	0	0.0314020401	0
uncultured bacterium-07	D_0__Bacteria, D_1__Firmicutes, D_2__Clostridia, D_3__Clostridiales, D_4__Clostridiales vadinBB60 group, D_5__uncultured bacterium	65945	0	1.298E-3	0	1.114E-3	0	0	0	4.293E-4	7.29E-3	5.941E-3	5.457E-3	5.851E-3	5.174E-3	6.022E-3	5.466E-3	5.451E-3	4.594E-3	4.651E-3	4.883E-3	5.239E-3	2.053E-3	2.189E-3	2.555E-3	2.647E-3	2.626E-3	2.455E-3	0	0	0	0	0	0	0	0	0	0	0	0	0	0	2.231E-3	7.863E-3	7.474E-3	0	2.81E-3	6.504E-3	0
uncultured Firmicutes bacterium-02	D_0__Bacteria, D_1__Firmicutes, D_2__Clostridia, D_3__Clostridiales, D_4__Clostridiales vadinBB60 group, D_5__uncultured Firmicutes bacterium	426	0	0	0	0	0	0	0	0	1.172E-4	6.865E-5	4.144E-5	1.758E-4	1.351E-4	8.447E-5	5.969E-5	7.561E-5	8.437E-5	5.325E-5	9.213E-5	1.052E-4	0	0	0	0	0	0	0	0	0	0	0	0	0	0	0	0	0	0	0	0	0	1.56E-4	1.494E-4	0	0	7.622E-5	0
uncultured organism-03	D_0__Bacteria, D_1__Firmicutes, D_2__Clostridia, D_3__Clostridiales, D_4__Clostridiales vadinBB60 group, D_5__uncultured organism	1100	0	8.161E-5	0	0	0	0	0	0	3.056E-5	7.393E-5	4.835E-5	2.813E-5	3.974E-5	6.034E-5	8.527E-6	5.499E-5	4.687E-5	3.55E-5	1.089E-4	3.759E-5	1.45E-4	6.813E-5	1.079E-4	7.374E-5	1.131E-4	1.529E-4	0	0	0	0	0	0	0	0	0	0	0	0	0	0	5.501E-5	6.935E-5	1.086E-4	0	1.26E-4	2.541E-5	0
uncultured Thermoanaerobacterales bacterium	D_0__Bacteria, D_1__Firmicutes, D_2__Clostridia, D_3__Clostridiales, D_4__Clostridiales vadinBB60 group, D_5__uncultured Thermoanaerobacterales bacterium	765	0	8.161E-6	0	0	0	0	0	0	2.547E-5	5.281E-6	2.763E-5	3.516E-5	3.179E-5	3.62E-5	1.705E-5	2.75E-5	2.812E-5	8.875E-6	1.675E-5	6.014E-5	1.068E-4	6.813E-5	6.866E-5	9.013E-5	2.513E-5	4.248E-5	0	0	0	0	0	0	0	0	0	0	0	0	0	0	1.711E-4	2.601E-5	3.394E-5	0	7.561E-5	2.541E-5	0
Defluviitaleaceae UCG-011	D_0__Bacteria, D_1__Firmicutes, D_2__Clostridia, D_3__Clostridiales, D_4__Defluviitaleaceae, D_5__Defluviitaleaceae UCG-011	2117	0	2.448E-5	0	0	0	0	0	0	1.936E-4	1.003E-4	5.526E-5	8.439E-5	9.537E-5	9.654E-5	9.38E-5	6.874E-5	9.375E-5	7.988E-5	1.926E-4	8.269E-5	2.289E-5	0	1.962E-5	0	1.256E-5	2.549E-5	0	0	0	0	0	0	0	0	0	0	0	0	0	0	6.112E-6	1.387E-4	3.191E-4	0	3.15E-5	8.257E-5	0
Anaerofustis	D_0__Bacteria, D_1__Firmicutes, D_2__Clostridia, D_3__Clostridiales, D_4__Eubacteriaceae, D_5__Anaerofustis	105	0	0	0	0	0	0	0	0	0	0	0	0	0	0	0	1.375E-5	0	0	0	7.517E-6	0	0	0	0	0	0	0	0	0	0	0	0	0	0	0	0	0	0	0	0	0	0	6.789E-6	0	0	0	0
Anaerococcus	D_0__Bacteria, D_1__Firmicutes, D_2__Clostridia, D_3__Clostridiales, D_4__Family XI, D_5__Anaerococcus	131	0	0	0	0	0	0	0	0	0	0	0	0	0	0	0	0	0	0	0	0	0	0	0	0	0	0	0	0	0	0	0	0	0	0	0	0	0	0	0	0	0	0	0	0	0	0	0
Ezakiella	D_0__Bacteria, D_1__Firmicutes, D_2__Clostridia, D_3__Clostridiales, D_4__Family XI, D_5__Ezakiella	26	0	0	0	0	0	0	0	0	0	0	0	0	0	0	0	0	0	0	0	0	0	0	0	0	0	0	0	0	0	0	0	0	0	0	0	0	0	0	0	0	1.222E-5	0	0	0	0	0	0
Finegoldia	D_0__Bacteria, D_1__Firmicutes, D_2__Clostridia, D_3__Clostridiales, D_4__Family XI, D_5__Finegoldia	46	0	0	0	0	0	0	0	3.067E-4	0	0	0	0	0	0	0	0	0	0	0	0	0	0	0	0	0	0	0	0	0	0	0	0	0	0	0	0	0	0	0	0	0	0	0	0	0	0	0
Helcococcus	D_0__Bacteria, D_1__Firmicutes, D_2__Clostridia, D_3__Clostridiales, D_4__Family XI, D_5__Helcococcus	2	0	0	0	0	0	0	0	0	0	0	0	0	0	0	0	0	0	0	0	0	0	0	0	0	0	0	0	0	0	0	0	0	0	0	0	0	0	0	0	0	0	0	0	0	0	0	0
Murdochiella	D_0__Bacteria, D_1__Firmicutes, D_2__Clostridia, D_3__Clostridiales, D_4__Family XI, D_5__Murdochiella	56	0	0	0	0	0	0	0	0	5.094E-6	0	0	0	0	0	0	0	0	0	0	0	0	0	0	0	0	0	0	0	0	0	0	0	0	0	0	0	0	0	0	0	0	0	0	0	1.26E-5	0	0
Parvimonas	D_0__Bacteria, D_1__Firmicutes, D_2__Clostridia, D_3__Clostridiales, D_4__Family XI, D_5__Parvimonas	8	0	0	0	0	0	0	0	0	0	0	0	1.407E-5	0	0	0	0	0	0	0	0	0	8.516E-6	0	0	0	0	0	0	0	0	0	0	0	0	0	0	0	0	0	0	0	0	0	0	0	0	0
Peptoniphilus	D_0__Bacteria, D_1__Firmicutes, D_2__Clostridia, D_3__Clostridiales, D_4__Family XI, D_5__Peptoniphilus	13	0	0	0	0	0	0	0	0	0	0	0	0	0	0	0	0	0	0	0	0	0	0	0	0	0	0	0	0	0	0	0	0	0	0	0	0	0	0	0	0	0	0	0	0	0	0	0
Sedimentibacter	D_0__Bacteria, D_1__Firmicutes, D_2__Clostridia, D_3__Clostridiales, D_4__Family XI, D_5__Sedimentibacter	19	0	0	0	0	0	0	0	0	0	0	0	0	0	0	0	0	0	0	0	0	0	0	0	0	0	0	0	0	0	0	0	0	0	0	0	0	0	0	0	0	0	0	0	0	1.26E-5	0	0
{Unknown Genus} Family XIII	D_0__Bacteria, D_1__Firmicutes, D_2__Clostridia, D_3__Clostridiales, D_4__Family XIII,	3	0	0	0	0	0	0	0	0	0	0	0	0	0	0	0	0	0	0	0	0	0	0	0	0	0	0	0	0	0	0	0	0	0	0	0	0	0	0	0	0	0	0	0	0	0	0	0
[Eubacterium] brachy group	D_0__Bacteria, D_1__Firmicutes, D_2__Clostridia, D_3__Clostridiales, D_4__Family XIII, D_5__[Eubacterium] brachy group	182	0	0	0	0	0	0	0	0	0	0	0	0	0	0	0	0	0	0	0	3.007E-5	0	0	0	0	0	0	0	0	0	0	0	0	0	0	0	0	0	0	0	0	0	0	0	0	0	0	0
[Eubacterium] nodatum group	D_0__Bacteria, D_1__Firmicutes, D_2__Clostridia, D_3__Clostridiales, D_4__Family XIII, D_5__[Eubacterium] nodatum group	1558	0	9.793E-5	0	0	0	0	0	9.2E-5	1.019E-4	7.921E-5	2.072E-5	4.22E-5	9.537E-5	4.827E-5	4.264E-5	7.561E-5	5.625E-5	1.154E-4	6.7E-5	9.021E-5	2.366E-4	2.47E-4	1.815E-4	1.639E-4	1.759E-4	2.464E-4	0	0	0	0	0	0	0	0	0	0	0	0	0	0	1.834E-4	1.387E-4	1.086E-4	0	1.701E-4	9.527E-5	0
Family XIII AD3011 group	D_0__Bacteria, D_1__Firmicutes, D_2__Clostridia, D_3__Clostridiales, D_4__Family XIII, D_5__Family XIII AD3011 group	10256	0	2.775E-4	0	5.571E-4	0	0	0	1.84E-4	1.477E-3	1.046E-3	1.202E-3	9.143E-4	1.001E-3	1.358E-3	1.143E-3	1.12E-3	7.687E-4	1.145E-3	1.231E-3	1.443E-3	1.603E-4	1.192E-4	1.618E-4	1.557E-4	1.382E-4	1.614E-4	0	0	0	0	0	0	0	0	0	0	0	0	0	0	2.628E-4	1.144E-3	1.67E-3	0	3.276E-4	1.124E-3	0
Family XIII UCG-001	D_0__Bacteria, D_1__Firmicutes, D_2__Clostridia, D_3__Clostridiales, D_4__Family XIII, D_5__Family XIII UCG-001	1947	0	1.795E-4	0	0	0	0	0	0	1.019E-4	1.531E-4	9.67E-5	7.736E-5	6.358E-5	9.654E-5	1.62E-4	2.406E-4	8.437E-5	1.243E-4	2.01E-4	1.729E-4	4.579E-5	4.258E-5	3.433E-5	1.639E-5	0	4.248E-5	0	0	0	0	0	0	0	0	0	0	0	0	0	0	3.667E-5	6.069E-5	8.825E-5	0	0	1.524E-4	0
Mogibacterium	D_0__Bacteria, D_1__Firmicutes, D_2__Clostridia, D_3__Clostridiales, D_4__Family XIII, D_5__Mogibacterium	20	0	0	0	0	0	0	0	0	0	0	0	0	0	0	0	0	0	0	0	0	0	0	0	0	0	0	0	0	0	0	0	0	0	0	0	0	0	0	0	0	0	0	0	0	0	0	0
uncultured-14	D_0__Bacteria, D_1__Firmicutes, D_2__Clostridia, D_3__Clostridiales, D_4__Family XIII, D_5__uncultured	193	0	1.387E-4	0	0	0	0	0	0	0	0	0	0	0	6.034E-6	0	0	1.875E-5	0	0	1.503E-5	1.526E-5	0	1.471E-5	0	2.513E-5	2.549E-5	0	0	0	0	0	0	0	0	0	0	0	0	0	0	6.112E-6	2.601E-5	0	0	1.26E-5	0	0
Lutispora	D_0__Bacteria, D_1__Firmicutes, D_2__Clostridia, D_3__Clostridiales, D_4__Gracilibacteraceae, D_5__Lutispora	25	0	0	0	0	0	0	0	0	0	0	0	0	0	0	0	0	0	0	0	0	0	0	0	0	0	0	0	0	0	0	0	0	0	0	0	0	0	0	0	0	0	0	0	0	0	0	0
{Unknown Genus} Lachnospiraceae	D_0__Bacteria, D_1__Firmicutes, D_2__Clostridia, D_3__Clostridiales, D_4__Lachnospiraceae,	21026	0	0	0	0	0	0	0	0	0	0	0	1.407E-5	0	0	0	0	0	8.875E-6	2.513E-5	0	0	2.555E-5	2.452E-5	4.916E-5	0	1.699E-5	0	0	0	0	0	0	0	0	0	0	0	0	0	0	5.501E-5	0	0	0	8.821E-5	0	0
Ambiguous_taxa-10	D_0__Bacteria, D_1__Firmicutes, D_2__Clostridia, D_3__Clostridiales, D_4__Lachnospiraceae, Ambiguous_taxa	421436	0	9.458E-3	0	6.128E-3	0	8.621E-3	0.099378882	4.263E-3	0.0170038052	0.0104819589	0.0104572455	0.0141709801	0.013701243	0.0116513407	0.0151017728	0.0166277151	0.0169025968	0.0137207569	0.0154277817	0.0129897465	4.632E-3	2.172E-3	4.105E-3	2.884E-3	5.78E-3	3.22E-3	0	0	0	0	0	0	0	0	6.711E-3	0	5.469E-6	0	0	0	5.036E-3	0.0191592472	0.0170599576	6.843E-6	5.154E-3	0.0102895034	0
2023-04-28	D_0__Bacteria, D_1__Firmicutes, D_2__Clostridia, D_3__Clostridiales, D_4__Lachnospiraceae, D_5__28-4	4	0	0	0	0	0	0	0	0	0	0	0	0	0	0	0	0	0	0	0	1.503E-5	0	0	0	0	0	0	0	0	0	0	0	0	0	0	0	0	0	0	0	0	0	0	0	0	0	0	0
[Eubacterium] eligens group	D_0__Bacteria, D_1__Firmicutes, D_2__Clostridia, D_3__Clostridiales, D_4__Lachnospiraceae, D_5__[Eubacterium] eligens group	169361	0	9.262E-3	0	4.085E-3	1.597E-3	0	0	1.533E-3	7.503E-3	0.0108304774	0.0102707556	0.0114985372	0.0126283498	0.0109091787	0.0117505607	0.0101319769	0.0112027749	0.0126912563	0.0102014322	0.0108247888	0.0170483596	0.0157031057	0.0183955509	0.0139949526	0.0178160847	0.0141208857	0	5.581E-6	0	0	0	0	6.604E-6	1.103E-5	0	0	0	0	0	0	7.872E-3	8.886E-3	8.092E-3	6.843E-6	8.058E-3	0.0106769477	6.8E-6
[Eubacterium] fissicatena group	D_0__Bacteria, D_1__Firmicutes, D_2__Clostridia, D_3__Clostridiales, D_4__Lachnospiraceae, D_5__[Eubacterium] fissicatena group	155	0	0	0	0	0	0	0	0	0	5.281E-6	0	0	0	6.034E-6	0	6.874E-6	1.875E-5	0	1.675E-5	1.503E-5	0	0	0	0	0	1.699E-5	0	0	0	0	0	0	0	0	0	0	0	0	0	0	0	3.468E-5	0	0	0	0	0
[Eubacterium] hallii group	D_0__Bacteria, D_1__Firmicutes, D_2__Clostridia, D_3__Clostridiales, D_4__Lachnospiraceae, D_5__[Eubacterium] hallii group	25280	0	5.957E-4	0	0	0	0	0	0	5.4E-4	3.591E-4	3.661E-4	3.305E-4	3.497E-4	2.474E-4	7.419E-4	7.767E-4	5.531E-4	6.479E-4	7.957E-4	6.991E-4	1.145E-4	3.406E-5	6.866E-5	6.555E-5	2.513E-5	5.098E-5	0	0	0	0	0	0	0	0	0	0	0	0	0	0	1.284E-4	4.075E-4	3.326E-4	0	8.821E-5	3.303E-4	0
[Eubacterium] oxidoreducens group	D_0__Bacteria, D_1__Firmicutes, D_2__Clostridia, D_3__Clostridiales, D_4__Lachnospiraceae, D_5__[Eubacterium] oxidoreducens group	3128	0	5.712E-5	0	0	0	0	0	0	3.362E-4	3.063E-4	3.108E-4	2.602E-4	2.146E-4	2.172E-4	1.279E-4	2.612E-4	1.969E-4	3.55E-4	3.685E-4	3.383E-4	1.526E-4	4.258E-5	1.471E-4	6.555E-5	1.633E-4	9.346E-5	0	0	0	0	0	0	0	0	0	0	0	0	0	0	7.335E-5	4.421E-4	4.141E-4	0	1.071E-4	3.239E-4	0
[Eubacterium] ruminantium group	D_0__Bacteria, D_1__Firmicutes, D_2__Clostridia, D_3__Clostridiales, D_4__Lachnospiraceae, D_5__[Eubacterium] ruminantium group	70	0	0	0	0	0	0	0	0	0	1.056E-5	0	0	0	0	0	0	0	0	0	0	1.526E-5	0	9.808E-6	0	0	0	0	0	0	0	0	0	0	0	0	0	0	0	0	0	1.222E-5	0	0	0	0	0	0
[Eubacterium] ventriosum group	D_0__Bacteria, D_1__Firmicutes, D_2__Clostridia, D_3__Clostridiales, D_4__Lachnospiraceae, D_5__[Eubacterium] ventriosum group	14187	0	6.773E-4	0	0	0	0	0	0	1.11E-3	5.65E-4	4.835E-4	5.486E-4	5.563E-4	4.344E-4	7.248E-4	6.393E-4	7.031E-4	6.479E-4	5.779E-4	6.465E-4	2.137E-4	2.555E-4	3.825E-4	2.458E-4	2.638E-4	2.294E-4	0	0	0	0	0	0	0	0	0	0	0	0	0	0	2.812E-4	1.3E-3	1.168E-3	0	2.205E-4	6.352E-4	0
[Eubacterium] xylanophilum group	D_0__Bacteria, D_1__Firmicutes, D_2__Clostridia, D_3__Clostridiales, D_4__Lachnospiraceae, D_5__[Eubacterium] xylanophilum group	59482	0	6.716E-3	0	1.857E-3	0	0	0	1.165E-3	4.544E-3	4.219E-3	4.289E-3	5.373E-3	5.857E-3	4.2E-3	4.11E-3	3.87E-3	4.462E-3	4.162E-3	3.216E-3	3.638E-3	3.152E-3	3.636E-3	4.178E-3	2.892E-3	3.706E-3	2.795E-3	0	0	0	0	0	0	0	0	0	0	8.203E-5	4.273E-5	3.142E-5	6.014E-5	4.474E-3	4.404E-3	5.003E-3	0	4.442E-3	4.433E-3	0
[Ruminococcus] gauvreauii group	D_0__Bacteria, D_1__Firmicutes, D_2__Clostridia, D_3__Clostridiales, D_4__Lachnospiraceae, D_5__[Ruminococcus] gauvreauii group	8251	0	1.665E-3	0	1.857E-4	0	0	0	1.84E-4	1.07E-4	6.865E-5	1.036E-4	6.329E-5	9.537E-5	6.034E-5	4.434E-4	4.812E-4	6.375E-4	3.195E-4	5.695E-4	3.909E-4	1.603E-4	1.703E-4	1.422E-4	1.393E-4	1.759E-4	1.274E-4	0	0	0	0	0	0	0	0	0	0	0	0	0	0	2.323E-4	8.669E-5	9.504E-5	0	8.821E-5	1.27E-5	0
[Ruminococcus] gnavus group	D_0__Bacteria, D_1__Firmicutes, D_2__Clostridia, D_3__Clostridiales, D_4__Lachnospiraceae, D_5__[Ruminococcus] gnavus group	2237	0	0	0	0	0	0	0	0	0	0	0	0	0	0	0	0	0	0	0	0	0	5.109E-5	4.414E-5	2.458E-5	0	5.098E-5	0	0	0	0	0	0	0	0	0	0	0	0	0	0	5.501E-5	8.669E-6	0	0	4.41E-5	0	0
[Ruminococcus] torques group	D_0__Bacteria, D_1__Firmicutes, D_2__Clostridia, D_3__Clostridiales, D_4__Lachnospiraceae, D_5__[Ruminococcus] torques group	168725	0	2.701E-3	0.0119047619	8.542E-3	0	4.31E-3	0	2.545E-3	7.88E-3	3.77E-3	4.441E-3	3.784E-3	4.848E-3	3.759E-3	7.24E-3	6.351E-3	8.212E-3	6.408E-3	7.722E-3	6.337E-3	8.776E-4	3.917E-4	9.073E-4	2.048E-4	7.287E-4	2.889E-4	0	0	0	0	0	0	0	0	0	0	5.469E-6	0	5.236E-6	0	1.583E-3	9.935E-3	8.269E-3	0	1.5E-3	4.141E-3	0
Acetitomaculum	D_0__Bacteria, D_1__Firmicutes, D_2__Clostridia, D_3__Clostridiales, D_4__Lachnospiraceae, D_5__Acetitomaculum	45	0	0	0	0	0	0	0	0	0	0	0	0	0	1.207E-5	0	0	0	0	0	0	0	0	0	0	0	0	0	0	0	0	0	0	0	0	0	0	0	0	0	0	0	1.734E-5	0	0	0	0	0
Agathobacter	D_0__Bacteria, D_1__Firmicutes, D_2__Clostridia, D_3__Clostridiales, D_4__Lachnospiraceae, D_5__Agathobacter	24259	0	2.726E-3	0	0	0	0	0	3.067E-5	7.947E-4	6.125E-4	3.592E-4	4.29E-4	5.802E-4	6.637E-4	8.186E-4	7.355E-4	7.781E-4	5.414E-4	5.528E-4	7.066E-4	1.137E-3	4.769E-4	9.661E-4	5.9E-4	8.418E-4	5.523E-4	0	0	0	0	0	0	0	0	0	0	3.117E-4	3.578E-4	2.88E-4	2.679E-4	1.84E-3	7.196E-4	7.4E-4	0	1.978E-3	4.256E-4	0
Anaerosporobacter	D_0__Bacteria, D_1__Firmicutes, D_2__Clostridia, D_3__Clostridiales, D_4__Lachnospiraceae, D_5__Anaerosporobacter	15	0	0	0	0	0	0	0	9.2E-5	0	0	0	0	0	0	0	0	0	0	0	0	0	0	0	1.639E-5	0	0	0	0	0	0	0	0	0	0	0	0	0	0	0	0	0	0	0	0	0	0	0
Anaerostipes	D_0__Bacteria, D_1__Firmicutes, D_2__Clostridia, D_3__Clostridiales, D_4__Lachnospiraceae, D_5__Anaerostipes	15411	0	4.896E-5	0	5.571E-4	0	0	0	0	5.4E-4	3.749E-4	4.973E-4	4.571E-4	5.722E-4	3.922E-4	9.806E-4	6.186E-4	1.041E-3	8.698E-4	8.962E-4	8.194E-4	6.105E-5	3.406E-5	3.433E-5	4.097E-5	7.539E-5	3.399E-5	0	0	0	0	0	0	0	0	0	0	0	0	0	0	2.445E-5	7.109E-4	6.857E-4	0	7.561E-5	4.827E-4	0
Blautia	D_0__Bacteria, D_1__Firmicutes, D_2__Clostridia, D_3__Clostridiales, D_4__Lachnospiraceae, D_5__Blautia	174198	0	0.024326949	0	4.271E-3	0	4.31E-3	0	5.029E-3	3.627E-3	2.397E-3	2.252E-3	2.722E-3	2.98E-3	2.341E-3	7.069E-3	8.262E-3	9.712E-3	6.417E-3	9.54E-3	6.69E-3	4.167E-3	2.827E-3	3.776E-3	2.606E-3	4.448E-3	2.6E-3	0	0	0	0	0	0	0	0	0	0	0	0	0	5.467E-6	5.018E-3	3.476E-3	3.164E-3	0	4.971E-3	2.763E-3	1.36E-5
Butyrivibrio	D_0__Bacteria, D_1__Firmicutes, D_2__Clostridia, D_3__Clostridiales, D_4__Lachnospiraceae, D_5__Butyrivibrio	4	0	0	0	0	0	0	0	0	0	0	0	0	0	0	0	0	0	0	0	0	0	0	0	0	0	0	0	0	0	0	0	0	0	0	0	0	0	0	0	0	0	0	0	0	0	0	0
CAG-56	D_0__Bacteria, D_1__Firmicutes, D_2__Clostridia, D_3__Clostridiales, D_4__Lachnospiraceae, D_5__CAG-56	12903	0	9.058E-4	0	1.857E-4	0	0	0	0	9.628E-4	3.591E-4	2.556E-4	1.758E-4	2.543E-4	1.569E-4	2.899E-4	2.131E-4	3.844E-4	3.284E-4	2.429E-4	2.105E-4	4.502E-4	1.022E-4	4.12E-4	5.736E-5	1.633E-4	1.784E-4	0	0	0	0	0	0	0	0	0	0	0	0	0	0	4.095E-4	1.188E-3	1.032E-3	0	4.473E-4	1.842E-4	0
Coprococcus 1	D_0__Bacteria, D_1__Firmicutes, D_2__Clostridia, D_3__Clostridiales, D_4__Lachnospiraceae, D_5__Coprococcus 1	12390	0	1.722E-3	0	5.571E-4	0	0	0	4.6E-4	3.668E-4	2.957E-4	3.523E-4	4.079E-4	4.292E-4	2.896E-4	8.954E-4	8.455E-4	8.812E-4	5.325E-4	1.072E-3	7.367E-4	3.434E-4	2.895E-4	3.727E-4	3.278E-4	4.397E-4	2.549E-4	0	0	0	0	0	0	0	0	0	0	0	0	0	0	5.501E-4	3.901E-4	3.666E-4	0	5.356E-4	4.001E-4	0
Coprococcus 2	D_0__Bacteria, D_1__Firmicutes, D_2__Clostridia, D_3__Clostridiales, D_4__Lachnospiraceae, D_5__Coprococcus 2	85998	0	5.549E-4	0	5.385E-3	0	4.31E-3	0	3.619E-3	5.685E-3	0.0160054496	0.0185730073	0.0157885113	0.0167212385	0.0164120387	0.0198940915	0.0190679131	0.0185900441	0.0234211367	0.0213493027	0.0187855188	2.824E-4	2.299E-4	2.452E-4	5.736E-5	1.633E-4	1.784E-4	6.254E-6	0	6.198E-6	6.923E-6	0	0	0	0	0	0	0	0	0	0	1.039E-4	5.271E-3	4.976E-3	0	2.268E-4	0.0158534571	0
Coprococcus 3	D_0__Bacteria, D_1__Firmicutes, D_2__Clostridia, D_3__Clostridiales, D_4__Lachnospiraceae, D_5__Coprococcus 3	16729	0	1.583E-3	0	0	0	0	0	0	5.502E-4	4.436E-4	4.075E-4	4.431E-4	6.437E-4	5.672E-4	5.457E-4	4.812E-4	6.281E-4	3.195E-4	7.035E-4	6.314E-4	1.549E-3	7.068E-4	1.594E-3	9.587E-4	1.457E-3	8.156E-4	0	0	0	0	0	0	0	0	0	0	0	0	0	0	1.345E-3	6.415E-4	6.992E-4	0	1.285E-3	4.764E-4	0
Cuneatibacter	D_0__Bacteria, D_1__Firmicutes, D_2__Clostridia, D_3__Clostridiales, D_4__Lachnospiraceae, D_5__Cuneatibacter	3	0	0	0	0	0	0	0	0	0	0	0	0	0	0	0	0	0	0	0	0	0	0	0	0	0	0	0	0	0	0	0	0	0	0	0	0	0	0	0	0	0	0	0	0	1.89E-5	0	0
Dorea	D_0__Bacteria, D_1__Firmicutes, D_2__Clostridia, D_3__Clostridiales, D_4__Lachnospiraceae, D_5__Dorea	82371	0	1.73E-3	0	1.3E-3	1.597E-3	0	0	0	3.647E-3	2.529E-3	2.583E-3	2.743E-3	2.869E-3	2.474E-3	3.633E-3	3.787E-3	4.322E-3	3.009E-3	3.928E-3	3.044E-3	8.242E-4	6.898E-4	9.661E-4	8.194E-4	1.219E-3	7.307E-4	0	0	0	0	0	0	0	0	0	0	2.187E-5	2.136E-5	1.571E-5	2.187E-5	2.078E-3	4.161E-3	3.747E-3	0	2.281E-3	2.553E-3	6.8E-6
Eisenbergiella	D_0__Bacteria, D_1__Firmicutes, D_2__Clostridia, D_3__Clostridiales, D_4__Lachnospiraceae, D_5__Eisenbergiella	733	0	1.551E-4	0	1.857E-4	0	0	0	0	5.603E-5	4.224E-5	6.907E-5	6.329E-5	7.947E-5	1.207E-5	5.969E-5	6.874E-5	3.75E-5	8.875E-5	9.213E-5	7.517E-6	1.526E-4	1.618E-4	1.226E-4	1.885E-4	2.387E-4	1.529E-4	0	0	0	0	0	0	0	0	0	0	0	0	0	0	2.445E-5	2.601E-5	2.715E-5	0	9.451E-5	6.987E-5	0
Epulopiscium	D_0__Bacteria, D_1__Firmicutes, D_2__Clostridia, D_3__Clostridiales, D_4__Lachnospiraceae, D_5__Epulopiscium	39	0	0	0	0	0	0	0	0	0	0	0	0	0	0	0	0	0	0	0	0	0	0	1.962E-5	0	0	0	0	0	0	0	0	0	0	0	0	0	0	0	0	0	0	0	0	0	2.52E-5	0	0
Fusicatenibacter	D_0__Bacteria, D_1__Firmicutes, D_2__Clostridia, D_3__Clostridiales, D_4__Lachnospiraceae, D_5__Fusicatenibacter	81464	0	2.44E-3	0	1.3E-3	0	0	0	6.44E-4	2.888E-3	3.068E-3	2.687E-3	4.016E-3	3.902E-3	3.047E-3	4.332E-3	5.492E-3	5.606E-3	4.162E-3	4.841E-3	4.322E-3	5.723E-4	3.917E-4	3.727E-4	4.834E-4	4.397E-4	3.059E-4	0	0	0	0	0	0	0	0	0	0	0	0	5.236E-6	0	3.851E-4	2.601E-3	2.831E-3	0	5.356E-4	2.896E-3	0
GCA-900066575	D_0__Bacteria, D_1__Firmicutes, D_2__Clostridia, D_3__Clostridiales, D_4__Lachnospiraceae, D_5__GCA-900066575	2389	0	5.957E-4	0	0	0	0	0	3.987E-4	1.07E-4	1.003E-4	1.52E-4	9.846E-5	4.768E-5	9.051E-5	1.364E-4	1.581E-4	1.594E-4	1.42E-4	2.345E-4	1.052E-4	2.671E-4	2.384E-4	2.305E-4	3.359E-4	2.513E-4	1.784E-4	0	0	0	0	0	0	0	0	0	0	0	0	0	0	9.779E-5	1.56E-4	6.11E-5	0	9.451E-5	1.207E-4	0
GCA-900066755	D_0__Bacteria, D_1__Firmicutes, D_2__Clostridia, D_3__Clostridiales, D_4__Lachnospiraceae, D_5__GCA-900066755	495	0	0	0	0	0	0	0	0	4.075E-5	0	0	2.11E-5	0	1.81E-5	0	0	0	0	3.35E-5	0	0	1.703E-5	0	0	0	1.699E-5	0	0	0	0	0	0	0	0	0	0	0	0	0	0	0	0	4.073E-5	0	1.26E-5	0	0
Hungatella	D_0__Bacteria, D_1__Firmicutes, D_2__Clostridia, D_3__Clostridiales, D_4__Lachnospiraceae, D_5__Hungatella	510	0	0	0	0	0	0	0	0	1.019E-5	1.584E-5	6.907E-6	0	0	0	2.558E-5	6.874E-6	0	2.663E-5	0	7.517E-6	4.579E-5	6.813E-5	4.414E-5	2.458E-5	3.769E-5	7.647E-5	0	0	0	0	0	0	0	0	0	0	0	0	0	0	2.445E-5	0	0	0	0	0	0
Incertae Sedis	D_0__Bacteria, D_1__Firmicutes, D_2__Clostridia, D_3__Clostridiales, D_4__Lachnospiraceae, D_5__Incertae Sedis	4	0	0	0	0	0	0	0	0	0	0	0	0	0	0	0	0	0	0	0	0	0	0	0	0	0	0	0	0	0	0	0	0	0	0	0	0	0	0	0	0	0	0	0	0	0	0	0
Lachnoanaerobaculum	D_0__Bacteria, D_1__Firmicutes, D_2__Clostridia, D_3__Clostridiales, D_4__Lachnospiraceae, D_5__Lachnoanaerobaculum	12	0	0	0	0	0	0	0	0	0	0	0	0	0	0	1.705E-5	0	0	0	0	0	0	0	0	0	0	0	0	0	0	0	0	0	0	0	0	0	0	0	0	0	0	0	0	0	0	0	0
Lachnoclostridium	D_0__Bacteria, D_1__Firmicutes, D_2__Clostridia, D_3__Clostridiales, D_4__Lachnospiraceae, D_5__Lachnoclostridium	78139	0	3.591E-4	0	2.228E-3	0	0	0	2.76E-4	5.486E-3	6.606E-3	6.658E-3	7.518E-3	8.059E-3	7.289E-3	7.956E-3	7.596E-3	8.587E-3	7.89E-3	6.625E-3	6.916E-3	1.397E-3	1.592E-3	1.255E-3	1.631E-3	1.244E-3	1.504E-3	6.254E-6	0	0	0	0	0	0	0	6.711E-3	0	0	0	5.236E-6	0	1.009E-3	6.173E-3	5.865E-3	0	7.75E-4	7.05E-3	0
Lachnospira	D_0__Bacteria, D_1__Firmicutes, D_2__Clostridia, D_3__Clostridiales, D_4__Lachnospiraceae, D_5__Lachnospira	153859	0	2.481E-3	0	1.114E-3	0	0	0	2.055E-3	2.44E-3	2.624E-3	2.894E-3	3.073E-3	2.893E-3	2.697E-3	3.019E-3	2.798E-3	3.178E-3	3.293E-3	2.689E-3	3.195E-3	2.442E-3	2.112E-3	2.648E-3	2.343E-3	2.802E-3	2.099E-3	0	0	0	0	0	0	0	0	0	0	0	5.341E-6	5.236E-6	1.093E-5	3.093E-3	2.592E-3	2.485E-3	0	2.955E-3	3.131E-3	2.04E-5
Lachnospiraceae AC2044 group	D_0__Bacteria, D_1__Firmicutes, D_2__Clostridia, D_3__Clostridiales, D_4__Lachnospiraceae, D_5__Lachnospiraceae AC2044 group	389	0	0	0	0	0	0	0	0	0	0	0	0	0	0	0	0	0	0	0	0	1.526E-5	0	3.433E-5	3.278E-5	3.769E-5	5.098E-5	0	0	0	0	0	0	0	0	0	0	0	0	0	0	1.222E-5	0	0	0	1.26E-5	0	0
Lachnospiraceae FCS020 group	D_0__Bacteria, D_1__Firmicutes, D_2__Clostridia, D_3__Clostridiales, D_4__Lachnospiraceae, D_5__Lachnospiraceae FCS020 group	7178	0	3.509E-4	0	0	0	0	0	0	3.158E-4	4.858E-4	5.18E-4	5.556E-4	5.086E-4	5.913E-4	6.566E-4	4.674E-4	6.937E-4	5.858E-4	5.612E-4	4.285E-4	5.495E-4	3.406E-4	4.708E-4	2.54E-4	6.031E-4	4.163E-4	0	0	0	0	0	0	0	0	0	0	0	0	0	0	3.056E-4	3.988E-4	4.616E-4	0	2.394E-4	4.637E-4	0
Lachnospiraceae FE2018 group	D_0__Bacteria, D_1__Firmicutes, D_2__Clostridia, D_3__Clostridiales, D_4__Lachnospiraceae, D_5__Lachnospiraceae FE2018 group	19	0	0	0	0	0	0	0	0	0	0	0	0	0	0	0	0	0	0	0	0	0	0	0	0	2.513E-5	0	0	0	0	0	0	0	0	0	0	0	0	0	0	0	0	0	0	0	0	0	0
Lachnospiraceae NC2004 group	D_0__Bacteria, D_1__Firmicutes, D_2__Clostridia, D_3__Clostridiales, D_4__Lachnospiraceae, D_5__Lachnospiraceae NC2004 group	8478	0	0	0	5.571E-4	0	0	0	0	1.727E-3	1.162E-3	1.354E-3	6.47E-4	7.629E-4	5.249E-4	7.504E-4	8.73E-4	6.844E-4	1.695E-3	1.65E-3	1.744E-3	3.816E-5	3.406E-5	6.375E-5	3.278E-5	6.282E-5	5.098E-5	0	0	0	0	0	0	0	0	0	0	3.937E-4	4.646E-4	2.618E-4	3.226E-4	6.112E-5	2.107E-3	1.69E-3	0	1.071E-4	1.397E-3	0
Lachnospiraceae ND3007 group	D_0__Bacteria, D_1__Firmicutes, D_2__Clostridia, D_3__Clostridiales, D_4__Lachnospiraceae, D_5__Lachnospiraceae ND3007 group	37141	0	1.869E-3	0	1.114E-3	0	0	0	6.44E-4	1.35E-3	2.255E-3	2.231E-3	1.997E-3	2.559E-3	2.359E-3	3.667E-3	4.09E-3	3.834E-3	3.586E-3	4.255E-3	3.443E-3	4.274E-4	2.725E-4	3.923E-4	2.13E-4	4.397E-4	3.229E-4	0	0	0	0	0	0	0	0	0	0	0	0	0	0	3.178E-4	1.456E-3	1.602E-3	0	2.016E-4	2.248E-3	0
Lachnospiraceae NK3A20 group	D_0__Bacteria, D_1__Firmicutes, D_2__Clostridia, D_3__Clostridiales, D_4__Lachnospiraceae, D_5__Lachnospiraceae NK3A20 group	4	0	0	0	0	6.39E-3	0	0	0	0	0	0	0	0	0	0	0	0	0	0	0	0	0	0	0	0	0	0	0	0	0	0	0	0	0	0	0	0	0	0	0	0	0	0	0	0	0	0
Lachnospiraceae NK4A136 group	D_0__Bacteria, D_1__Firmicutes, D_2__Clostridia, D_3__Clostridiales, D_4__Lachnospiraceae, D_5__Lachnospiraceae NK4A136 group	260053	0	0.0361680771	0	1.3E-3	0	0	0	2.484E-3	3.128E-3	5.302E-3	6.486E-3	5.781E-3	6.477E-3	5.611E-3	5.176E-3	5.513E-3	6.694E-3	6.585E-3	7.186E-3	5.54E-3	0.0459328902	0.0585800782	0.045667654	0.060871489	0.0663265947	0.0587520604	0	0	0	6.923E-6	0	0	0	0	0	0	5.469E-6	5.341E-6	5.236E-6	0	0.0346498949	3.52E-3	3.218E-3	6.843E-6	0.0345903034	5.539E-3	0
Lachnospiraceae NK4B4 group	D_0__Bacteria, D_1__Firmicutes, D_2__Clostridia, D_3__Clostridiales, D_4__Lachnospiraceae, D_5__Lachnospiraceae NK4B4 group	2053	0	0	0	0	0	0	0	0	1.07E-4	5.281E-5	4.144E-5	5.626E-5	7.153E-5	3.62E-5	1.023E-4	9.623E-5	1.125E-4	1.509E-4	5.025E-5	7.517E-5	0	0	0	0	0	0	0	0	0	0	0	0	0	0	0	0	0	0	0	0	0	1.214E-4	1.969E-4	0	0	1.143E-4	0
Lachnospiraceae UCG-001	D_0__Bacteria, D_1__Firmicutes, D_2__Clostridia, D_3__Clostridiales, D_4__Lachnospiraceae, D_5__Lachnospiraceae UCG-001	16194	0	8.977E-4	0	1.857E-4	0	0	0	3.373E-4	1.36E-3	1.262E-3	1.126E-3	1.111E-3	1.399E-3	8.206E-4	1.288E-3	1.498E-3	1.331E-3	1.189E-3	1.089E-3	1.15E-3	1.908E-4	2.47E-4	2.011E-4	1.885E-4	1.382E-4	1.699E-4	0	0	0	0	0	0	0	0	0	0	0	0	0	0	2.262E-4	1.812E-3	1.602E-3	0	4.284E-4	1.054E-3	0
Lachnospiraceae UCG-004	D_0__Bacteria, D_1__Firmicutes, D_2__Clostridia, D_3__Clostridiales, D_4__Lachnospiraceae, D_5__Lachnospiraceae UCG-004	83031	0	1.42E-3	0	9.285E-4	0	0	0	0	1.049E-3	8.238E-4	8.427E-4	9.002E-4	5.802E-4	7.482E-4	1.134E-3	9.073E-4	7.031E-4	1.234E-3	7.37E-4	7.442E-4	1.763E-3	2.214E-3	1.79E-3	2.007E-3	2.236E-3	2.082E-3	0	0	0	0	0	0	0	0	0	0	0	5.341E-6	5.236E-6	0	1.785E-3	1.092E-3	9.911E-4	6.843E-6	2.022E-3	8.257E-4	1.36E-5
Lachnospiraceae UCG-006	D_0__Bacteria, D_1__Firmicutes, D_2__Clostridia, D_3__Clostridiales, D_4__Lachnospiraceae, D_5__Lachnospiraceae UCG-006	16158	0	5.304E-4	0	1.857E-4	0	0	0	5.827E-4	9.984E-4	7.446E-4	4.766E-4	8.58E-4	7.788E-4	8.809E-4	9.892E-4	9.83E-4	7.875E-4	6.568E-4	6.03E-4	5.112E-4	3.816E-4	5.791E-4	3.776E-4	4.261E-4	5.026E-4	4.503E-4	6.254E-6	0	0	0	0	0	0	0	0	0	0	0	0	0	4.279E-4	1.439E-3	9.708E-4	0	6.742E-4	6.733E-4	0
Lachnospiraceae UCG-008	D_0__Bacteria, D_1__Firmicutes, D_2__Clostridia, D_3__Clostridiales, D_4__Lachnospiraceae, D_5__Lachnospiraceae UCG-008	88358	0	0.0113514881	0	2.043E-3	0	0	0	9.2E-4	4.788E-3	4.615E-3	4.607E-3	4.909E-3	5.11E-3	4.308E-3	5.321E-3	5.98E-3	5.981E-3	5.325E-3	5.829E-3	4.864E-3	3.121E-3	3.747E-3	3.963E-3	4.761E-3	5.867E-3	4.384E-3	0	5.581E-6	0	0	0	0	0	0	0	0	4.375E-5	3.204E-5	3.142E-5	2.187E-5	5.061E-3	5.028E-3	4.929E-3	0	4.94E-3	4.681E-3	0
Lachnospiraceae UCG-010	D_0__Bacteria, D_1__Firmicutes, D_2__Clostridia, D_3__Clostridiales, D_4__Lachnospiraceae, D_5__Lachnospiraceae UCG-010	7477	0	4.896E-5	0	0	0	0	0	9.2E-5	1.681E-4	1.32E-4	1.243E-4	1.829E-4	1.828E-4	2.233E-4	9.38E-5	1.856E-4	1.125E-4	1.598E-4	1.508E-4	1.052E-4	1.755E-4	8.516E-5	2.305E-4	1.475E-4	1.382E-4	1.274E-4	0	0	0	0	0	0	0	0	0	0	0	0	0	0	2.262E-4	2.514E-4	2.512E-4	0	1.386E-4	2.032E-4	0
Lactonifactor	D_0__Bacteria, D_1__Firmicutes, D_2__Clostridia, D_3__Clostridiales, D_4__Lachnospiraceae, D_5__Lactonifactor	14	0	0	0	0	0	0	0	0	0	0	0	0	0	0	0	0	0	0	0	0	0	0	0	0	0	0	0	0	0	0	0	0	0	0	0	0	0	0	0	0	0	0	0	0	0	0	0
Marvinbryantia	D_0__Bacteria, D_1__Firmicutes, D_2__Clostridia, D_3__Clostridiales, D_4__Lachnospiraceae, D_5__Marvinbryantia	4419	0	2.367E-4	0	0	0	0	0	1.533E-4	2.139E-4	1.584E-4	2.21E-4	2.11E-4	2.543E-4	1.81E-4	3.667E-4	4.949E-4	5.062E-4	3.639E-4	4.188E-4	2.105E-4	3.053E-5	5.961E-5	4.904E-5	3.278E-5	1.256E-5	2.549E-5	0	0	0	0	0	0	0	0	0	0	5.469E-6	0	0	0	6.112E-5	3.121E-4	1.697E-4	0	6.301E-5	2.096E-4	0
Moryella	D_0__Bacteria, D_1__Firmicutes, D_2__Clostridia, D_3__Clostridiales, D_4__Lachnospiraceae, D_5__Moryella	2778	0	3.754E-4	0	0	0	0	0	0	1.426E-4	5.809E-5	7.598E-5	1.407E-4	1.828E-4	1.931E-4	8.527E-5	1.237E-4	6.562E-5	1.686E-4	1.256E-4	1.278E-4	4.121E-4	4.343E-4	3.923E-4	4.998E-4	4.272E-4	4.418E-4	0	0	0	0	0	0	0	0	0	0	0	0	0	0	2.017E-4	1.04E-4	1.561E-4	0	2.331E-4	1.588E-4	0
Murimonas	D_0__Bacteria, D_1__Firmicutes, D_2__Clostridia, D_3__Clostridiales, D_4__Lachnospiraceae, D_5__Murimonas	2	0	0	0	0	0	0	0	0	0	0	0	0	0	0	0	0	0	0	0	0	0	0	0	0	0	0	0	0	0	0	0	0	0	0	0	0	0	0	0	0	0	0	0	0	0	0	0
Oribacterium	D_0__Bacteria, D_1__Firmicutes, D_2__Clostridia, D_3__Clostridiales, D_4__Lachnospiraceae, D_5__Oribacterium	1343	0	0	0	0	0	0	0	0	5.094E-5	5.281E-5	1.243E-4	9.143E-5	7.947E-5	1.026E-4	1.023E-4	9.623E-5	1.687E-4	1.686E-4	9.213E-5	5.262E-5	0	0	0	0	0	0	0	0	0	0	0	0	0	0	0	0	0	0	0	0	0	5.202E-5	3.394E-5	0	0	1.27E-4	0
Roseburia	D_0__Bacteria, D_1__Firmicutes, D_2__Clostridia, D_3__Clostridiales, D_4__Lachnospiraceae, D_5__Roseburia	482792	0.0714285714	0.0146239157	0	0.0404828227	1.597E-3	8.621E-3	6.211E-3	0.0663640824	0.0282360972	0.0181388054	0.0190219644	0.0177928435	0.0176510793	0.0165447831	0.0190243112	0.0195284575	0.0208868473	0.0183623842	0.0176975585	0.0184322098	2.457E-3	2.538E-3	2.486E-3	2.302E-3	3.091E-3	2.702E-3	0	5.581E-6	0	0	0	0	1.981E-5	0	0	0	0.1052743827	0.1085161607	0.0787839437	0.0869966925	5.788E-3	0.0335070092	0.0289469397	5.474E-5	5.57E-3	0.0193976194	6.8E-6
Sellimonas	D_0__Bacteria, D_1__Firmicutes, D_2__Clostridia, D_3__Clostridiales, D_4__Lachnospiraceae, D_5__Sellimonas	46	0	0	0	0	0	0	0	0	0	0	0	0	0	0	0	0	0	0	0	0	7.631E-6	0	0	0	0	0	0	0	0	0	0	0	0	0	0	0	0	0	0	0	0	0	0	0	0	0	0
Shuttleworthia	D_0__Bacteria, D_1__Firmicutes, D_2__Clostridia, D_3__Clostridiales, D_4__Lachnospiraceae, D_5__Shuttleworthia	170	0	4.896E-5	0	0	0	0	0	0	0	0	0	0	0	0	8.527E-6	0	1.875E-5	0	0	0	0	0	4.904E-6	0	0	0	0	0	0	0	0	0	0	0	0	0	0	0	0	0	0	0	0	0	1.89E-5	0	0
Stomatobaculum	D_0__Bacteria, D_1__Firmicutes, D_2__Clostridia, D_3__Clostridiales, D_4__Lachnospiraceae, D_5__Stomatobaculum	6	0	0	0	0	0	0	0	0	0	0	0	0	0	0	0	0	0	0	0	0	0	0	9.808E-6	0	0	0	0	0	0	0	0	0	0	0	0	0	0	0	0	0	0	0	0	0	0	0	0
Tyzzerella	D_0__Bacteria, D_1__Firmicutes, D_2__Clostridia, D_3__Clostridiales, D_4__Lachnospiraceae, D_5__Tyzzerella	456	0	0	0	0	0	0	0	0	0	0	0	0	0	0	0	0	0	0	0	0	6.105E-5	8.516E-6	4.414E-5	1.639E-5	3.769E-5	4.248E-5	0	0	0	0	0	0	0	0	0	0	0	0	0	0	3.667E-5	0	0	0	3.15E-5	0	0
Tyzzerella 3	D_0__Bacteria, D_1__Firmicutes, D_2__Clostridia, D_3__Clostridiales, D_4__Lachnospiraceae, D_5__Tyzzerella 3	5054	0	0	0	0	0	0	0	0	0	0	0	0	0	0	0	0	0	0	0	0	0	0	0	0	0	0	0	0	0	0	0	0	0	0	0	0	0	0	0	0	0	0	0	0	0	0	6.8E-6
Tyzzerella 4	D_0__Bacteria, D_1__Firmicutes, D_2__Clostridia, D_3__Clostridiales, D_4__Lachnospiraceae, D_5__Tyzzerella 4	8472	0	0	0	0	0	0	0	1.227E-4	6.877E-4	1.056E-4	1.52E-4	1.266E-4	1.351E-4	1.026E-4	3.667E-4	3.506E-4	3.562E-4	2.574E-4	2.094E-4	2.33E-4	0	0	9.808E-6	8.194E-6	0	0	0	0	0	0	0	0	0	0	0	0	0	0	0	0	0	8.149E-4	8.893E-4	0	0	1.334E-4	0
UC5-1-2E3	D_0__Bacteria, D_1__Firmicutes, D_2__Clostridia, D_3__Clostridiales, D_4__Lachnospiraceae, D_5__UC5-1-2E3	468	0	1.632E-5	0	0	0	0	0	0	5.094E-6	3.696E-5	2.763E-5	0	2.384E-5	2.414E-5	1.705E-5	3.437E-5	1.875E-5	2.663E-5	4.188E-5	0	4.579E-5	1.363E-4	8.337E-5	2.458E-5	1.256E-4	5.947E-5	0	0	0	0	0	0	0	0	0	0	0	0	0	0	0	1.734E-5	1.358E-5	0	0	3.811E-5	0
uncultured-15	D_0__Bacteria, D_1__Firmicutes, D_2__Clostridia, D_3__Clostridiales, D_4__Lachnospiraceae, D_5__uncultured	85720	0	4.798E-3	0	9.285E-4	0	0	0	1.595E-3	3.978E-3	2.989E-3	3.716E-3	4.192E-3	3.672E-3	3.886E-3	3.905E-3	3.691E-3	4.5E-3	3.408E-3	3.426E-3	3.142E-3	5.189E-3	5.195E-3	5.11E-3	5.088E-3	5.478E-3	5.361E-3	0	0	0	6.923E-6	0	0	0	0	0	0	0	0	0	0	4.645E-3	4.595E-3	4.229E-3	0	4.839E-3	3.684E-3	0
uncultured bacterium-08	D_0__Bacteria, D_1__Firmicutes, D_2__Clostridia, D_3__Clostridiales, D_4__Lachnospiraceae, D_5__uncultured bacterium	72	0	2.448E-5	0	0	0	0	0	0	0	0	0	0	0	0	0	1.375E-5	0	0	0	0	0	0	0	0	0	0	0	0	0	0	0	0	0	0	0	0	0	0	0	0	0	0	0	0	0	1.27E-5	0
uncultured Clostridiaceae bacterium	D_0__Bacteria, D_1__Firmicutes, D_2__Clostridia, D_3__Clostridiales, D_4__Lachnospiraceae, D_5__uncultured Clostridiaceae bacterium	18	0	0	0	0	0	0	0	0	0	0	1.381E-5	1.407E-5	0	0	8.527E-6	0	0	0	0	0	0	0	0	0	0	0	0	0	0	0	0	0	0	0	0	0	0	0	0	0	0	0	0	0	0	1.27E-5	0
uncultured organism-04	D_0__Bacteria, D_1__Firmicutes, D_2__Clostridia, D_3__Clostridiales, D_4__Lachnospiraceae, D_5__uncultured organism	4	0	0	0	0	0	0	0	0	0	0	0	0	0	0	0	0	0	0	0	0	0	0	0	0	0	0	0	0	0	0	0	0	0	0	0	0	0	0	0	0	0	0	0	0	0	0	0
uncultured bacterium-09	D_0__Bacteria, D_1__Firmicutes, D_2__Clostridia, D_3__Clostridiales, D_4__MAT-CR-H4-C10, D_5__uncultured bacterium	3	0	0	0	0	0	0	0	0	0	0	0	0	0	0	0	0	0	0	0	0	0	0	0	0	0	0	0	0	0	0	0	0	0	0	0	0	0	0	0	0	0	0	0	0	0	0	0
Peptococcus	D_0__Bacteria, D_1__Firmicutes, D_2__Clostridia, D_3__Clostridiales, D_4__Peptococcaceae, D_5__Peptococcus	1221	0	0	0	0	0	0	0	0	1.223E-4	7.393E-5	9.67E-5	1.688E-4	1.113E-4	1.207E-4	7.675E-5	1.169E-4	5.625E-5	7.1E-5	1.089E-4	1.203E-4	0	0	0	0	0	0	0	0	0	0	0	0	0	0	0	0	0	0	0	0	0	1.474E-4	1.222E-4	0	0	1.524E-4	0
uncultured-16	D_0__Bacteria, D_1__Firmicutes, D_2__Clostridia, D_3__Clostridiales, D_4__Peptococcaceae, D_5__uncultured	36578	0	1.175E-3	0	0	0	0	0	6.133E-5	1.141E-3	9.98E-4	1.071E-3	9.916E-4	7.947E-4	1.134E-3	9.209E-4	9.83E-4	1.041E-3	7.366E-4	9.548E-4	1.09E-3	2.038E-3	1.797E-3	1.878E-3	1.68E-3	1.332E-3	1.793E-3	0	0	0	0	0	0	0	0	0	0	0	0	0	0	1.84E-3	1.231E-3	1.487E-3	6.843E-6	1.865E-3	1.423E-3	0
Asaccharospora	D_0__Bacteria, D_1__Firmicutes, D_2__Clostridia, D_3__Clostridiales, D_4__Peptostreptococcaceae, D_5__Asaccharospora	2	0	0	0	0	0	0	0	0	0	0	0	0	0	0	0	0	0	0	0	0	0	0	0	0	0	0	0	0	0	0	0	0	0	0	0	0	0	0	0	0	0	0	0	0	0	0	0
Clostridioides	D_0__Bacteria, D_1__Firmicutes, D_2__Clostridia, D_3__Clostridiales, D_4__Peptostreptococcaceae, D_5__Clostridioides	225210	0	6.365E-4	0	8.728E-3	1.597E-3	0	0	0.034500736	0	5.281E-6	1.381E-5	0	0	0	0	0	0	0	0	7.517E-6	0	0	4.904E-6	0	0	0	0	0	6.198E-6	6.923E-6	8.079E-6	0	0	0	0	0	0.0366992043	0.037021213	0.0392558305	0.0437798978	6.112E-6	0	0	1.369E-5	6.301E-6	6.352E-6	0
Intestinibacter	D_0__Bacteria, D_1__Firmicutes, D_2__Clostridia, D_3__Clostridiales, D_4__Peptostreptococcaceae, D_5__Intestinibacter	89	0	0	0	0	0	0	0	0	0	0	0	0	0	0	0	0	0	0	0	0	0	0	0	0	0	0	0	0	0	0	0	0	0	0	0	0	0	0	0	0	0	0	0	0	0	0	0
Paraclostridium	D_0__Bacteria, D_1__Firmicutes, D_2__Clostridia, D_3__Clostridiales, D_4__Peptostreptococcaceae, D_5__Paraclostridium	2	0	0	0	0	0	0	0	0	0	0	0	0	0	0	0	0	0	0	0	0	0	0	0	0	0	0	0	0	0	0	0	0	0	0	0	0	0	0	0	0	0	0	0	0	0	0	0
Peptostreptococcus	D_0__Bacteria, D_1__Firmicutes, D_2__Clostridia, D_3__Clostridiales, D_4__Peptostreptococcaceae, D_5__Peptostreptococcus	24	0	0	0	0	0	0	0	0	0	0	0	0	0	0	0	0	0	0	0	0	0	0	0	0	0	0	0	0	0	0	0	0	0	0	0	0	0	0	0	0	0	0	0	0	0	0	0
Romboutsia	D_0__Bacteria, D_1__Firmicutes, D_2__Clostridia, D_3__Clostridiales, D_4__Peptostreptococcaceae, D_5__Romboutsia	23318	0	8.161E-6	0	1.857E-4	0	0	0	0	1.528E-4	1.003E-4	1.036E-4	1.266E-4	4.768E-5	7.844E-5	1.936E-3	2.722E-3	1.8E-3	1.234E-3	3.174E-3	1.819E-3	6.105E-5	2.555E-5	9.318E-5	8.194E-6	6.282E-5	8.496E-5	0	5.581E-6	0	0	0	0	0	0	0	0	0	0	0	0	3.667E-5	9.536E-5	1.018E-4	0	5.04E-5	8.892E-5	0
Terrisporobacter	D_0__Bacteria, D_1__Firmicutes, D_2__Clostridia, D_3__Clostridiales, D_4__Peptostreptococcaceae, D_5__Terrisporobacter	1203	0	0	0	0	0	0	0	0	0	0	0	0	0	0	0	0	0	0	0	0	0	0	0	0	0	0	0	0	0	0	0	0	0	0	0	0	0	0	1.571E-5	0	0	0	0	0	0	0	0
uncultured-17	D_0__Bacteria, D_1__Firmicutes, D_2__Clostridia, D_3__Clostridiales, D_4__Peptostreptococcaceae, D_5__uncultured	7403	0	1.142E-4	0	0	0	0	0	0	3.158E-4	3.802E-4	3.592E-4	1.407E-4	1.828E-4	2.896E-4	4.349E-4	4.743E-4	4.031E-4	4.083E-4	7.789E-4	4.21E-4	3.816E-5	5.109E-5	6.375E-5	3.278E-5	6.282E-5	6.797E-5	0	0	0	0	0	0	0	0	0	0	0	0	0	0	9.779E-5	2.948E-4	4.277E-4	0	6.301E-5	2.795E-4	0
{Unknown Genus} Ruminococcaceae	D_0__Bacteria, D_1__Firmicutes, D_2__Clostridia, D_3__Clostridiales, D_4__Ruminococcaceae,	2253	0	0	0	0	4.792E-3	0	0	0	5.094E-5	6.865E-5	2.763E-5	4.22E-5	1.589E-5	5.43E-5	8.527E-6	1.375E-5	1.875E-5	8.875E-6	6.7E-5	3.759E-5	7.631E-6	3.406E-5	8.828E-5	0	1.256E-4	4.248E-5	0	0	0	0	0	0	0	0	0	0	0	0	0	0	6.112E-5	4.335E-5	6.11E-5	0	6.931E-5	3.176E-5	0
Ambiguous_taxa-11	D_0__Bacteria, D_1__Firmicutes, D_2__Clostridia, D_3__Clostridiales, D_4__Ruminococcaceae, Ambiguous_taxa	14208	0	0	0	0	0	0	0	0	1.019E-5	0	0	0	0	0	0	0	0	8.875E-6	0	0	0	0	0	0	0	0	0	0	0	0	0	0	0	0	0	0	0	0	0	0	0	0	0	0	0	0	0
[Eubacterium] coprostanoligenes group	D_0__Bacteria, D_1__Firmicutes, D_2__Clostridia, D_3__Clostridiales, D_4__Ruminococcaceae, D_5__[Eubacterium] coprostanoligenes group	110159	0	0.0154889464	0	3.714E-4	0	0	0	3.496E-3	4.651E-3	2.778E-3	2.625E-3	2.187E-3	2.734E-3	2.595E-3	2.516E-3	2.571E-3	2.756E-3	0.003	3.467E-3	3.48E-3	6.685E-3	7.554E-3	6.66E-3	8.038E-3	8.129E-3	8.055E-3	0	0	0	0	0	8.379E-6	0	0	0	0	0	5.341E-6	0	0	0.0263862403	5.479E-3	4.786E-3	6.843E-6	0.0246731563	2.433E-3	0
Acetanaerobacterium	D_0__Bacteria, D_1__Firmicutes, D_2__Clostridia, D_3__Clostridiales, D_4__Ruminococcaceae, D_5__Acetanaerobacterium	87	0	0	0	0	0	0	0	0	1.019E-5	1.056E-5	1.381E-5	1.407E-5	3.179E-5	1.207E-5	1.705E-5	0	0	8.875E-6	0	1.503E-5	1.526E-5	0	0	0	0	0	0	0	0	0	0	0	0	0	0	0	0	0	0	0	0	2.601E-5	1.358E-5	0	0	6.352E-6	0
Anaerofilum	D_0__Bacteria, D_1__Firmicutes, D_2__Clostridia, D_3__Clostridiales, D_4__Ruminococcaceae, D_5__Anaerofilum	483	0	0	0	0	0	0	0	0	4.075E-5	4.224E-5	1.381E-5	3.516E-5	2.384E-5	4.224E-5	0	1.375E-5	1.875E-5	1.775E-5	2.513E-5	7.517E-6	2.289E-5	2.555E-5	1.962E-5	3.278E-5	0	1.699E-5	0	0	0	0	0	0	0	0	0	0	0	0	0	0	2.445E-5	2.601E-5	4.073E-5	0	1.89E-5	0	0
Anaerotruncus	D_0__Bacteria, D_1__Firmicutes, D_2__Clostridia, D_3__Clostridiales, D_4__Ruminococcaceae, D_5__Anaerotruncus	1609	0	2.448E-5	0	0	0	0	0	0	1.426E-4	5.281E-5	7.598E-5	5.626E-5	2.384E-5	3.62E-5	2.558E-5	6.186E-5	1.875E-5	4.438E-5	1.173E-4	7.517E-5	1.526E-4	5.961E-5	1.079E-4	4.916E-5	8.795E-5	7.647E-5	0	0	0	0	0	0	0	0	0	0	0	0	0	0	2.078E-4	1.474E-4	1.494E-4	0	1.386E-4	8.257E-5	0
Angelakisella	D_0__Bacteria, D_1__Firmicutes, D_2__Clostridia, D_3__Clostridiales, D_4__Ruminococcaceae, D_5__Angelakisella	500	0	6.529E-5	0	0	0	0	0	0	3.566E-5	5.281E-5	6.907E-5	7.033E-6	3.179E-5	1.207E-5	7.675E-5	5.499E-5	2.812E-5	1.775E-5	4.188E-5	1.503E-5	6.868E-5	6.813E-5	7.847E-5	6.555E-5	2.513E-5	5.098E-5	0	0	0	0	0	0	0	0	0	0	0	0	0	0	5.501E-5	7.802E-5	6.789E-6	0	9.451E-5	6.352E-5	0
Butyricicoccus	D_0__Bacteria, D_1__Firmicutes, D_2__Clostridia, D_3__Clostridiales, D_4__Ruminococcaceae, D_5__Butyricicoccus	52942	0	1.004E-3	0	7.428E-4	0	0	0	0	2.888E-3	2.376E-3	2.784E-3	2.63E-3	2.44E-3	2.896E-3	2.618E-3	2.997E-3	2.522E-3	2.547E-3	2.613E-3	2.503E-3	2.671E-4	2.214E-4	2.697E-4	1.311E-4	3.141E-4	2.549E-4	0	0	0	0	0	0	0	0	0	0	0	0	0	0	7.946E-4	3.069E-3	2.756E-3	0	5.986E-4	2.903E-3	0
CAG-352	D_0__Bacteria, D_1__Firmicutes, D_2__Clostridia, D_3__Clostridiales, D_4__Ruminococcaceae, D_5__CAG-352	106069	0	0.0251756584	0	2.786E-3	0	0	0	3.465E-3	3.382E-3	3.839E-3	4.517E-3	2.602E-3	2.853E-3	2.878E-3	3.24E-3	4.434E-3	4.622E-3	4.118E-3	4.632E-3	4.601E-3	0.0221842352	7.886E-3	0.0141926751	7.719E-3	0.0101393374	7.732E-3	0	0	6.198E-6	0	0	8.379E-6	0	0	0	0	0	0	0	0	0.0112341695	3.329E-3	3.489E-3	0	0.010440097	3.951E-3	0
Candidatus Soleaferrea	D_0__Bacteria, D_1__Firmicutes, D_2__Clostridia, D_3__Clostridiales, D_4__Ruminococcaceae, D_5__Candidatus Soleaferrea	1205	0	5.712E-5	0	0	0	0	0	0	9.679E-5	1.584E-5	9.67E-5	7.033E-6	1.589E-5	1.81E-5	2.558E-5	6.874E-5	9.375E-5	6.213E-5	1.089E-4	5.262E-5	6.105E-5	8.516E-5	1.913E-4	1.393E-4	1.131E-4	2.039E-4	0	0	0	0	0	0	0	0	0	0	0	0	0	0	1.222E-4	5.202E-5	4.073E-5	0	1.953E-4	5.716E-5	0
DTU089	D_0__Bacteria, D_1__Firmicutes, D_2__Clostridia, D_3__Clostridiales, D_4__Ruminococcaceae, D_5__DTU089	1492	0	0	0	0	0	0	0	0	2.038E-4	1.003E-4	1.312E-4	1.196E-4	7.153E-5	1.207E-4	1.023E-4	1.443E-4	5.625E-5	1.42E-4	1.424E-4	1.353E-4	2.289E-5	1.703E-5	1.962E-5	1.639E-5	2.513E-5	4.248E-5	0	0	0	0	0	0	0	0	0	0	0	0	0	0	0	1.3E-4	1.629E-4	0	0	1.461E-4	0
Faecalibacterium	D_0__Bacteria, D_1__Firmicutes, D_2__Clostridia, D_3__Clostridiales, D_4__Ruminococcaceae, D_5__Faecalibacterium	2823195	0.2142857143	0.1206554648	0.2857142857	0.5946146704	0.0670926518	0.0172413793	0.0186335404	0.2001042689	0.0585097983	0.1931584756	0.1734700926	0.2053772364	0.2227405665	0.1861921657	0.206905373	0.1822930987	0.2345645449	0.2085537293	0.1759621425	0.1846678895	0.1247796458	0.1547573427	0.1328098947	0.1570417227	0.2059654986	0.1532736325	5.628E-5	5.023E-5	1.24E-5	3.462E-5	1.131E-4	5.028E-5	7.264E-5	3.861E-5	0.0469798658	6.339E-5	0.1837530419	0.187952618	0.1893778341	0.1900281552	0.0937056868	0.0604686647	0.050453484	1.3E-4	0.0923605204	0.1750549409	8.16E-5
Fastidiosipila	D_0__Bacteria, D_1__Firmicutes, D_2__Clostridia, D_3__Clostridiales, D_4__Ruminococcaceae, D_5__Fastidiosipila	993	0	0	0	0	0	0	0	0	0	0	0	0	0	0	0	0	0	0	0	0	0	0	0	0	0	0	0	0	0	0	0	0	0	0	0	1.947E-3	0	0	0	0	0	0	0	0	0	0	0
Flavonifractor	D_0__Bacteria, D_1__Firmicutes, D_2__Clostridia, D_3__Clostridiales, D_4__Ruminococcaceae, D_5__Flavonifractor	160978	0	5.712E-5	0	0	0	0	0	2.76E-4	1.834E-4	2.376E-4	2.417E-4	2.039E-4	2.543E-4	2.655E-4	2.217E-4	2.131E-4	2.812E-4	2.041E-4	1.759E-4	2.255E-4	3.053E-5	4.258E-5	5.885E-5	9.833E-5	5.026E-5	5.947E-5	0.0180355959	0.0194874771	0.013796694	0.0178209185	0.0188313419	0.0168091168	0.0182464158	0.0200778845	0	0	0	0	0	1.093E-5	3.056E-5	1.907E-4	3.055E-4	0.0180997023	3.78E-5	3.493E-4	0.0129606082
GCA-900066225	D_0__Bacteria, D_1__Firmicutes, D_2__Clostridia, D_3__Clostridiales, D_4__Ruminococcaceae, D_5__GCA-900066225	379	0	0	0	0	0	0	0	0	0	1.056E-5	0	0	0	0	0	0	1.875E-5	0	0	0	2.289E-5	0	0	0	2.513E-5	0	0	0	0	0	0	0	0	0	0	0	0	0	0	0	6.112E-6	1.734E-5	0	0	8.191E-5	0	0
Harryflintia	D_0__Bacteria, D_1__Firmicutes, D_2__Clostridia, D_3__Clostridiales, D_4__Ruminococcaceae, D_5__Harryflintia	456	0	0	0	0	0	0	0	0	1.528E-5	0	0	0	0	6.034E-6	2.558E-5	6.874E-6	0	8.875E-6	0	2.255E-5	3.816E-5	3.406E-5	2.452E-5	8.194E-6	2.513E-5	5.947E-5	0	0	0	0	0	0	0	0	0	0	0	0	0	0	1.222E-5	0	1.358E-5	0	2.52E-5	6.352E-6	0
Hydrogenoanaerobacterium	D_0__Bacteria, D_1__Firmicutes, D_2__Clostridia, D_3__Clostridiales, D_4__Ruminococcaceae, D_5__Hydrogenoanaerobacterium	12858	0	0	0	3.714E-4	0	0	0	0	1.223E-3	5.281E-4	6.424E-4	5.134E-4	5.086E-4	5.43E-4	7.589E-4	6.736E-4	5.156E-4	8.786E-4	6.449E-4	7.292E-4	3.816E-5	3.406E-5	4.904E-5	1.639E-5	1.256E-5	8.496E-6	0	0	0	0	0	0	0	0	0	0	0	0	0	0	7.335E-5	1.3E-3	1.568E-3	0	6.301E-5	6.733E-4	0
Intestinimonas	D_0__Bacteria, D_1__Firmicutes, D_2__Clostridia, D_3__Clostridiales, D_4__Ruminococcaceae, D_5__Intestinimonas	5792	0	2.856E-4	0	0	0	0	0	6.133E-5	3.26E-4	2.746E-4	4.282E-4	4.149E-4	3.258E-4	5.189E-4	3.24E-4	3.162E-4	3.187E-4	2.574E-4	2.345E-4	3.308E-4	2.366E-4	2.044E-4	2.158E-4	2.786E-4	2.764E-4	1.869E-4	0	0	0	0	0	0	0	0	0	0	0	0	0	0	2.567E-4	3.294E-4	4.005E-4	0	2.142E-4	4.319E-4	0
Negativibacillus	D_0__Bacteria, D_1__Firmicutes, D_2__Clostridia, D_3__Clostridiales, D_4__Ruminococcaceae, D_5__Negativibacillus	3123	0	8.977E-5	0	3.714E-4	0	0	0	0	3.005E-4	1.373E-4	2.003E-4	2.039E-4	1.589E-4	1.267E-4	1.62E-4	1.581E-4	1.969E-4	2.929E-4	2.931E-4	2.105E-4	5.113E-4	3.321E-4	5.64E-4	1.639E-4	2.01E-4	1.444E-4	0	0	0	0	0	0	0	0	0	0	0	0	0	0	3.117E-4	4.075E-4	3.123E-4	0	2.772E-4	2.287E-4	0
Oscillibacter	D_0__Bacteria, D_1__Firmicutes, D_2__Clostridia, D_3__Clostridiales, D_4__Ruminococcaceae, D_5__Oscillibacter	67878	0	7.508E-4	0	3.157E-3	0	0.0129310345	6.211E-3	0	7.463E-3	8.111E-3	7.563E-3	8.678E-3	7.86E-3	9.141E-3	7.009E-3	8.441E-3	6.487E-3	6.044E-3	6.533E-3	7.45E-3	2.839E-3	2.504E-3	3.247E-3	3.081E-3	3.531E-3	3.093E-3	0	0	0	0	0	0	0	5.516E-6	0	0	0	0	0	5.467E-6	2.671E-3	8.799E-3	8.194E-3	0	2.419E-3	7.558E-3	0
Oscillospira	D_0__Bacteria, D_1__Firmicutes, D_2__Clostridia, D_3__Clostridiales, D_4__Ruminococcaceae, D_5__Oscillospira	3197	0	2.611E-4	0	0	0	0	0	0	1.528E-4	1.267E-4	1.381E-4	2.25E-4	1.669E-4	2.233E-4	1.791E-4	1.65E-4	1.687E-4	1.953E-4	8.376E-5	1.353E-4	3.51E-4	2.214E-4	4.659E-4	4.507E-4	1.759E-4	4.163E-4	0	0	0	0	0	0	0	0	0	0	0	0	0	0	2.934E-4	1.821E-4	1.222E-4	0	4.347E-4	1.334E-4	0
Papillibacter	D_0__Bacteria, D_1__Firmicutes, D_2__Clostridia, D_3__Clostridiales, D_4__Ruminococcaceae, D_5__Papillibacter	278	0	0	0	0	0	0	0	0	1.019E-5	1.584E-5	1.381E-5	2.11E-5	0	0	3.411E-5	0	2.812E-5	8.875E-6	0	7.517E-6	7.631E-6	8.516E-6	0	3.278E-5	3.769E-5	0	0	0	0	0	0	0	0	0	0	0	0	0	0	0	5.501E-5	0	2.037E-5	0	1.89E-5	1.27E-5	0
Phocea	D_0__Bacteria, D_1__Firmicutes, D_2__Clostridia, D_3__Clostridiales, D_4__Ruminococcaceae, D_5__Phocea	716	0	0	0	0	0	0	0	0	6.113E-5	4.224E-5	6.907E-6	3.516E-5	3.974E-5	6.034E-5	4.264E-5	3.437E-5	1.875E-5	2.663E-5	1.591E-4	3.759E-5	0	0	3.923E-5	0	1.256E-5	1.699E-5	0	0	0	0	0	0	0	0	0	0	0	0	0	0	0	6.069E-5	1.29E-4	0	0	6.352E-5	0
Pseudoflavonifractor	D_0__Bacteria, D_1__Firmicutes, D_2__Clostridia, D_3__Clostridiales, D_4__Ruminococcaceae, D_5__Pseudoflavonifractor	651	0	0	0	1.857E-4	0	0	0	0	6.113E-5	7.921E-5	1.174E-4	6.329E-5	7.153E-5	1.991E-4	5.116E-5	1.1E-4	6.562E-5	5.325E-5	3.35E-5	1.203E-4	1.297E-4	7.664E-5	1.128E-4	8.194E-5	1.131E-4	1.274E-4	0	0	0	0	0	0	0	0	0	0	0	0	0	0	1.65E-4	4.335E-5	1.086E-4	0	1.575E-4	6.987E-5	0
Ruminiclostridium	D_0__Bacteria, D_1__Firmicutes, D_2__Clostridia, D_3__Clostridiales, D_4__Ruminococcaceae, D_5__Ruminiclostridium	28330	0	1.469E-4	0	7.428E-4	0	0	0	2.453E-4	7.386E-4	3.232E-3	5.236E-3	5.802E-3	6.358E-3	6.064E-3	6.02E-3	5.052E-3	3.497E-3	4.943E-3	4.95E-3	4.991E-3	2.747E-4	1.959E-4	2.992E-4	3.032E-4	3.141E-4	2.974E-4	0	0	0	0	0	0	0	0	0	0	0	0	0	0	1.834E-4	1.413E-3	1.466E-3	0	1.386E-4	6.606E-3	0
Ruminiclostridium 1	D_0__Bacteria, D_1__Firmicutes, D_2__Clostridia, D_3__Clostridiales, D_4__Ruminococcaceae, D_5__Ruminiclostridium 1	8210	0	8.732E-4	0	0	0	0	0	4.907E-4	4.992E-4	1.531E-4	2.417E-4	2.602E-4	2.146E-4	2.474E-4	1.961E-4	1.718E-4	1.219E-4	1.775E-4	3.015E-4	1.579E-4	8.089E-4	4.258E-4	7.062E-4	3.605E-4	6.785E-4	3.738E-4	0	0	0	0	0	0	0	0	0	0	0	0	0	0	9.168E-4	4.161E-4	3.734E-4	0	8.38E-4	1.969E-4	0
Ruminiclostridium 5	D_0__Bacteria, D_1__Firmicutes, D_2__Clostridia, D_3__Clostridiales, D_4__Ruminococcaceae, D_5__Ruminiclostridium 5	20117	0	5.386E-4	0	1.671E-3	0	0	0	6.133E-5	1.34E-3	8.291E-4	1.243E-3	1.041E-3	8.663E-4	1.008E-3	2.379E-3	2.557E-3	2.709E-3	1.89E-3	3.359E-3	2.15E-3	5.266E-4	4.002E-4	6.032E-4	2.95E-4	6.031E-4	3.568E-4	0	0	0	0	0	0	0	0	0	0	0	0	0	0	4.951E-4	1.352E-3	1.269E-3	0	5.86E-4	1.01E-3	0
Ruminiclostridium 6	D_0__Bacteria, D_1__Firmicutes, D_2__Clostridia, D_3__Clostridiales, D_4__Ruminococcaceae, D_5__Ruminiclostridium 6	62092	0	0	0	2.228E-3	0	0	0	0	7.835E-3	3.776E-3	4.386E-3	4.163E-3	3.648E-3	4.26E-3	3.948E-3	3.43E-3	3.206E-3	3.452E-3	4.389E-3	4.36E-3	0	0	0	0	0	0	0	0	6.198E-6	0	0	0	0	0	0	0	0	0	0	0	0	8.713E-3	9.341E-3	0	0	4.452E-3	0
Ruminiclostridium 9	D_0__Bacteria, D_1__Firmicutes, D_2__Clostridia, D_3__Clostridiales, D_4__Ruminococcaceae, D_5__Ruminiclostridium 9	26917	0	1.918E-3	0	0	0	0	0	5.827E-4	7.488E-4	6.706E-4	6.631E-4	7.877E-4	5.961E-4	7.603E-4	7.845E-4	1.127E-3	9.562E-4	7.633E-4	9.548E-4	7.893E-4	1.45E-3	1.439E-3	1.574E-3	1.385E-3	1.156E-3	1.487E-3	0	0	0	0	0	0	0	0	0	0	0	0	0	0	2.158E-3	9.103E-4	1.032E-3	0	2.413E-3	7.431E-4	0
Ruminococcaceae NK4A214 group	D_0__Bacteria, D_1__Firmicutes, D_2__Clostridia, D_3__Clostridiales, D_4__Ruminococcaceae, D_5__Ruminococcaceae NK4A214 group	89289	0	1.379E-3	0	1.857E-4	0	0	0	3.067E-4	0.0110794716	1.906E-3	2.507E-3	2.215E-3	2.042E-3	2.07E-3	2.064E-3	1.732E-3	1.35E-3	2.237E-3	2.077E-3	2.285E-3	1.152E-3	1.013E-3	1.27E-3	8.767E-4	8.167E-4	9.686E-4	0	0	0	0	0	0	0	0	0	0	0	0	0	0	1.834E-3	0.0107153075	0.012015967	0	2.117E-3	1.772E-3	0
Ruminococcaceae UCG-002	D_0__Bacteria, D_1__Firmicutes, D_2__Clostridia, D_3__Clostridiales, D_4__Ruminococcaceae, D_5__Ruminococcaceae UCG-002	264834	0	0.0156603204	0	0.0120705664	0	0	0	3.465E-3	0.011278138	0.0192160445	0.0249136621	0.025099865	0.0233890708	0.0266152584	0.024848428	0.0235221336	0.0213368332	0.0232436366	0.0229155325	0.0234988123	0.0277016766	0.0248405419	0.0285569963	0.0265805775	0.0284454272	0.0274516135	6.254E-6	5.581E-6	0	0	0	0	0	5.516E-6	0	0	1.094E-5	5.875E-5	5.236E-5	3.827E-5	0.0279265073	0.0169052181	0.0147246511	0	0.0285291245	0.0240787083	0
Ruminococcaceae UCG-003	D_0__Bacteria, D_1__Firmicutes, D_2__Clostridia, D_3__Clostridiales, D_4__Ruminococcaceae, D_5__Ruminococcaceae UCG-003	44004	0.0357142857	2.693E-4	0	1.114E-3	0	0	0	3.067E-5	5.165E-3	3.786E-3	3.64E-3	3.945E-3	3.394E-3	3.759E-3	3.343E-3	3.568E-3	3.122E-3	3.213E-3	3.241E-3	3.187E-3	3.51E-4	5.535E-4	2.697E-4	4.998E-4	5.528E-4	4.758E-4	0	0	0	0	0	0	0	0	0	0	0	0	0	0	2.078E-4	5.774E-3	5.56E-3	0	3.906E-4	3.493E-3	0
Ruminococcaceae UCG-004	D_0__Bacteria, D_1__Firmicutes, D_2__Clostridia, D_3__Clostridiales, D_4__Ruminococcaceae, D_5__Ruminococcaceae UCG-004	1221	0	6.61E-4	0	0	0	0	0	0	8.15E-5	7.393E-5	5.526E-5	1.055E-4	4.768E-5	5.43E-5	2.558E-5	1.1E-4	9.375E-5	1.154E-4	1.34E-4	1.128E-4	6.868E-5	7.664E-5	4.414E-5	6.555E-5	8.795E-5	1.105E-4	6.254E-6	0	0	0	0	0	1.321E-5	0	0	0	0	0	0	0	1.528E-4	4.335E-5	3.394E-5	2.053E-5	6.301E-5	1.016E-4	3.4E-5
Ruminococcaceae UCG-005	D_0__Bacteria, D_1__Firmicutes, D_2__Clostridia, D_3__Clostridiales, D_4__Ruminococcaceae, D_5__Ruminococcaceae UCG-005	170499	0.0357142857	7.932E-3	0.0119047619	2.971E-3	0	0	0	2.545E-3	0.0114003943	0.0186563026	0.021363448	0.0186719365	0.0191054455	0.0217399175	0.0212840344	0.021748694	0.0183556764	0.0201728851	0.020830018	0.0189433803	0.0145758133	0.0137700227	0.0148253134	0.0145521287	0.01231295	0.0149365325	6.254E-6	5.581E-6	0	0	8.079E-6	0	0	0	0	0	0	5.341E-6	0	5.467E-6	8.826E-3	0.0109840571	0.0120091783	0	9.237E-3	0.0201852111	0
Ruminococcaceae UCG-007	D_0__Bacteria, D_1__Firmicutes, D_2__Clostridia, D_3__Clostridiales, D_4__Ruminococcaceae, D_5__Ruminococcaceae UCG-007	349	0	3.264E-5	0	0	0	0	0	0	0	0	0	0	0	0	0	0	0	0	0	0	9.921E-5	2.81E-4	1.373E-4	1.475E-4	1.508E-4	9.346E-5	0	0	0	0	0	0	0	0	0	0	0	0	0	0	1.528E-4	0	0	0	1.008E-4	0	0
Ruminococcaceae UCG-008	D_0__Bacteria, D_1__Firmicutes, D_2__Clostridia, D_3__Clostridiales, D_4__Ruminococcaceae, D_5__Ruminococcaceae UCG-008	163	0	0	0	0	0	0	0	0	1.019E-5	0	0	0	0	3.017E-5	1.705E-5	2.75E-5	0	8.875E-6	0	0	0	0	0	0	0	0	0	0	0	0	0	0	0	0	0	0	0	0	0	0	0	2.601E-5	0	0	0	1.27E-5	0
Ruminococcaceae UCG-009	D_0__Bacteria, D_1__Firmicutes, D_2__Clostridia, D_3__Clostridiales, D_4__Ruminococcaceae, D_5__Ruminococcaceae UCG-009	3970	0	8.161E-5	0	0	0	0	0	0	3.973E-4	2.218E-4	2.141E-4	3.376E-4	2.146E-4	3.56E-4	2.132E-4	4.193E-4	2.906E-4	2.574E-4	2.178E-4	3.232E-4	2.137E-4	2.129E-4	1.913E-4	1.721E-4	1.005E-4	2.039E-4	0	0	0	0	0	0	0	0	0	0	0	0	0	0	1.711E-4	3.641E-4	3.87E-4	0	1.449E-4	2.223E-4	0
Ruminococcaceae UCG-010	D_0__Bacteria, D_1__Firmicutes, D_2__Clostridia, D_3__Clostridiales, D_4__Ruminococcaceae, D_5__Ruminococcaceae UCG-010	98920	0	1.901E-3	0	2.043E-3	0	4.31E-3	0	3.987E-4	0.0153991921	0.011242363	0.0105953861	0.010844492	9.934E-3	0.0114522241	8.578E-3	0.010943085	0.0104434236	9.603E-3	0.0109887349	0.0114938208	2.312E-3	1.218E-3	1.947E-3	1.147E-3	2.061E-3	1.215E-3	0	0	6.198E-6	0	8.079E-6	0	6.604E-6	0	0	0	0	0	0	0	2.592E-3	0.0165671137	0.0159398251	0	2.634E-3	0.0112866961	0
Ruminococcaceae UCG-011	D_0__Bacteria, D_1__Firmicutes, D_2__Clostridia, D_3__Clostridiales, D_4__Ruminococcaceae, D_5__Ruminococcaceae UCG-011	4161	0	2.203E-4	0	0	0	0	0	9.2E-5	4.075E-4	6.125E-4	5.733E-4	5.908E-4	6.199E-4	5.189E-4	5.031E-4	4.674E-4	4.594E-4	6.568E-4	6.449E-4	6.239E-4	2.366E-4	7.664E-5	1.373E-4	1.557E-4	2.136E-4	1.02E-4	0	0	0	0	0	0	0	0	0	0	1.094E-5	3.738E-5	1.047E-5	2.187E-5	2.812E-4	5.895E-4	4.481E-4	0	3.339E-4	9.21E-4	0
Ruminococcaceae UCG-013	D_0__Bacteria, D_1__Firmicutes, D_2__Clostridia, D_3__Clostridiales, D_4__Ruminococcaceae, D_5__Ruminococcaceae UCG-013	27074	0	2.53E-4	0	0	0	0	0	0	2.267E-3	1.489E-3	1.312E-3	1.378E-3	1.319E-3	1.508E-3	1.705E-3	1.409E-3	1.275E-3	1.287E-3	1.558E-3	1.323E-3	1.374E-4	5.961E-5	1.373E-4	1.475E-4	1.256E-4	7.647E-5	0	0	0	0	0	0	0	5.516E-6	0	0	0	0	0	0	2.812E-4	2.705E-3	2.525E-3	0	3.906E-4	1.683E-3	0
Ruminococcaceae UCG-014	D_0__Bacteria, D_1__Firmicutes, D_2__Clostridia, D_3__Clostridiales, D_4__Ruminococcaceae, D_5__Ruminococcaceae UCG-014	239582	0	0.0106496707	0	8.171E-3	0	0	0	2.515E-3	0.037339093	0.0211117741	0.0227034121	0.0173990098	0.0208936008	0.0189884874	0.0200305276	0.0186486115	0.01904003	0.0249653875	0.0258469785	0.0232131581	0.0157357733	9.836E-3	0.0153353473	9.316E-3	0.0142855348	9.822E-3	0	0	0	0	8.079E-6	0	0	5.516E-6	0	9.056E-6	5.469E-6	0	5.236E-6	5.467E-6	0.0198095448	0.0407545796	0.0381999131	0	0.0195129635	0.0214872779	6.8E-6
Ruminococcaceae V9D2013 group	D_0__Bacteria, D_1__Firmicutes, D_2__Clostridia, D_3__Clostridiales, D_4__Ruminococcaceae, D_5__Ruminococcaceae V9D2013 group	555	0	1.632E-5	0	0	0	0	0	0	4.585E-5	7.921E-5	7.598E-5	7.736E-5	7.153E-5	1.026E-4	3.411E-5	5.499E-5	4.687E-5	7.1E-5	4.188E-5	3.759E-5	1.068E-4	1.107E-4	3.923E-5	5.736E-5	1.508E-4	9.346E-5	0	0	0	0	0	0	0	0	0	0	0	0	0	0	6.112E-5	4.335E-5	4.073E-5	0	2.52E-5	5.716E-5	0
Ruminococcus 1	D_0__Bacteria, D_1__Firmicutes, D_2__Clostridia, D_3__Clostridiales, D_4__Ruminococcaceae, D_5__Ruminococcus 1	219822	0	0.0355886697	0.0238095238	4.271E-3	0	0	0	4.815E-3	5.186E-3	3.079E-3	3.288E-3	1.73E-3	1.248E-3	1.34E-3	1.765E-3	1.925E-3	2.053E-3	4.89E-3	5.201E-3	4.773E-3	0.0444447836	0.0390959644	0.0442993899	0.0235816591	0.0412860751	0.0230505191	2.501E-5	1.116E-5	0	0	0	0	1.981E-5	0	0	0	1.367E-4	1.549E-4	6.283E-5	1.093E-4	0.0367708181	5.158E-3	4.711E-3	1.369E-5	0.0362599628	2.934E-3	2.72E-5
Ruminococcus 2	D_0__Bacteria, D_1__Firmicutes, D_2__Clostridia, D_3__Clostridiales, D_4__Ruminococcaceae, D_5__Ruminococcus 2	89153	0	0.0120533055	0.0119047619	2.971E-3	0	0	0.0124223602	2.085E-3	6.041E-3	6.395E-3	6.79E-3	5.978E-3	5.961E-3	5.672E-3	5.696E-3	7.224E-3	6.919E-3	7.393E-3	8.216E-3	8.615E-3	5.067E-3	2.453E-3	4.703E-3	2.688E-3	4.008E-3	2.659E-3	0	5.581E-6	0	0	0	0	0	0	0	0	0	5.341E-6	0	0	6.387E-3	7.499E-3	6.755E-3	0	5.62E-3	5.589E-3	0
Saccharofermentans	D_0__Bacteria, D_1__Firmicutes, D_2__Clostridia, D_3__Clostridiales, D_4__Ruminococcaceae, D_5__Saccharofermentans	46	0	0	0	0	0	0	0	0	0	0	0	0	0	0	0	0	0	0	0	0	0	0	0	0	0	0	0	0	0	0	0	0	0	0	0	0	0	0	0	0	0	0	0	0	0	0	0
Subdoligranulum	D_0__Bacteria, D_1__Firmicutes, D_2__Clostridia, D_3__Clostridiales, D_4__Ruminococcaceae, D_5__Subdoligranulum	295437	0	0.0359558998	0	0.0217270195	0	0	0	7.115E-3	0.0159595332	0.019337498	0.0187802183	0.0173286823	0.0218949677	0.0200987136	0.0163808614	0.0168339291	0.0158620043	0.0181050091	0.0196239374	0.0180337974	0.0199482597	0.0212724284	0.0183317967	0.026211858	0.0191227651	0.0260582168	6.254E-6	5.581E-6	0	6.923E-6	8.079E-6	8.379E-6	0	0	0	0	8.75E-5	3.204E-5	7.854E-5	6.014E-5	0.0308970222	0.0145298182	0.012932439	0	0.0304949123	0.0163044169	0
UBA1819	D_0__Bacteria, D_1__Firmicutes, D_2__Clostridia, D_3__Clostridiales, D_4__Ruminococcaceae, D_5__UBA1819	5606	0	1.632E-4	0	0	0	0	0	0	5.094E-4	1.584E-4	2.141E-4	1.266E-4	2.384E-4	1.146E-4	1.109E-4	1.65E-4	1.875E-4	1.331E-4	2.429E-4	2.03E-4	1.145E-4	1.873E-4	1.52E-4	1.639E-4	1.256E-4	1.784E-4	0	0	0	0	0	0	0	0	0	0	0	0	0	0	1.589E-4	5.722E-4	5.499E-4	0	1.575E-4	1.842E-4	0
uncultured-18	D_0__Bacteria, D_1__Firmicutes, D_2__Clostridia, D_3__Clostridiales, D_4__Ruminococcaceae, D_5__uncultured	96644	0	6.724E-3	0	2.043E-3	0	0	0	6.44E-4	6.098E-3	4.911E-3	4.904E-3	5.134E-3	4.164E-3	5.292E-3	4.937E-3	5.059E-3	4.669E-3	4.677E-3	5.226E-3	5.255E-3	7.044E-3	6.387E-3	7.896E-3	6.94E-3	7.438E-3	6.211E-3	0	0	0	0	0	0	0	0	0	0	5.469E-6	0	0	0	8.093E-3	6.961E-3	6.409E-3	0	8.033E-3	5.691E-3	6.8E-6
uncultured bacterium-10	D_0__Bacteria, D_1__Firmicutes, D_2__Clostridia, D_3__Clostridiales, D_4__Ruminococcaceae, D_5__uncultured bacterium	33	0	0	0	0	0	0	0	0	1.019E-5	1.056E-5	0	0	0	0	8.527E-6	0	0	0	0	0	0	0	9.808E-6	3.278E-5	0	0	0	0	0	0	0	0	0	0	0	0	0	0	0	0	0	8.669E-6	0	0	0	0	0
Syntrophomonas	D_0__Bacteria, D_1__Firmicutes, D_2__Clostridia, D_3__Clostridiales, D_4__Syntrophomonadaceae, D_5__Syntrophomonas	106	0	0	0	0	0	0	0	0	1.019E-5	1.584E-5	6.907E-6	0	0	0	8.527E-6	0	1.875E-5	0	1.675E-5	0	0	0	0	0	0	0	0	0	0	0	0	0	0	0	0	0	0	0	0	0	0	0	2.037E-5	0	0	1.27E-5	0
Ambiguous_taxa-12	D_0__Bacteria, D_1__Firmicutes, D_2__Clostridia, D_3__DTU014, Ambiguous_taxa, Ambiguous_taxa	4149	0	2.122E-4	0	0	0	0	0	0	4.534E-4	3.168E-4	3.039E-4	2.743E-4	3.02E-4	2.836E-4	1.109E-4	3.712E-4	2.719E-4	2.13E-4	2.01E-4	3.007E-4	3.053E-4	1.703E-4	1.913E-4	2.212E-4	1.382E-4	3.144E-4	0	0	0	0	0	0	0	0	0	0	0	0	0	0	4.034E-4	4.595E-4	4.548E-4	0	3.591E-4	2.795E-4	0
Thermoanaerobacterium	D_0__Bacteria, D_1__Firmicutes, D_2__Clostridia, D_3__Thermoanaerobacterales, D_4__Family III, D_5__Thermoanaerobacterium	115	0	0	0	0	0.0638977636	0	0	0	0	0	0	0	0	0	0	0	0	0	0	0	0	0	0	0	0	0	0	0	0	0	0	0	0	0	0	0	0	0	0	0	0	0	0	0	0	0	0
Ambiguous_taxa-13	D_0__Bacteria, D_1__Firmicutes, D_2__Erysipelotrichia, D_3__Erysipelotrichales, D_4__Erysipelotrichaceae, Ambiguous_taxa	3	0	0	0	0	0	0	0	0	0	0	0	0	0	0	0	0	0	0	0	0	0	0	0	0	0	0	0	0	0	0	0	0	0	0	0	0	0	0	0	0	0	0	0	0	0	0	0
[Anaerorhabdus] furcosa group	D_0__Bacteria, D_1__Firmicutes, D_2__Erysipelotrichia, D_3__Erysipelotrichales, D_4__Erysipelotrichaceae, D_5__[Anaerorhabdus] furcosa group	10	0	0	0	0	0	0	0	0	0	1.056E-5	0	0	0	1.207E-5	0	1.375E-5	0	0	0	0	0	0	0	0	0	0	0	0	0	0	0	0	0	0	0	0	0	0	0	0	0	0	0	0	0	0	0
[Clostridium] innocuum group	D_0__Bacteria, D_1__Firmicutes, D_2__Erysipelotrichia, D_3__Erysipelotrichales, D_4__Erysipelotrichaceae, D_5__[Clostridium] innocuum group	206	0	8.161E-6	0	0	0	0	0	0	2.038E-5	0	0	7.033E-6	0	1.207E-5	1.705E-5	1.375E-5	9.375E-6	2.663E-5	3.35E-5	2.255E-5	0	0	0	0	0	0	0	0	0	0	0	0	0	0	0	0	0	0	0	0	6.112E-6	1.734E-5	1.358E-5	0	0	0	0
Asteroleplasma	D_0__Bacteria, D_1__Firmicutes, D_2__Erysipelotrichia, D_3__Erysipelotrichales, D_4__Erysipelotrichaceae, D_5__Asteroleplasma	450	0	0	0	0	0	0	0	0	3.566E-5	3.168E-5	6.216E-5	7.033E-6	7.947E-6	0	1.705E-5	4.124E-5	9.375E-6	8.875E-6	8.376E-6	3.007E-5	0	0	0	0	0	0	0	0	0	0	0	0	0	0	0	0	0	0	0	0	0	0	2.715E-5	0	0	1.27E-5	0
Bulleidia	D_0__Bacteria, D_1__Firmicutes, D_2__Erysipelotrichia, D_3__Erysipelotrichales, D_4__Erysipelotrichaceae, D_5__Bulleidia	2	0	0	0	0	0	0	0	0	0	0	0	0	0	0	0	0	0	0	0	0	0	0	0	0	0	0	0	0	0	0	0	0	0	0	0	0	0	0	0	0	0	0	0	0	0	0	0
Coprobacillus	D_0__Bacteria, D_1__Firmicutes, D_2__Erysipelotrichia, D_3__Erysipelotrichales, D_4__Erysipelotrichaceae, D_5__Coprobacillus	10	0	0	0	0	0	0	0	0	0	0	0	0	0	0	0	0	0	0	0	0	0	0	0	0	0	0	0	0	0	0	0	0	0	0	0	0	0	0	0	0	0	0	1.358E-5	0	0	0	0
Dielma	D_0__Bacteria, D_1__Firmicutes, D_2__Erysipelotrichia, D_3__Erysipelotrichales, D_4__Erysipelotrichaceae, D_5__Dielma	5553	0	1.714E-4	0	1.857E-4	0	0	0	0	1.136E-3	4.488E-4	7.252E-4	5.275E-4	6.358E-4	6.939E-4	5.202E-4	5.705E-4	5.25E-4	4.438E-4	5.528E-4	6.69E-4	6.105E-5	2.555E-5	7.847E-5	4.097E-5	2.513E-5	8.496E-5	0	0	0	0	0	0	0	0	0	0	0	0	0	0	7.946E-5	1.543E-3	1.466E-3	0	1.008E-4	6.733E-4	6.8E-6
Erysipelatoclostridium	D_0__Bacteria, D_1__Firmicutes, D_2__Erysipelotrichia, D_3__Erysipelotrichales, D_4__Erysipelotrichaceae, D_5__Erysipelatoclostridium	3171	0	1.224E-4	0	0	0	0	0	0	4.534E-4	3.538E-4	3.868E-4	2.602E-4	2.623E-4	3.379E-4	2.302E-4	2.956E-4	1.781E-4	2.929E-4	5.025E-4	3.232E-4	6.868E-5	2.555E-5	2.943E-5	8.194E-6	1.256E-5	1.699E-5	0	0	0	0	0	0	0	0	0	0	0	0	0	0	3.667E-5	3.468E-4	6.924E-4	0	6.301E-5	4.065E-4	0
Erysipelothrix	D_0__Bacteria, D_1__Firmicutes, D_2__Erysipelotrichia, D_3__Erysipelotrichales, D_4__Erysipelotrichaceae, D_5__Erysipelothrix	23	0	0	0	0	0	0	0	0	0	0	0	0	0	0	0	0	0	0	0	0	0	0	0	0	0	0	0	0	0	0	0	0	0	0	0	0	0	0	0	0	0	0	0	0	0	0	0
Erysipelotrichaceae UCG-003	D_0__Bacteria, D_1__Firmicutes, D_2__Erysipelotrichia, D_3__Erysipelotrichales, D_4__Erysipelotrichaceae, D_5__Erysipelotrichaceae UCG-003	28515	0	1.412E-3	0	3.714E-4	0	0	0	3.373E-4	1.997E-3	1.13E-3	1.471E-3	1.28E-3	9.457E-4	1.454E-3	1.04E-3	1.292E-3	8.625E-4	1.012E-3	1.499E-3	1.556E-3	1.717E-3	1.116E-3	1.829E-3	1.057E-3	1.068E-3	1.283E-3	0	0	0	0	0	0	0	0	0	0	0	0	0	0	1.968E-3	2.029E-3	2.227E-3	0	2.161E-3	1.518E-3	0
Erysipelotrichaceae UCG-004	D_0__Bacteria, D_1__Firmicutes, D_2__Erysipelotrichia, D_3__Erysipelotrichales, D_4__Erysipelotrichaceae, D_5__Erysipelotrichaceae UCG-004	7206	0	1.632E-5	0	7.428E-4	0	0	0	0	1.895E-3	1.991E-3	2.196E-3	1.667E-3	1.446E-3	2.027E-3	1.006E-3	1.691E-3	1.059E-3	1.101E-3	1.583E-3	1.609E-3	0	0	0	0	0	0	0	0	0	0	0	0	0	0	0	0	0	0	0	0	0	2.124E-3	2.2E-3	0	0	2.16E-3	0
Erysipelotrichaceae UCG-007	D_0__Bacteria, D_1__Firmicutes, D_2__Erysipelotrichia, D_3__Erysipelotrichales, D_4__Erysipelotrichaceae, D_5__Erysipelotrichaceae UCG-007	15	0	0	0	0	0	0	0	0	0	0	1.381E-5	0	0	0	0	0	0	0	0	1.503E-5	0	0	0	0	0	0	0	0	0	0	0	0	0	0	0	0	0	0	0	0	0	0	0	0	0	0	0
Faecalitalea	D_0__Bacteria, D_1__Firmicutes, D_2__Erysipelotrichia, D_3__Erysipelotrichales, D_4__Erysipelotrichaceae, D_5__Faecalitalea	82	0	0	0	0	0	0	0	0	5.094E-6	0	0	0	0	0	8.527E-6	3.437E-5	0	8.875E-6	0	1.503E-5	0	0	0	0	0	0	0	0	0	0	0	0	0	0	0	0	0	0	0	0	0	1.734E-5	6.789E-6	0	0	1.27E-5	0
Holdemanella	D_0__Bacteria, D_1__Firmicutes, D_2__Erysipelotrichia, D_3__Erysipelotrichales, D_4__Erysipelotrichaceae, D_5__Holdemanella	1874	0	0	0	0	0	0	0	0	4.279E-4	2.693E-4	3.868E-4	2.813E-4	1.669E-4	2.957E-4	1.791E-4	3.574E-4	1.969E-4	2.219E-4	2.345E-4	3.458E-4	0	0	0	0	0	0	0	0	0	0	0	0	0	0	0	0	0	0	0	0	0	4.855E-4	6.449E-4	0	0	3.62E-4	0
Holdemania	D_0__Bacteria, D_1__Firmicutes, D_2__Erysipelotrichia, D_3__Erysipelotrichales, D_4__Erysipelotrichaceae, D_5__Holdemania	4751	0	6.529E-5	0	0	0	0	0	0	6.113E-5	2.64E-5	4.144E-5	2.813E-5	2.384E-5	1.086E-4	4.264E-5	2.75E-5	9.375E-6	1.775E-5	1.675E-5	6.765E-5	2.671E-4	1.959E-4	2.648E-4	3.032E-4	8.795E-5	3.229E-4	0	0	0	0	0	0	0	0	0	0	0	0	0	0	2.017E-4	3.468E-5	6.11E-5	0	2.394E-4	1.905E-5	0
Merdibacter	D_0__Bacteria, D_1__Firmicutes, D_2__Erysipelotrichia, D_3__Erysipelotrichales, D_4__Erysipelotrichaceae, D_5__Merdibacter	312	0	5.712E-5	0	0	0	0	0	0	0	0	2.763E-5	0	0	6.034E-6	0	0	9.375E-6	0	0	0	4.579E-5	5.961E-5	7.847E-5	2.458E-5	1.256E-5	3.399E-5	0	0	0	0	0	0	0	0	0	0	0	0	0	0	3.056E-5	0	1.358E-5	0	9.451E-5	6.352E-6	0
Solobacterium	D_0__Bacteria, D_1__Firmicutes, D_2__Erysipelotrichia, D_3__Erysipelotrichales, D_4__Erysipelotrichaceae, D_5__Solobacterium	6	0	0	0	0	0	0	0	0	0	0	0	0	0	0	0	0	0	0	0	0	0	0	0	0	0	0	0	0	0	0	0	0	0	0	0	0	0	0	0	0	0	0	0	0	0	0	0
Turicibacter	D_0__Bacteria, D_1__Firmicutes, D_2__Erysipelotrichia, D_3__Erysipelotrichales, D_4__Erysipelotrichaceae, D_5__Turicibacter	10812	0	0	0.0119047619	0	0	0	0	2.453E-4	7.743E-4	6.442E-4	5.457E-4	9.002E-4	5.722E-4	5.189E-4	3.752E-4	5.43E-4	4.781E-4	4.793E-4	6.114E-4	6.014E-4	7.631E-6	8.516E-6	4.904E-6	8.194E-6	0	8.496E-6	0	0	0	0	0	0	0	0	0	0	0	0	0	0	6.112E-6	1.11E-3	1.045E-3	0	6.301E-6	9.464E-4	0
uncultured-19	D_0__Bacteria, D_1__Firmicutes, D_2__Erysipelotrichia, D_3__Erysipelotrichales, D_4__Erysipelotrichaceae, D_5__uncultured	22	0	0	0	0	0	0	0	0	0	0	0	0	0	0	0	0	0	0	0	0	0	0	0	0	0	0	0	0	0	0	0	0	0	0	0	0	0	0	0	0	0	0	0	0	0	0	0
uncultured bacterium-11	D_0__Bacteria, D_1__Firmicutes, D_2__Erysipelotrichia, D_3__Erysipelotrichales, D_4__Erysipelotrichaceae, D_5__uncultured bacterium	391	0	0	0	0	0	0	0	0	7.132E-5	1.584E-5	2.763E-5	3.516E-5	0	2.414E-5	2.558E-5	3.437E-5	1.875E-5	3.55E-5	6.7E-5	3.007E-5	0	0	0	0	0	0	0	0	0	0	0	0	0	0	0	0	0	0	0	0	0	4.335E-5	1.222E-4	0	0	1.27E-5	0
Phascolarctobacterium	D_0__Bacteria, D_1__Firmicutes, D_2__Negativicutes, D_3__Selenomonadales, D_4__Acidaminococcaceae, D_5__Phascolarctobacterium	233923	0	6.325E-3	0.0119047619	0	0	0	0	9.2E-5	0	0	0	0	0	0	0	0	0	0	0	0	0.0261067316	0.0230181642	0.0280910999	0.0166251516	0.0235956327	0.0160240616	0	0	0	0	0	0	6.604E-6	0	0	0	0	0	0	1.093E-5	7.885E-3	1.734E-5	1.358E-5	0	7.151E-3	1.27E-5	6.8E-6
Succiniclasticum	D_0__Bacteria, D_1__Firmicutes, D_2__Negativicutes, D_3__Selenomonadales, D_4__Acidaminococcaceae, D_5__Succiniclasticum	2	0	0	0	0	0	0	0	0	0	0	0	0	0	0	0	0	0	0	0	0	0	0	0	0	0	0	0	0	0	0	0	0	0	0	0	0	0	0	0	0	0	0	0	0	0	0	0
Anaerospora	D_0__Bacteria, D_1__Firmicutes, D_2__Negativicutes, D_3__Selenomonadales, D_4__Veillonellaceae, D_5__Anaerospora	6	0	0	0	0	0	0	0	1.84E-4	0	0	0	0	0	0	0	0	0	0	0	0	0	0	0	0	0	0	0	0	0	0	0	0	0	0	0	0	0	0	0	0	0	0	0	0	0	0	0
Anaerosporomusa	D_0__Bacteria, D_1__Firmicutes, D_2__Negativicutes, D_3__Selenomonadales, D_4__Veillonellaceae, D_5__Anaerosporomusa	2	0	0	0	0	0	0	0	0	0	0	0	0	0	0	0	0	0	0	0	0	1.526E-5	0	0	0	0	0	0	0	0	0	0	0	0	0	0	0	0	0	0	0	0	0	0	0	0	0	0
Dialister	D_0__Bacteria, D_1__Firmicutes, D_2__Negativicutes, D_3__Selenomonadales, D_4__Veillonellaceae, D_5__Dialister	86446	0	4.08E-5	0	5.571E-4	0	0	0	1.533E-4	6.317E-3	8.306E-3	9.566E-3	6.54E-3	5.221E-3	6.824E-3	5.526E-3	7.156E-3	5.362E-3	7.065E-3	8.426E-3	7.698E-3	0	0	0	0	0	0	0	0	6.198E-6	0	0	0	0	0	0	0	0	0	0	0	0	6.901E-3	6.938E-3	0	0	9.502E-3	0
Megasphaera	D_0__Bacteria, D_1__Firmicutes, D_2__Negativicutes, D_3__Selenomonadales, D_4__Veillonellaceae, D_5__Megasphaera	46	0	0	0	0	0	0	0	0	0	0	0	0	0	0	0	0	0	0	0	0	0	0	0	0	0	0	0	0	0	0	0	0	0	0	0	0	0	0	0	0	0	0	0	0	0	0	0
Selenomonas 3	D_0__Bacteria, D_1__Firmicutes, D_2__Negativicutes, D_3__Selenomonadales, D_4__Veillonellaceae, D_5__Selenomonas 3	87	0	0	0	0	0	0	0	0	0	0	0	0	0	0	0	0	0	0	0	0	0	0	0	0	0	0	0	0	0	0	0	0	0	0	0	0	0	0	0	0	0	0	0	0	0	0	0
uncultured-20	D_0__Bacteria, D_1__Firmicutes, D_2__Negativicutes, D_3__Selenomonadales, D_4__Veillonellaceae, D_5__uncultured	6	0	0	0	0	0	0	0	0	0	0	0	0	0	0	0	0	0	0	0	0	0	0	0	0	0	0	0	0	0	0	0	0	0	0	0	0	0	0	0	0	0	0	0	0	0	0	0
Veillonella	D_0__Bacteria, D_1__Firmicutes, D_2__Negativicutes, D_3__Selenomonadales, D_4__Veillonellaceae, D_5__Veillonella	2784017	0.0714285714	4.79E-3	0	0.0402971216	0.0814696486	0	0	0.160267419	8.15E-5	9.505E-5	1.105E-4	9.143E-5	8.742E-5	1.086E-4	5.969E-5	4.812E-5	9.375E-6	6.213E-5	6.7E-5	3.759E-5	6.105E-5	4.258E-5	8.828E-5	3.278E-5	3.769E-5	6.797E-5	0.0670581467	0.0783907764	0.0692747749	0.0545635814	0.0642091402	0.0650159209	0.077337595	0.0742661092	0	0	0.1962814098	0.193763218	0.2139042193	0.1932099609	6.723E-5	1.387E-4	1.29E-4	0.0488520888	4.41E-5	1.08E-4	0.0457769225
Fusobacterium	D_0__Bacteria, D_1__Fusobacteria, D_2__Fusobacteriia, D_3__Fusobacteriales, D_4__Fusobacteriaceae, D_5__Fusobacterium	570167	0	1.795E-3	0	0.0202414113	1.597E-3	4.31E-3	0	0.0605066241	0	0	2.072E-5	0	0	0	1.705E-5	0	0	0	8.376E-6	0	0	0	1.471E-5	0	1.256E-5	0	0	0	0	0	8.079E-6	0	0	0	0	0	0.114483362	0.1149516139	0.1024306465	0.1067107673	6.112E-6	8.669E-6	0	2.737E-5	0	1.27E-5	1.36E-5
Leptotrichia	D_0__Bacteria, D_1__Fusobacteria, D_2__Fusobacteriia, D_3__Fusobacteriales, D_4__Leptotrichiaceae, D_5__Leptotrichia	5	0	0	0	0	0	0	0	0	0	0	0	0	0	0	0	0	0	0	0	0	0	0	0	0	0	0	0	0	0	0	0	0	0	0	0	0	0	0	0	0	0	0	0	0	0	0	0
Victivallis	D_0__Bacteria, D_1__Lentisphaerae, D_2__Lentisphaeria, D_3__Victivallales, D_4__Victivallaceae, D_5__Victivallis	365	0	6.529E-5	0	0	0	0	0	0	0	0	0	0	0	0	0	0	0	0	0	0	5.342E-5	4.258E-5	5.395E-5	1.229E-4	3.769E-5	7.647E-5	0	0	0	0	0	0	0	0	0	0	0	0	0	0	6.112E-5	0	0	0	2.52E-5	0	0
uncultured soil bacterium	D_0__Bacteria, D_1__Patescibacteria, D_2__Berkelbacteria, D_3__uncultured soil bacterium, D_4__uncultured soil bacterium, D_5__uncultured soil bacterium	4	0	0	0	0	0	0	0	0	0	0	0	0	0	0	0	0	0	0	0	0	0	0	0	0	0	0	0	0	0	0	0	0	0	0	0	0	0	0	0	0	0	0	0	0	0	0	0
Ambiguous_taxa-14	D_0__Bacteria, D_1__Patescibacteria, D_2__Saccharimonadia, D_3__Saccharimonadales, Ambiguous_taxa, Ambiguous_taxa	9	0	0	0	0	0	0	0	1.227E-4	0	0	0	0	0	0	0	0	0	0	0	0	0	0	0	0	0	0	0	0	0	0	0	0	0	0	0	0	0	0	0	0	0	0	0	0	0	0	0
Ambiguous_taxa-15	D_0__Bacteria, D_1__Patescibacteria, D_2__Saccharimonadia, D_3__Saccharimonadales, D_4__Saccharimonadaceae, Ambiguous_taxa	8	0	0	0	0	0	0	0	0	0	0	0	0	0	0	0	0	0	0	0	0	0	0	0	0	0	0	0	0	0	0	0	0	0	0	0	0	0	0	0	0	0	0	0	0	0	0	0
candidate division TM7 single-cell isolate TM7a	D_0__Bacteria, D_1__Patescibacteria, D_2__Saccharimonadia, D_3__Saccharimonadales, D_4__Saccharimonadaceae, D_5__candidate division TM7 single-cell isolate TM7a	9	0	0	0	0	0	0	0	0	0	0	0	0	0	0	0	0	0	0	0	1.503E-5	0	0	0	0	0	0	0	0	0	0	0	0	0	0	0	0	0	0	0	0	0	0	0	0	0	0	0
Candidatus Saccharimonas	D_0__Bacteria, D_1__Patescibacteria, D_2__Saccharimonadia, D_3__Saccharimonadales, D_4__Saccharimonadaceae, D_5__Candidatus Saccharimonas	46	0	0	0	0	0	0	0	0	0	0	0	0	0	0	0	0	0	0	0	0	0	0	0	0	0	0	0	0	0	0	0	0	0	0	0	0	0	0	0	0	0	0	2.715E-5	0	0	1.27E-5	0
TM7 phylum sp. oral clone DR034	D_0__Bacteria, D_1__Patescibacteria, D_2__Saccharimonadia, D_3__Saccharimonadales, D_4__Saccharimonadaceae, D_5__TM7 phylum sp. oral clone DR034	629	0	0	0	0	0	0	0	0	0	0	2.763E-5	2.813E-5	1.589E-5	2.414E-5	0	0	0	8.875E-6	0	1.503E-5	0	0	0	0	0	0	0	0	0	0	0	0	0	0	0	0	0	0	0	0	0	0	2.037E-5	0	0	2.541E-5	0
uncultured bacterium-12	D_0__Bacteria, D_1__Patescibacteria, D_2__Saccharimonadia, D_3__Saccharimonadales, D_4__Saccharimonadaceae, D_5__uncultured bacterium	10	0	0	0	0	0	0	0	6.133E-5	0	0	0	0	0	0	0	0	0	1.775E-5	0	0	0	0	0	0	0	0	0	0	0	0	0	0	0	0	0	0	0	0	0	0	0	0	0	0	1.26E-5	0	0
uncultured Candidatus Saccharibacteria bacterium	D_0__Bacteria, D_1__Patescibacteria, D_2__Saccharimonadia, D_3__Saccharimonadales, D_4__Saccharimonadaceae, D_5__uncultured Candidatus Saccharibacteria bacterium	95	0	0	0	0	0	0	0	0	0	0	0	0	0	0	0	0	0	0	0	0	0	0	0	0	0	0	0	0	0	0	0	0	0	0	0	0	0	0	0	0	0	0	0	0	0	0	0
TM7 phylum sp. oral clone FR058	D_0__Bacteria, D_1__Patescibacteria, D_2__Saccharimonadia, D_3__Saccharimonadales, D_4__TM7 phylum sp. oral clone FR058, D_5__TM7 phylum sp. oral clone FR058	38	0	0	0	0	0	0	0	0	0	0	0	0	0	0	0	0	0	0	0	0	0	0	0	0	0	0	0	0	0	0	0	0	0	0	0	0	0	0	0	0	0	0	0	0	0	0	0
uncultured bacterium-13	D_0__Bacteria, D_1__Patescibacteria, D_2__Saccharimonadia, D_3__Saccharimonadales, D_4__uncultured bacterium, D_5__uncultured bacterium	40	0	0	0	0	0	0	0	2.147E-4	0	0	0	0	0	0	0	0	0	0	0	0	0	0	0	0	0	0	0	0	0	0	0	0	0	0	0	0	0	0	0	0	0	0	0	0	0	0	0
Fimbriiglobus	D_0__Bacteria, D_1__Planctomycetes, D_2__Planctomycetacia, D_3__Gemmatales, D_4__Gemmataceae, D_5__Fimbriiglobus	2	0	0	0	0	0	0	0	0	0	0	0	0	0	0	0	0	0	0	0	0	0	0	0	0	0	0	0	0	0	0	0	0	0	0	0	0	0	0	0	0	0	0	0	0	0	0	0
Gemmata	D_0__Bacteria, D_1__Planctomycetes, D_2__Planctomycetacia, D_3__Gemmatales, D_4__Gemmataceae, D_5__Gemmata	9	0	0	0	0	0	0	0	0	0	0	0	0	0	0	0	0	0	0	0	0	0	0	0	0	0	0	0	0	0	0	0	0	0	0	0	0	0	0	0	0	0	0	0	0	0	0	0
Blastopirellula	D_0__Bacteria, D_1__Planctomycetes, D_2__Planctomycetacia, D_3__Pirellulales, D_4__Pirellulaceae, D_5__Blastopirellula	3	0	0	0	0	4.792E-3	0	0	0	0	0	0	0	0	0	0	0	0	0	0	0	0	0	0	0	0	0	0	0	0	0	0	0	0	0	0	0	0	0	0	0	0	0	0	0	0	0	0
Pir4 lineage	D_0__Bacteria, D_1__Planctomycetes, D_2__Planctomycetacia, D_3__Pirellulales, D_4__Pirellulaceae, D_5__Pir4 lineage	2	0	0	0	0	0	0	0	0	0	0	0	0	0	0	0	0	0	0	0	0	0	0	0	0	0	0	0	0	0	0	0	0	0	0	0	0	0	0	0	0	0	0	0	0	0	0	0
Roseomonas	D_0__Bacteria, D_1__Proteobacteria, D_2__Alphaproteobacteria, D_3__Acetobacterales, D_4__Acetobacteraceae, D_5__Roseomonas	21	0	0	0	0	0	0	0	0	0	0	0	0	0	0	0	0	0	0	0	0	0	0	0	0	0	0	0	0	0	0	0	0	0	0	0	0	0	0	0	0	0	0	0	0	0	0	0
Azospirillum	D_0__Bacteria, D_1__Proteobacteria, D_2__Alphaproteobacteria, D_3__Azospirillales, D_4__Azospirillaceae, D_5__Azospirillum	12	0	0	0	0	0	0	0	0	0	0	0	0	0	0	0	0	0	0	0	0	0	0	0	0	0	0	0	0	0	0	0	0	0	0	0	0	0	0	0	0	0	0	0	0	0	0	0
Ambiguous_taxa-16	D_0__Bacteria, D_1__Proteobacteria, D_2__Alphaproteobacteria, D_3__Caulobacterales, D_4__Caulobacteraceae, Ambiguous_taxa	12	0	0	0	0	0	0	0	0	0	0	0	0	0	0	0	0	0	0	0	0	0	0	0	0	0	0	0	0	0	0	0	0	0	0	0	0	0	0	0	0	0	0	0	0	0	0	0
Brevundimonas	D_0__Bacteria, D_1__Proteobacteria, D_2__Alphaproteobacteria, D_3__Caulobacterales, D_4__Caulobacteraceae, D_5__Brevundimonas	37	0	0	0	0	0	0	0	0	0	0	0	0	0	0	0	0	0	0	0	0	0	0	0	0	0	0	0	0	0	0	0	0	0	0	0	0	0	0	0	0	0	0	0	0	0	0	0
Caulobacter	D_0__Bacteria, D_1__Proteobacteria, D_2__Alphaproteobacteria, D_3__Caulobacterales, D_4__Caulobacteraceae, D_5__Caulobacter	4	0	0	0	0	0	0	0	0	0	0	0	0	0	0	0	0	0	0	0	0	0	0	0	0	0	0	0	0	0	0	0	0	0	0	0.0134228188	0	0	0	0	0	0	0	0	0	0	0	0
uncultured-21	D_0__Bacteria, D_1__Proteobacteria, D_2__Alphaproteobacteria, D_3__Caulobacterales, D_4__Caulobacteraceae, D_5__uncultured	18	0	0	0	0	0	0	0	0	0	0	0	0	0	0	0	0	0	0	0	0	0	0	0	0	0	0	0	0	0	0	0	0	0	0	0	0	0	0	0	0	0	0	0	0	0	0	0
Hyphomonas	D_0__Bacteria, D_1__Proteobacteria, D_2__Alphaproteobacteria, D_3__Caulobacterales, D_4__Hyphomonadaceae, D_5__Hyphomonas	17	0	0	0	0	0	0	0	0	0	0	0	0	0	0	0	0	0	0	0	0	0	0	0	0	0	0	0	0	0	0	0	0	0	0	0	0	0	0	0	0	0	0	0	0	0	0	0
Reyranella	D_0__Bacteria, D_1__Proteobacteria, D_2__Alphaproteobacteria, D_3__Reyranellales, D_4__Reyranellaceae, D_5__Reyranella	2	0	0	0	0	3.195E-3	0	0	0	0	0	0	0	0	0	0	0	0	0	0	0	0	0	0	0	0	0	0	0	0	0	0	0	0	0	0	0	0	0	0	0	0	0	0	0	0	0	0
Chelatococcus	D_0__Bacteria, D_1__Proteobacteria, D_2__Alphaproteobacteria, D_3__Rhizobiales, D_4__Beijerinckiaceae, D_5__Chelatococcus	2	0	0	0	0	0	0	0	0	0	0	0	0	0	0	0	0	0	0	0	0	0	0	0	0	0	0	0	0	0	0	0	0	0	0	0	0	0	0	0	0	0	0	0	0	0	0	0
Methylobacterium	D_0__Bacteria, D_1__Proteobacteria, D_2__Alphaproteobacteria, D_3__Rhizobiales, D_4__Beijerinckiaceae, D_5__Methylobacterium	81	0	0	0	0	0	0.0517241379	0.0372670807	0	0	0	0	0	0	0	0	0	0	0	0	0	0	0	0	0	0	0	0	0	0	0	0	0	0	0	0.0402684564	0	0	0	0	0	0	0	0	0	0	0	0
Hyphomicrobium	D_0__Bacteria, D_1__Proteobacteria, D_2__Alphaproteobacteria, D_3__Rhizobiales, D_4__Hyphomicrobiaceae, D_5__Hyphomicrobium	21	0	0	0	0	3.195E-3	0	0	1.227E-4	0	0	0	0	0	0	0	0	0	0	0	0	0	0	0	0	0	0	0	0	0	0	0	0	0	0	0	0	0	0	0	0	0	0	0	0	0	0	0
Labrys	D_0__Bacteria, D_1__Proteobacteria, D_2__Alphaproteobacteria, D_3__Rhizobiales, D_4__Labraceae, D_5__Labrys	4	0	0	0	0	0	0	0	0	0	0	0	0	0	0	0	0	0	0	0	0	0	0	0	0	0	0	0	0	0	0	0	0	0	0	0	0	0	0	0	0	0	0	0	0	0	0	0
Ambiguous_taxa-17	D_0__Bacteria, D_1__Proteobacteria, D_2__Alphaproteobacteria, D_3__Rhizobiales, D_4__Rhizobiaceae, Ambiguous_taxa	2	0	0	0	0	0	0	0	0	0	0	0	0	0	0	0	0	0	0	0	0	0	0	0	0	0	0	0	0	0	0	0	0	0	0	0	0	0	0	0	0	0	0	0	0	0	0	0
Allorhizobium-Neorhizobium-Pararhizobium-Rhizobium	D_0__Bacteria, D_1__Proteobacteria, D_2__Alphaproteobacteria, D_3__Rhizobiales, D_4__Rhizobiaceae, D_5__Allorhizobium-Neorhizobium-Pararhizobium-Rhizobium	17	0	1.632E-5	0	0	0	0	0	0	0	0	0	0	0	0	0	0	0	0	0	0	0	0	0	0	0	0	0	0	0	0	0	0	0	0	0	0	0	0	0	0	0	0	0	0	0	0	0
Daeguia	D_0__Bacteria, D_1__Proteobacteria, D_2__Alphaproteobacteria, D_3__Rhizobiales, D_4__Rhizobiaceae, D_5__Daeguia	10	0	0	0	0	0.0159744409	0	0	0	0	0	0	0	0	0	0	0	0	0	0	0	0	0	0	0	0	0	0	0	0	0	0	0	0	0	0	0	0	0	0	0	0	0	0	0	0	0	0
Mesorhizobium	D_0__Bacteria, D_1__Proteobacteria, D_2__Alphaproteobacteria, D_3__Rhizobiales, D_4__Rhizobiaceae, D_5__Mesorhizobium	7	0	0	0	0	0	0	0	2.147E-4	0	0	0	0	0	0	0	0	0	0	0	0	0	0	0	0	0	0	0	0	0	0	0	0	0	0	0	0	0	0	0	0	0	0	0	0	0	0	0
Ochrobactrum	D_0__Bacteria, D_1__Proteobacteria, D_2__Alphaproteobacteria, D_3__Rhizobiales, D_4__Rhizobiaceae, D_5__Ochrobactrum	125	0	0	0	0	0	0	0	0	0	0	0	0	0	0	0	0	0	0	0	0	0	0	0	0	0	0	0	0	0	0	0	0	0	0	0	0	0	0	0	0	0	0	0	0	0	0	0
uncultured-22	D_0__Bacteria, D_1__Proteobacteria, D_2__Alphaproteobacteria, D_3__Rhizobiales, D_4__Rhizobiales Incertae Sedis, D_5__uncultured	4	0	0	0	0	0	0	0	0	0	0	0	0	0	0	0	0	0	0	0	0	0	0	0	0	0	0	0	0	0	0	0	0	0	0	0	0	0	0	0	0	0	0	0	0	0	0	0
Ambiguous_taxa-18	D_0__Bacteria, D_1__Proteobacteria, D_2__Alphaproteobacteria, D_3__Rhizobiales, D_4__Xanthobacteraceae, Ambiguous_taxa	10	0	0	0	0	0	0.0344827586	0	0	0	0	0	0	0	0	0	0	0	0	0	0	0	0	0	0	0	0	0	0	0	0	0	0	0	0	0	0	0	0	0	0	0	0	0	0	0	0	0
Afipia	D_0__Bacteria, D_1__Proteobacteria, D_2__Alphaproteobacteria, D_3__Rhizobiales, D_4__Xanthobacteraceae, D_5__Afipia	16	0	0	0	0	0	0	0	0	0	0	0	0	0	0	0	0	0	0	0	0	0	0	0	0	0	0	0	0	0	0	0	0	0	0	0	0	0	0	0	0	0	0	0	0	0	0	0
Blastochloris	D_0__Bacteria, D_1__Proteobacteria, D_2__Alphaproteobacteria, D_3__Rhizobiales, D_4__Xanthobacteraceae, D_5__Blastochloris	6	0	0	0	0	0	0	0	1.84E-4	0	0	0	0	0	0	0	0	0	0	0	0	0	0	0	0	0	0	0	0	0	0	0	0	0	0	0	0	0	0	0	0	0	0	0	0	0	0	0
Bradyrhizobium	D_0__Bacteria, D_1__Proteobacteria, D_2__Alphaproteobacteria, D_3__Rhizobiales, D_4__Xanthobacteraceae, D_5__Bradyrhizobium	22	0	0	0	0	0	0	0	0	0	0	0	0	0	0	0	0	0	0	0	0	0	0	0	0	0	0	0	0	0	0	0	0	0	0	0	0	0	0	0	0	0	0	0	0	0	0	0
Paracoccus	D_0__Bacteria, D_1__Proteobacteria, D_2__Alphaproteobacteria, D_3__Rhodobacterales, D_4__Rhodobacteraceae, D_5__Paracoccus	56	0	0	0	0	0	0	0	0	0	0	0	0	0	0	0	0	0	0	0	0	0	0	0	0	0	0	0	0	0	0	0	0	0	0	0	0	0	0	0	0	0	0	0	0	0	0	0
Rubellimicrobium	D_0__Bacteria, D_1__Proteobacteria, D_2__Alphaproteobacteria, D_3__Rhodobacterales, D_4__Rhodobacteraceae, D_5__Rubellimicrobium	22	0	0	0	0	0	0	0	0	0	0	0	0	0	0	0	0	0	0	0	0	0	0	0	0	0	0	0	0	0	0	0	0	0	0	0	0	0	0	0	0	0	0	0	0	0	0	0
uncultured-23	D_0__Bacteria, D_1__Proteobacteria, D_2__Alphaproteobacteria, D_3__Rhodobacterales, D_4__Rhodobacteraceae, D_5__uncultured	2	0	0	0	0	0	0	0	0	0	0	0	0	0	0	0	0	0	0	0	0	0	0	0	0	0	0	0	0	0	0	0	0	0	0	0	0	0	0	0	0	0	0	0	0	0	0	0
uncultured-24	D_0__Bacteria, D_1__Proteobacteria, D_2__Alphaproteobacteria, D_3__Rhodospirillales, D_4__Magnetospiraceae, D_5__uncultured	2	0	0	0	0	0	0	0	0	0	0	0	0	0	0	0	0	0	0	0	0	0	0	0	0	0	0	0	0	0	0	0	0	0	0	0	0	0	0	0	0	0	0	0	0	0	0	0
Ambiguous_taxa-19	D_0__Bacteria, D_1__Proteobacteria, D_2__Alphaproteobacteria, D_3__Rhodospirillales, D_4__uncultured, Ambiguous_taxa	124	0	0	0	0	0	0	0	0	0	0	0	0	0	0	0	0	0	0	0	0	0	0	0	0	0	0	0	0	0	0	0	0	0	0	0	0	0	0	0	0	0	0	0	0	0	0	0
Wolbachia	D_0__Bacteria, D_1__Proteobacteria, D_2__Alphaproteobacteria, D_3__Rickettsiales, D_4__Anaplasmataceae, D_5__Wolbachia	2	0	0	0	0	0	0	0	0	0	0	0	0	0	0	0	0	0	0	0	0	0	0	0	0	0	0	0	0	0	0	0	0	0	0	0	0	0	0	0	0	0	0	0	0	0	0	0
Ambiguous_taxa-20	D_0__Bacteria, D_1__Proteobacteria, D_2__Alphaproteobacteria, D_3__Rickettsiales, D_4__Mitochondria, Ambiguous_taxa	30	0	0	0	0	3.195E-3	0	0	0	0	0	0	0	0	0	0	0	0	0	0	0	0	0	0	0	0	0	0	0	0	0	0	0	0	0	0	0	0	0	0	0	0	0	0	0	0	0	0
Avena sativa (oat)	D_0__Bacteria, D_1__Proteobacteria, D_2__Alphaproteobacteria, D_3__Rickettsiales, D_4__Mitochondria, D_5__Avena sativa (oat)	2	0	0	0	0	0	0	0	0	0	0	0	0	0	0	0	0	0	0	0	0	0	0	0	0	0	0	0	0	0	0	0	0	0	0	0	0	0	0	0	0	0	0	0	0	0	0	0
Hernandia ovigera	D_0__Bacteria, D_1__Proteobacteria, D_2__Alphaproteobacteria, D_3__Rickettsiales, D_4__Mitochondria, D_5__Hernandia ovigera	2	0	0	0	0	0	0	0	0	0	0	0	0	0	0	0	0	0	0	0	0	0	0	0	0	0	0	0	0	0	0	0	0	0	0	0	0	0	0	0	0	0	0	0	0	0	0	0
Oryza sativa Japonica Group (Japanese rice)	D_0__Bacteria, D_1__Proteobacteria, D_2__Alphaproteobacteria, D_3__Rickettsiales, D_4__Mitochondria, D_5__Oryza sativa Japonica Group (Japanese rice)	2	0	0	0	0	0	0	0	0	0	0	0	0	0	0	0	0	0	0	0	0	0	0	0	0	0	0	0	0	0	0	0	0	0	0	0	0	0	0	0	0	0	0	0	0	0	0	0
Rubus hybrid cultivar-02	D_0__Bacteria, D_1__Proteobacteria, D_2__Alphaproteobacteria, D_3__Rickettsiales, D_4__Mitochondria, D_5__Rubus hybrid cultivar	4	0	0	0	0	0	0	0	0	0	0	0	0	0	0	0	0	0	0	0	0	0	0	0	0	0	0	0	0	0	0	0	0	0	0	0	0	0	0	0	0	0	0	0	0	0	0	0
Solanum melongena (eggplant)	D_0__Bacteria, D_1__Proteobacteria, D_2__Alphaproteobacteria, D_3__Rickettsiales, D_4__Mitochondria, D_5__Solanum melongena (eggplant)	82	0	0	0	0	0	0.0387931034	0	1.533E-4	0	0	0	0	0	0	0	0	0	0	0	0	0	0	0	0	0	0	0	0	0	0	0	0	0	0	0	0	0	0	0	0	0	0	0	0	0	0	0
Tectona grandis	D_0__Bacteria, D_1__Proteobacteria, D_2__Alphaproteobacteria, D_3__Rickettsiales, D_4__Mitochondria, D_5__Tectona grandis	75	0	0	0	0	0	0	0	0	0	0	0	0	0	0	0	0	0	0	0	0	0	0	0	0	0	0	0	0	0	0	0	0	0	0	0	0	0	0	0	0	0	0	0	0	0	0	0
Sphingobium	D_0__Bacteria, D_1__Proteobacteria, D_2__Alphaproteobacteria, D_3__Sphingomonadales, D_4__Sphingomonadaceae, D_5__Sphingobium	23	0	0	0	0	0	0	0	0	0	0	0	0	0	0	0	0	0	0	0	0	0	0	0	0	0	0	0	0	0	0	0	0	0	0	0	0	0	0	0	0	0	0	0	0	0	0	0
Sphingomonas	D_0__Bacteria, D_1__Proteobacteria, D_2__Alphaproteobacteria, D_3__Sphingomonadales, D_4__Sphingomonadaceae, D_5__Sphingomonas	1186	0	1.632E-5	0.0238095238	0	7.987E-3	0.1120689655	0	3.987E-4	0	0	0	0	0	0	0	0	0	0	0	0	0	0	0	0	0	0	0	0	0	0	0	0	0	0	0.0201342282	0	5.469E-6	0	0	0	0	0	0	6.843E-6	0	0	0
Sphingopyxis	D_0__Bacteria, D_1__Proteobacteria, D_2__Alphaproteobacteria, D_3__Sphingomonadales, D_4__Sphingomonadaceae, D_5__Sphingopyxis	16	0	0	0	0	0	0	0	0	0	0	0	0	0	0	0	0	0	0	0	0	0	0	0	0	0	0	0	0	0	0	0	0	0	0	0	0	0	0	0	0	0	0	0	0	0	0	0
Candidatus Alysiosphaera	D_0__Bacteria, D_1__Proteobacteria, D_2__Alphaproteobacteria, D_3__Tistrellales, D_4__Geminicoccaceae, D_5__Candidatus Alysiosphaera	15	0	0	0	0	0.0239616613	0	0	0	0	0	0	0	0	0	0	0	0	0	0	0	0	0	0	0	0	0	0	0	0	0	0	0	0	0	0	0	0	0	0	0	0	0	0	0	0	0	0
Bilophila	D_0__Bacteria, D_1__Proteobacteria, D_2__Deltaproteobacteria, D_3__Desulfovibrionales, D_4__Desulfovibrionaceae, D_5__Bilophila	10925	0	2.775E-4	0	0	0	0	0	0	6.164E-4	8.924E-4	7.667E-4	4.29E-4	4.609E-4	8.206E-4	4.264E-4	6.874E-4	5.812E-4	5.325E-4	6.784E-4	6.916E-4	9.921E-5	1.192E-4	1.373E-4	1.393E-4	2.513E-5	9.346E-5	0	0	0	0	0	0	0	0	0	0	0	0	0	0	2.2E-4	5.375E-4	7.332E-4	0	2.52E-4	9.781E-4	0
Desulfovibrio	D_0__Bacteria, D_1__Proteobacteria, D_2__Deltaproteobacteria, D_3__Desulfovibrionales, D_4__Desulfovibrionaceae, D_5__Desulfovibrio	4	0	0	0	0	0	0	0	0	0	0	0	0	0	0	0	0	0	0	0	0	0	0	0	0	0	0	0	0	0	0	0	0	0	0	0	0	0	0	0	0	0	0	0	0	0	0	0
uncultured-25	D_0__Bacteria, D_1__Proteobacteria, D_2__Deltaproteobacteria, D_3__Desulfovibrionales, D_4__Desulfovibrionaceae, D_5__uncultured	340	0	8.977E-5	0	0	0	0	0	0	0	0	0	0	0	0	0	0	0	0	0	0	2.289E-5	1.703E-5	9.808E-5	4.916E-5	0	1.529E-4	0	0	0	0	0	0	0	0	0	0	0	0	0	0	4.89E-5	0	0	0	1.134E-4	0	0
Ambiguous_taxa-21	D_0__Bacteria, D_1__Proteobacteria, D_2__Deltaproteobacteria, D_3__Oligoflexales, D_4__0319-6G20, Ambiguous_taxa	14	0	0	0	0	0	0	0	6.133E-5	0	0	0	0	0	0	0	0	0	0	0	0	0	0	0	0	0	0	0	0	0	0	0	0	0	0	0	0	0	0	0	0	0	0	0	0	0	0	0
uncultured bacterium-14	D_0__Bacteria, D_1__Proteobacteria, D_2__Deltaproteobacteria, D_3__Oligoflexales, D_4__0319-6G20, D_5__uncultured bacterium	2	0	0	0	0	0	0	0	0	0	0	0	0	0	0	0	0	0	0	0	0	0	0	0	0	0	0	0	0	0	0	0	0	0	0	0	0	0	0	0	0	0	0	0	0	0	0	0
metagenome	D_0__Bacteria, D_1__Proteobacteria, D_2__Deltaproteobacteria, D_3__SAR324 clade(Marine group B), D_4__metagenome, D_5__metagenome	14	0	0	0	0	0	0	0	0	0	0	0	0	0	0	0	0	0	0	0	0	0	0	0	0	0	0	0	0	0	0	0	0	0	0	0	0	0	0	0	0	0	0	0	0	0	0	0
Aeromonas	D_0__Bacteria, D_1__Proteobacteria, D_2__Gammaproteobacteria, D_3__Aeromonadales, D_4__Aeromonadaceae, D_5__Aeromonas	110	0	0	0	0	0	0	0	0	0	0	0	0	0	0	0	0	0	0	0	0	0	0	0	0	0	0	0	0	0	0	0	0	0	0	0	0	0	0	0	0	0	0	0	0	0	0	0
Succinivibrio	D_0__Bacteria, D_1__Proteobacteria, D_2__Gammaproteobacteria, D_3__Aeromonadales, D_4__Succinivibrionaceae, D_5__Succinivibrio	2	0	0	0	0	0	0	0	0	0	0	0	0	0	0	0	0	0	0	0	0	0	0	0	0	0	0	0	0	0	0	0	0	0	0	0	0	0	0	0	0	0	0	0	0	0	0	0
Idiomarina	D_0__Bacteria, D_1__Proteobacteria, D_2__Gammaproteobacteria, D_3__Alteromonadales, D_4__Idiomarinaceae, D_5__Idiomarina	356	0	0	0	0	0	0	0	0	0	0	0	0	0	0	0	0	0	0	0	0	0	0	0	0	0	0	0	0	0	0	0	0	0	0	0	0	0	0	0	0	1.222E-5	0	0	0	6.301E-6	0	0
Achromobacter	D_0__Bacteria, D_1__Proteobacteria, D_2__Gammaproteobacteria, D_3__Betaproteobacteriales, D_4__Burkholderiaceae, D_5__Achromobacter	6	0	0	0	0	0	0	0	0	0	0	0	0	0	0	0	0	0	0	0	0	0	0	0	0	0	0	0	0	0	0	0	0	0	0	0	0	0	0	0	0	0	0	0	0	0	0	0
Alcaligenes	D_0__Bacteria, D_1__Proteobacteria, D_2__Gammaproteobacteria, D_3__Betaproteobacteriales, D_4__Burkholderiaceae, D_5__Alcaligenes	90	0	0	0	0	0	0	0	0	0	0	0	7.033E-6	0	0	0	0	0	0	0	0	0	0	0	0	0	0	0	0	0	0	0	0	0	0	0	0	0	0	0	0	0	0	0	0	0	0	0
Alicycliphilus	D_0__Bacteria, D_1__Proteobacteria, D_2__Gammaproteobacteria, D_3__Betaproteobacteriales, D_4__Burkholderiaceae, D_5__Alicycliphilus	4	0	0	0	0	0	0	0	1.227E-4	0	0	0	0	0	0	0	0	0	0	0	0	0	0	0	0	0	0	0	0	0	0	0	0	0	0	0	0	0	0	0	0	0	0	0	0	0	0	0
Aquabacterium	D_0__Bacteria, D_1__Proteobacteria, D_2__Gammaproteobacteria, D_3__Betaproteobacteriales, D_4__Burkholderiaceae, D_5__Aquabacterium	77	0	0	0	0	0	0.025862069	0.1677018634	0	0	0	0	0	0	0	0	0	0	0	0	0	0	0	0	0	0	0	0	0	0	0	0	0	0	0	0	0	0	0	0	0	0	0	0	0	0	0	0
Brachymonas	D_0__Bacteria, D_1__Proteobacteria, D_2__Gammaproteobacteria, D_3__Betaproteobacteriales, D_4__Burkholderiaceae, D_5__Brachymonas	7	0	0	0	0	0	0	0	2.147E-4	0	0	0	0	0	0	0	0	0	0	0	0	0	0	0	0	0	0	0	0	0	0	0	0	0	0	0	0	0	0	0	0	0	0	0	0	0	0	0
Burkholderia-Caballeronia-Paraburkholderia	D_0__Bacteria, D_1__Proteobacteria, D_2__Gammaproteobacteria, D_3__Betaproteobacteriales, D_4__Burkholderiaceae, D_5__Burkholderia-Caballeronia-Paraburkholderia	2	0	0	0	0	0	0	0	0	0	0	0	0	0	0	0	0	0	0	0	0	0	0	0	0	0	0	0	0	0	0	0	0	0	0	0	0	0	0	0	0	0	0	0	0	0	0	0
Comamonas	D_0__Bacteria, D_1__Proteobacteria, D_2__Gammaproteobacteria, D_3__Betaproteobacteriales, D_4__Burkholderiaceae, D_5__Comamonas	3605	0	0	0	0	0.0127795527	0	0	0	0	0	0	0	0	0	0	0	0	0	0	0	0	0	0	0	0	0	0	0	0	0	0	0	0	0	0	0	0	0	0	0	0	0	0	0	0	0	0
Curvibacter	D_0__Bacteria, D_1__Proteobacteria, D_2__Gammaproteobacteria, D_3__Betaproteobacteriales, D_4__Burkholderiaceae, D_5__Curvibacter	5	0	0	0	0	0	0	0	0	0	0	0	0	0	0	0	0	0	0	0	0	0	0	0	0	0	0	0	0	0	0	0	0	0	0	0	0	0	0	0	0	0	0	0	0	0	0	0
Delftia	D_0__Bacteria, D_1__Proteobacteria, D_2__Gammaproteobacteria, D_3__Betaproteobacteriales, D_4__Burkholderiaceae, D_5__Delftia	2399	0	0	0	0	0	0	0	0	0	0	0	0	0	0	0	0	0	0	0	0	0	0	0	0	0	0	0	0	0	0	0	0	0	0	0	0	0	0	0	0	0	0	0	0	0	0	0
Duganella	D_0__Bacteria, D_1__Proteobacteria, D_2__Gammaproteobacteria, D_3__Betaproteobacteriales, D_4__Burkholderiaceae, D_5__Duganella	8	0	0	0	0	0	0	0	0	0	0	0	0	0	0	0	0	0	0	0	0	0	0	0	0	0	0	0	0	0	0	0	0	0	0	0	0	0	0	0	0	0	0	0	0	0	0	0
Hydrogenophaga	D_0__Bacteria, D_1__Proteobacteria, D_2__Gammaproteobacteria, D_3__Betaproteobacteriales, D_4__Burkholderiaceae, D_5__Hydrogenophaga	4	0	0	0	0	0	0	0	0	0	0	0	0	0	0	0	0	0	0	0	0	0	0	0	0	0	0	0	0	0	0	0	0	0	0	0	0	0	0	0	0	0	0	0	0	0	0	0
Janthinobacterium	D_0__Bacteria, D_1__Proteobacteria, D_2__Gammaproteobacteria, D_3__Betaproteobacteriales, D_4__Burkholderiaceae, D_5__Janthinobacterium	23	0	0	0	0	0	0	0	0	0	0	0	0	0	0	0	0	0	0	0	0	0	0	0	0	0	0	0	0	0	0	0	0	0	0	0	0	0	0	0	0	0	0	0	0	0	0	0
Lautropia	D_0__Bacteria, D_1__Proteobacteria, D_2__Gammaproteobacteria, D_3__Betaproteobacteriales, D_4__Burkholderiaceae, D_5__Lautropia	2	0	0	0	0	0	0	0	0	0	0	0	0	0	0	0	0	0	0	0	0	0	0	0	0	0	0	0	0	0	0	0	0	0	0	0	0	0	0	0	0	0	0	0	0	0	0	0
Ottowia	D_0__Bacteria, D_1__Proteobacteria, D_2__Gammaproteobacteria, D_3__Betaproteobacteriales, D_4__Burkholderiaceae, D_5__Ottowia	2	0	0	0	0	0	0	0	6.133E-5	0	0	0	0	0	0	0	0	0	0	0	0	0	0	0	0	0	0	0	0	0	0	0	0	0	0	0	0	0	0	0	0	0	0	0	0	0	0	0
Parasutterella	D_0__Bacteria, D_1__Proteobacteria, D_2__Gammaproteobacteria, D_3__Betaproteobacteriales, D_4__Burkholderiaceae, D_5__Parasutterella	156515	0	8.487E-4	0	1.857E-4	0	0	0	0	8.66E-4	9.769E-4	9.877E-4	5.345E-4	5.643E-4	9.051E-4	3.837E-4	6.736E-4	4.406E-4	5.68E-4	6.868E-4	6.916E-4	1.717E-3	1.644E-3	1.736E-3	2.196E-3	1.181E-3	1.852E-3	0.0188610809	0.023868253	0.0124517333	0.0179593871	0.0142426666	0.0130802748	0.0184181157	0.0196310965	0	0	0	0	5.236E-6	5.467E-6	2.512E-3	9.796E-4	9.776E-4	0.0202620864	2.407E-3	8.638E-4	0.0215964804
Pelomonas	D_0__Bacteria, D_1__Proteobacteria, D_2__Gammaproteobacteria, D_3__Betaproteobacteriales, D_4__Burkholderiaceae, D_5__Pelomonas	16	0	0	0	0	0	0	0	0	0	0	0	0	0	0	0	0	0	0	0	0	0	0	0	0	0	0	0	0	0	0	0	0	0	0	0	0	0	0	0	0	0	0	0	0	0	0	0
Polynucleobacter	D_0__Bacteria, D_1__Proteobacteria, D_2__Gammaproteobacteria, D_3__Betaproteobacteriales, D_4__Burkholderiaceae, D_5__Polynucleobacter	3	0	0	0	0	0	0	0	0	0	0	0	0	0	0	0	0	0	0	0	0	0	0	0	0	0	0	0	0	0	0	0	0	0	0	0	0	0	0	0	0	0	0	0	0	0	0	0
Ralstonia	D_0__Bacteria, D_1__Proteobacteria, D_2__Gammaproteobacteria, D_3__Betaproteobacteriales, D_4__Burkholderiaceae, D_5__Ralstonia	83	0	0	0	0	7.987E-3	0	0	2.453E-4	0	0	0	0	0	0	0	0	0	0	0	0	0	0	0	0	0	0	0	0	0	0	0	0	0	0	0	0	0	0	0	0	0	0	0	0	0	0	0
Schlegelella	D_0__Bacteria, D_1__Proteobacteria, D_2__Gammaproteobacteria, D_3__Betaproteobacteriales, D_4__Burkholderiaceae, D_5__Schlegelella	6	0	0	0	0	0	0	0	0	0	0	0	0	0	0	0	0	0	0	0	0	0	0	0	0	0	0	0	0	0	0	0	0	0	0	0	0	0	0	0	0	0	0	0	0	0	0	0
Sutterella	D_0__Bacteria, D_1__Proteobacteria, D_2__Gammaproteobacteria, D_3__Betaproteobacteriales, D_4__Burkholderiaceae, D_5__Sutterella	156179	0	3.346E-4	0	1.857E-4	0	0	0	1.196E-3	7.891E-3	6.331E-3	6.092E-3	5.753E-3	3.64E-3	6.704E-3	3.667E-3	5.595E-3	2.934E-3	3.852E-3	4.9E-3	5.382E-3	7.784E-4	1.013E-3	7.258E-4	9.996E-4	4.397E-4	7.477E-4	0	0	0	0	0	0	0	0	0	0	0	0	1.047E-5	1.093E-5	9.779E-4	7.291E-3	7.875E-3	0	1.342E-3	6.402E-3	6.8E-6
uncultured-26	D_0__Bacteria, D_1__Proteobacteria, D_2__Gammaproteobacteria, D_3__Betaproteobacteriales, D_4__Gallionellaceae, D_5__uncultured	15	0	0	0	0	0	0	0	0	0	0	0	0	0	0	0	0	0	0	0	0	0	0	0	0	0	0	0	0	0	0	0	0	0	0	0	0	0	0	0	0	0	0	0	0	0	0	0
Tepidiphilus	D_0__Bacteria, D_1__Proteobacteria, D_2__Gammaproteobacteria, D_3__Betaproteobacteriales, D_4__Hydrogenophilaceae, D_5__Tepidiphilus	34	0	0	0	0	0	0	0	1.533E-4	0	0	0	0	0	0	0	0	0	0	0	0	0	0	0	0	0	0	0	0	0	0	0	0	0	0	0	0	0	0	0	0	0	0	0	0	0	0	0
Neisseria	D_0__Bacteria, D_1__Proteobacteria, D_2__Gammaproteobacteria, D_3__Betaproteobacteriales, D_4__Neisseriaceae, D_5__Neisseria	124	0.0714285714	0	0	0	0	0	0	0	0	0	0	0	0	0	0	0	0	0	0	0	0	0	0	0	0	0	0	0	0	0	0	0	0	0	0	0	0	0	0	0	0	0	0	0	0	0	0
uncultured-27	D_0__Bacteria, D_1__Proteobacteria, D_2__Gammaproteobacteria, D_3__Betaproteobacteriales, D_4__Neisseriaceae, D_5__uncultured	46	0	0	0	0	0	0.0948275862	0	0	0	0	0	0	0	0	0	0	0	0	0	0	0	0	0	0	0	0	0	0	0	0	0	0	0	0	0	0	0	0	0	0	0	0	0	0	0	0	0
Denitratisoma	D_0__Bacteria, D_1__Proteobacteria, D_2__Gammaproteobacteria, D_3__Betaproteobacteriales, D_4__Rhodocyclaceae, D_5__Denitratisoma	5	0	0	0	0	0	0	0	0	0	0	0	0	0	0	0	0	0	0	0	0	0	0	0	0	0	0	0	0	0	0	0	0	0	0	0	0	0	0	0	0	0	0	0	0	0	0	0
Propionivibrio	D_0__Bacteria, D_1__Proteobacteria, D_2__Gammaproteobacteria, D_3__Betaproteobacteriales, D_4__Rhodocyclaceae, D_5__Propionivibrio	50	0	1.632E-5	0	0	0	0	0.0124223602	0	0	0	0	0	0	0	0	0	0	0	0	0	0	0	0	0	0	0	0	0	0	0	0	0	0	0	0	0	0	0	0	0	0	0	0	0	0	0	0
Cardiobacterium	D_0__Bacteria, D_1__Proteobacteria, D_2__Gammaproteobacteria, D_3__Cardiobacteriales, D_4__Cardiobacteriaceae, D_5__Cardiobacterium	6	0	0	0	0	0	0	0	0	0	0	0	0	0	0	0	0	0	0	0	0	0	0	0	0	0	0	0	0	0	0	0	0	0	0	0	0	0	0	0	0	0	0	0	0	0	0	0
{Unknown Genus} Enterobacteriaceae	D_0__Bacteria, D_1__Proteobacteria, D_2__Gammaproteobacteria, D_3__Enterobacteriales, D_4__Enterobacteriaceae,	573	0	6.529E-5	0	1.857E-4	0	0	0	1.227E-4	0	0	0	0	7.947E-6	1.81E-5	0	6.874E-6	0	0	0	0	9.158E-5	5.109E-5	1.128E-4	1.065E-4	1.256E-4	1.02E-4	0	0	0	0	0	0	0	0	0	2.536E-4	3.281E-5	2.136E-5	2.094E-5	4.374E-5	2.445E-5	0	0	0	2.52E-5	0	0
Ambiguous_taxa-22	D_0__Bacteria, D_1__Proteobacteria, D_2__Gammaproteobacteria, D_3__Enterobacteriales, D_4__Enterobacteriaceae, Ambiguous_taxa	48978	0	2.424E-3	0	1.857E-4	0	0	0	3.68E-4	0	0	0	0	0	0	8.527E-6	0	0	0	0	0	1.526E-3	1.609E-3	1.672E-3	1.581E-3	1.332E-3	1.3E-3	0.0163283429	0.0179695522	0.0119806871	0.0133622271	0.0121664526	0.0126948215	0.0159020518	0.0166304456	0	8.15E-5	0	1.068E-5	0	0	1.284E-3	0	0	0.01438396	1.185E-3	0	0.0110022372
Buttiauxella	D_0__Bacteria, D_1__Proteobacteria, D_2__Gammaproteobacteria, D_3__Enterobacteriales, D_4__Enterobacteriaceae, D_5__Buttiauxella	264	0	0	0	0	0	0	0	0	0	0	0	0	0	0	0	0	0	0	0	0	0	0	0	0	0	0	0	0	0	0	0	0	0	0	0	0	0	0	0	0	0	0	0	0	0	0	0
Candidatus Benitsuchiphilus	D_0__Bacteria, D_1__Proteobacteria, D_2__Gammaproteobacteria, D_3__Enterobacteriales, D_4__Enterobacteriaceae, D_5__Candidatus Benitsuchiphilus	2	0	0	0	0	0	0	0	0	0	0	0	0	0	0	0	0	0	0	0	0	0	0	0	0	0	0	0	0	0	0	0	0	0	0	0	0	0	0	0	0	0	0	0	0	0	0	0
Candidatus Stammerula	D_0__Bacteria, D_1__Proteobacteria, D_2__Gammaproteobacteria, D_3__Enterobacteriales, D_4__Enterobacteriaceae, D_5__Candidatus Stammerula	6	0	0	0	0	0	0	0	0	0	0	0	0	0	0	0	0	0	0	0	0	0	0	0	0	0	0	0	0	0	0	0	0	0	0	0	0	0	0	0	0	0	0	0	0	0	0	0
Cedecea	D_0__Bacteria, D_1__Proteobacteria, D_2__Gammaproteobacteria, D_3__Enterobacteriales, D_4__Enterobacteriaceae, D_5__Cedecea	41	0	0	0	0	0	0	0	0	0	0	0	0	0	0	0	0	0	0	0	0	0	0	0	0	0	0	0	0	0	0	0	0	0	0	0	0	0	0	0	0	0	0	0	0	0	0	0
Citrobacter	D_0__Bacteria, D_1__Proteobacteria, D_2__Gammaproteobacteria, D_3__Enterobacteriales, D_4__Enterobacteriaceae, D_5__Citrobacter	2579	0	1.632E-5	0	0	0	0	0	0	0	0	0	0	0	0	0	0	0	0	0	0	1.526E-5	0	1.962E-5	0	0	0	0	0	0	0	0	0	0	1.103E-5	0	0	0	0	0	0	0	0	0	0	0	0	0
Cronobacter	D_0__Bacteria, D_1__Proteobacteria, D_2__Gammaproteobacteria, D_3__Enterobacteriales, D_4__Enterobacteriaceae, D_5__Cronobacter	6	0	0	0	0	0	0	0	0	0	0	0	0	0	0	0	0	0	0	0	0	0	0	0	0	0	0	0	0	0	0	0	0	0	0	0	1.811E-5	0	0	0	0	0	0	0	0	0	0	0
endosymbionts8	D_0__Bacteria, D_1__Proteobacteria, D_2__Gammaproteobacteria, D_3__Enterobacteriales, D_4__Enterobacteriaceae, D_5__endosymbionts8	2	0	0	0	0	0	0	0	0	0	0	0	0	0	0	0	0	0	0	0	0	0	0	0	0	0	0	0	0	0	0	0	0	0	0	0	0	0	0	0	0	0	0	0	0	0	0	0
Enterobacillus	D_0__Bacteria, D_1__Proteobacteria, D_2__Gammaproteobacteria, D_3__Enterobacteriales, D_4__Enterobacteriaceae, D_5__Enterobacillus	6	0	0	0	0	0	0	0	0	0	0	0	0	0	0	0	0	0	0	0	0	0	0	0	0	0	0	0	0	0	0	0	0	0	0	0	0	0	0	0	0	0	0	0	0	0	0	0
Enterobacter	D_0__Bacteria, D_1__Proteobacteria, D_2__Gammaproteobacteria, D_3__Enterobacteriales, D_4__Enterobacteriaceae, D_5__Enterobacter	848317	0	3.754E-4	0	0	0	0	0	6.133E-5	0	0	0	0	0	0	0	0	0	0	0	0	8.166E-4	5.791E-4	7.013E-4	5.162E-4	3.518E-4	6.372E-4	1.063E-4	3.348E-5	6.198E-6	4.846E-5	1.05E-4	4.19E-5	7.925E-5	3.861E-5	0	3.984E-4	0	0	0	0	4.829E-4	0	0	1.163E-4	6.112E-4	0	3.4E-5
Erwinia	D_0__Bacteria, D_1__Proteobacteria, D_2__Gammaproteobacteria, D_3__Enterobacteriales, D_4__Enterobacteriaceae, D_5__Erwinia	1122	0	0	0	0	0	0	0	0	0	0	0	0	0	0	0	0	0	0	0	0	1.526E-5	8.516E-6	0	0	0	8.496E-6	0	0	0	0	0	0	0	0	0	0	0	0	0	0	4.279E-5	0	0	0	0	0	0
Escherichia-Shigella	D_0__Bacteria, D_1__Proteobacteria, D_2__Gammaproteobacteria, D_3__Enterobacteriales, D_4__Enterobacteriaceae, D_5__Escherichia-Shigella	1330248	0.0714285714	0.1048237704	0.0119047619	0.035097493	0.2028753994	0.1034482759	0.1428571429	0.1152784593	3.388E-3	1.442E-3	1.499E-3	1.21E-3	9.457E-4	1.466E-3	9.38E-4	1.409E-3	7.969E-4	8.964E-4	1.298E-3	1.082E-3	0.0865391219	0.0834291359	0.0846901544	0.0771443086	0.0793305776	0.0820574691	5.003E-5	1.172E-4	8.057E-5	7.616E-5	6.463E-5	8.379E-5	3.302E-5	1.213E-4	0.3758389262	0.134374717	0.1039947502	0.1026414732	0.1014252951	0.1061148621	0.0614089776	2.974E-3	2.648E-3	1.505E-4	0.0600510349	1.366E-3	1.428E-4
Gibbsiella	D_0__Bacteria, D_1__Proteobacteria, D_2__Gammaproteobacteria, D_3__Enterobacteriales, D_4__Enterobacteriaceae, D_5__Gibbsiella	51	0	0	0	0	0	0	0	0	0	0	0	0	0	0	0	0	0	0	0	0	0	0	0	0	0	0	5.003E-5	2.232E-5	3.719E-5	0	4.847E-5	8.379E-6	4.623E-5	2.206E-5	0	0	0	0	0	0	0	0	0	2.737E-5	0	0	0
Hafnia-Obesumbacterium	D_0__Bacteria, D_1__Proteobacteria, D_2__Gammaproteobacteria, D_3__Enterobacteriales, D_4__Enterobacteriaceae, D_5__Hafnia-Obesumbacterium	2	0	0	0	0	0	0	0	0	0	0	0	0	0	0	0	0	0	0	0	0	0	0	0	0	0	0	0	0	0	0	0	0	0	0	0	0	0	0	0	0	0	0	0	0	0	0	0
Klebsiella	D_0__Bacteria, D_1__Proteobacteria, D_2__Gammaproteobacteria, D_3__Enterobacteriales, D_4__Enterobacteriaceae, D_5__Klebsiella	474015	0.1071428571	0.1534776683	0	0	0	0	0	0.0180017174	0	0	0	1.407E-5	7.947E-6	0	8.527E-6	0	1.875E-5	8.875E-6	0	0	0.1094407009	0.1049059432	0.1052533495	0.0987103012	0.0657863326	0.1046916685	0.0505672082	0.0538695924	0.0391959986	0.0423644911	0.0392380214	0.0415535445	0.047389171	0.0508511037	0	2.717E-5	5.469E-6	3.204E-5	1.047E-5	4.92E-5	0.1052332404	3.468E-5	1.358E-5	0.0454921819	0.1051066377	3.176E-5	0.036012267
Kluyvera	D_0__Bacteria, D_1__Proteobacteria, D_2__Gammaproteobacteria, D_3__Enterobacteriales, D_4__Enterobacteriaceae, D_5__Kluyvera	209	0	4.08E-5	0	0	0	0	0	0	0	0	0	0	0	0	0	0	0	0	0	0	3.053E-5	1.703E-5	2.943E-5	2.458E-5	0	1.699E-5	0	0	0	0	0	0	0	0	0	1.539E-4	0	0	0	0	6.112E-6	0	0	0	4.41E-5	0	0
Kosakonia	D_0__Bacteria, D_1__Proteobacteria, D_2__Gammaproteobacteria, D_3__Enterobacteriales, D_4__Enterobacteriaceae, D_5__Kosakonia	2	0	0	0	0	0	0	0	0	0	0	0	0	0	0	0	0	0	0	0	0	0	0	0	0	0	0	0	0	0	0	0	0	0	0	0	0	0	0	0	0	0	0	0	0	0	0	0
Lelliottia	D_0__Bacteria, D_1__Proteobacteria, D_2__Gammaproteobacteria, D_3__Enterobacteriales, D_4__Enterobacteriaceae, D_5__Lelliottia	60	0	0	0	0	0	0	0	0	0	0	0	0	0	0	0	0	0	0	0	0	0	0	0	0	0	0	0	0	0	0	0	0	0	0	0	0	0	0	0	0	0	0	0	0	0	0	0
Pantoea	D_0__Bacteria, D_1__Proteobacteria, D_2__Gammaproteobacteria, D_3__Enterobacteriales, D_4__Enterobacteriaceae, D_5__Pantoea	56847	0	1.632E-5	0	0	0	0	0	0	0	0	0	0	0	0	0	0	0	0	0	0	7.631E-6	8.516E-6	1.962E-5	4.097E-5	1.256E-5	1.699E-5	0	2.232E-5	6.198E-6	0	0	1.676E-5	0	0	0	0	0	0	0	0	1.834E-5	0	0	0	3.15E-5	0	0
Plesiomonas	D_0__Bacteria, D_1__Proteobacteria, D_2__Gammaproteobacteria, D_3__Enterobacteriales, D_4__Enterobacteriaceae, D_5__Plesiomonas	9	0	0	0	0	0	0	0	0	0	0	0	0	0	0	0	0	0	0	0	0	0	0	0	0	0	0	0	0	0	0	0	0	0	0	0	0	0	0	0	0	0	0	0	0	0	0	0
Proteus	D_0__Bacteria, D_1__Proteobacteria, D_2__Gammaproteobacteria, D_3__Enterobacteriales, D_4__Enterobacteriaceae, D_5__Proteus	6364	0	0	0	0	0	0	0	0	0	0	0	0	0	0	0	0	0	0	0	0	0	0	0	0	0	0	1.107E-3	1.345E-3	9.979E-4	9.693E-4	1.188E-3	1.341E-3	1.142E-3	1.236E-3	0	0	0	0	0	0	0	0	0	1.239E-3	0	0	9.112E-4
Providencia	D_0__Bacteria, D_1__Proteobacteria, D_2__Gammaproteobacteria, D_3__Enterobacteriales, D_4__Enterobacteriaceae, D_5__Providencia	12	0	0	0	0	0	0	0	0	0	0	0	0	0	0	0	0	0	0	0	0	0	0	0	0	0	0	0	0	0	0	0	0	0	0	0	0	0	0	0	0	0	0	0	0	0	0	0
Pseudocitrobacter	D_0__Bacteria, D_1__Proteobacteria, D_2__Gammaproteobacteria, D_3__Enterobacteriales, D_4__Enterobacteriaceae, D_5__Pseudocitrobacter	122	0	0	0	0	0	0	0	0	0	0	0	0	0	0	0	0	0	0	0	0	0	0	0	0	0	0	0	0	0	0	0	0	0	0	0	0	0	0	0	0	0	0	0	0	0	0	0
Raoultella	D_0__Bacteria, D_1__Proteobacteria, D_2__Gammaproteobacteria, D_3__Enterobacteriales, D_4__Enterobacteriaceae, D_5__Raoultella	53	0	0	0	0	0	0	0	0	0	0	0	0	0	0	0	0	0	0	0	0	0	0	0	0	0	0	0	0	0	0	0	0	0	0	0	0	0	0	0	0	0	0	0	0	0	0	0
Rosenbergiella	D_0__Bacteria, D_1__Proteobacteria, D_2__Gammaproteobacteria, D_3__Enterobacteriales, D_4__Enterobacteriaceae, D_5__Rosenbergiella	25	0	0	0	0	0	0	0	0	0	0	0	0	0	0	0	0	0	0	0	0	0	0	0	0	0	0	0	0	0	0	0	0	0	0	0	0	0	0	0	0	0	0	0	0	0	0	0
Salmonella	D_0__Bacteria, D_1__Proteobacteria, D_2__Gammaproteobacteria, D_3__Enterobacteriales, D_4__Enterobacteriaceae, D_5__Salmonella	59015	0	0	0	0	0	0	0	0	0	5.281E-6	0	0	0	0	0	0	0	0	0	0	0	0	0	0	0	0	0	0	0	0	0	0	0	0	0	0.0994476139	8.203E-5	6.409E-5	1.257E-4	5.467E-5	0	0	0	0	6.301E-6	0	0
Serratia	D_0__Bacteria, D_1__Proteobacteria, D_2__Gammaproteobacteria, D_3__Enterobacteriales, D_4__Enterobacteriaceae, D_5__Serratia	4701	0	0	0.0476190476	0	0	0	0.0248447205	3.067E-5	0	0	0	0	0	0	0	0	0	0	0	0	1.526E-5	0	0	0	0	0	0	0	0	0	0	0	0	0	0.0872483221	0	0	0	0	0	0	0	0	0	0	0	0
Shimwellia	D_0__Bacteria, D_1__Proteobacteria, D_2__Gammaproteobacteria, D_3__Enterobacteriales, D_4__Enterobacteriaceae, D_5__Shimwellia	9	0	0	0	0	0	0	0	0	0	0	0	0	0	0	0	0	0	0	0	0	0	0	0	0	0	0	0	0	0	0	0	0	0	0	0	0	0	0	0	0	0	0	0	0	0	0	0
Siccibacter	D_0__Bacteria, D_1__Proteobacteria, D_2__Gammaproteobacteria, D_3__Enterobacteriales, D_4__Enterobacteriaceae, D_5__Siccibacter	77	0	0	0	0	0	0	0	0	0	0	0	0	0	0	0	0	0	0	0	0	0	0	0	0	0	0	0	0	0	0	0	0	0	0	0	0	0	0	0	0	0	0	0	0	0	0	0
Tatumella	D_0__Bacteria, D_1__Proteobacteria, D_2__Gammaproteobacteria, D_3__Enterobacteriales, D_4__Enterobacteriaceae, D_5__Tatumella	4	0	0	0	0	0	0	0	0	0	0	0	0	0	0	0	0	0	0	0	0	0	0	0	0	0	0	0	0	0	0	0	0	0	0	0	0	0	0	0	0	0	0	0	0	0	0	0
Trabulsiella	D_0__Bacteria, D_1__Proteobacteria, D_2__Gammaproteobacteria, D_3__Enterobacteriales, D_4__Enterobacteriaceae, D_5__Trabulsiella	6	0	0	0	0	0	0	0	0	0	0	0	0	0	0	0	0	0	0	0	0	0	0	0	0	0	0	0	0	0	0	0	0	0	0	0	1.811E-5	0	0	0	0	0	0	0	0	0	0	0
Acidibacter	D_0__Bacteria, D_1__Proteobacteria, D_2__Gammaproteobacteria, D_3__Gammaproteobacteria Incertae Sedis, D_4__Unknown Family, D_5__Acidibacter	4	0	0	0	0	0	0	0	0	0	0	0	0	0	0	0	0	0	0	0	0	0	0	0	0	0	0	0	0	0	0	0	0	0	0	0	0	0	0	0	0	0	0	0	0	0	0	0
Halomonas	D_0__Bacteria, D_1__Proteobacteria, D_2__Gammaproteobacteria, D_3__Oceanospirillales, D_4__Halomonadaceae, D_5__Halomonas	32	0	0	0	0	0	0.0129310345	0	0	0	0	0	0	0	0	0	0	0	0	0	0	0	0	0	0	0	0	0	0	0	0	0	0	0	0	0	0	0	0	0	0	0	0	0	0	0	0	0
Actinobacillus	D_0__Bacteria, D_1__Proteobacteria, D_2__Gammaproteobacteria, D_3__Pasteurellales, D_4__Pasteurellaceae, D_5__Actinobacillus	43	0	0	0	0	0	0	0	0	0	0	0	0	0	0	0	0	0	0	0	0	0	0	0	0	0	0	0	0	0	0	0	0	0	0	0	0	0	0	0	0	0	0	0	0	0	0	0
Aggregatibacter	D_0__Bacteria, D_1__Proteobacteria, D_2__Gammaproteobacteria, D_3__Pasteurellales, D_4__Pasteurellaceae, D_5__Aggregatibacter	13	0	0	0	0	0	0	0	0	0	0	0	0	0	0	0	0	0	0	0	0	0	0	0	0	0	0	0	0	0	0	0	0	0	0	0	0	0	0	0	0	0	0	0	0	0	0	0
Haemophilus	D_0__Bacteria, D_1__Proteobacteria, D_2__Gammaproteobacteria, D_3__Pasteurellales, D_4__Pasteurellaceae, D_5__Haemophilus	18400	0	9.793E-5	0	0	0	0.0172413793	0	0	3.566E-5	3.168E-5	4.835E-5	3.516E-5	0	2.414E-5	8.527E-6	3.437E-5	0	3.55E-5	1.675E-5	4.51E-5	3.053E-5	3.406E-5	5.885E-5	1.639E-5	1.256E-5	6.797E-5	2.501E-5	5.581E-6	1.24E-5	6.923E-6	3.231E-5	0	6.604E-6	5.516E-6	0	0	0	0	1.047E-5	0	1.834E-5	8.669E-6	6.789E-5	1.369E-5	4.41E-5	1.905E-5	6.8E-6
Acinetobacter	D_0__Bacteria, D_1__Proteobacteria, D_2__Gammaproteobacteria, D_3__Pseudomonadales, D_4__Moraxellaceae, D_5__Acinetobacter	114	0	0	0	0	0	0	0	0	0	0	0	0	0	0	0	0	0	0	0	0	0	0	0	0	0	0	0	0	0	0	0	0	0	0	0	0	0	0	0	0	0	0	0	0	0	0	0
Azotobacter	D_0__Bacteria, D_1__Proteobacteria, D_2__Gammaproteobacteria, D_3__Pseudomonadales, D_4__Pseudomonadaceae, D_5__Azotobacter	75	0	0	0	0	0	0	0	0	0	0	0	0	0	0	0	0	0	0	0	0	0	0	0	0	0	0	0	0	0	0	0	0	0	0	0	0	0	0	0	0	0	0	0	0	0	0	0
Pseudomonas	D_0__Bacteria, D_1__Proteobacteria, D_2__Gammaproteobacteria, D_3__Pseudomonadales, D_4__Pseudomonadaceae, D_5__Pseudomonas	41016	0	4.896E-5	0.1071428571	0	0.0814696486	0.1379310345	0.2049689441	8.894E-4	0	0	0	0	0	6.034E-6	0	0	0	0	0	0	5.342E-5	8.516E-5	7.847E-5	4.916E-5	3.769E-5	9.346E-5	0	0	0	0	0	0	0	0	0.2281879195	0.0447885538	2.734E-5	1.602E-5	1.571E-5	3.827E-5	8.557E-5	0	3.394E-5	0	8.821E-5	6.352E-6	1.36E-5
Vibrio	D_0__Bacteria, D_1__Proteobacteria, D_2__Gammaproteobacteria, D_3__Vibrionales, D_4__Vibrionaceae, D_5__Vibrio	71	0	0	0	0	0	0	0	0	0	0	0	0	0	0	0	0	0	0	0	0	0	0	1.962E-5	0	0	0	0	0	0	0	0	0	0	0	0	5.433E-5	0	0	0	0	1.222E-5	0	0	0	0	0	0
Lysobacter	D_0__Bacteria, D_1__Proteobacteria, D_2__Gammaproteobacteria, D_3__Xanthomonadales, D_4__Xanthomonadaceae, D_5__Lysobacter	2	0	0	0	0	0	0	0	0	0	0	0	0	0	0	0	0	0	0	0	0	0	0	0	0	0	0	0	0	0	0	0	0	0	0	0	0	0	0	0	0	0	0	0	0	0	0	0
Pseudoxanthomonas	D_0__Bacteria, D_1__Proteobacteria, D_2__Gammaproteobacteria, D_3__Xanthomonadales, D_4__Xanthomonadaceae, D_5__Pseudoxanthomonas	47	0	0	0	0	0.0191693291	0	0	2.76E-4	0	0	0	0	0	0	0	0	0	0	0	0	0	0	0	0	0	0	0	0	0	0	0	0	0	0	0	3.622E-5	0	0	0	0	0	0	0	0	0	0	0
SN8	D_0__Bacteria, D_1__Proteobacteria, D_2__Gammaproteobacteria, D_3__Xanthomonadales, D_4__Xanthomonadaceae, D_5__SN8	95	0	0	0	0	0	0	0	2.913E-3	0	0	0	0	0	0	0	0	0	0	0	0	0	0	0	0	0	0	0	0	0	0	0	0	0	0	0	0	0	0	0	0	0	0	0	0	0	0	0
Stenotrophomonas	D_0__Bacteria, D_1__Proteobacteria, D_2__Gammaproteobacteria, D_3__Xanthomonadales, D_4__Xanthomonadaceae, D_5__Stenotrophomonas	120	0	0	0	0	0	0	0	0	0	0	0	0	0	0	0	0	0	0	0	0	0	0	0	0	0	0	0	0	0	0	0	0	0	0	0	0	0	0	0	0	0	0	0	0	0	0	0
Cloacibacillus	D_0__Bacteria, D_1__Synergistetes, D_2__Synergistia, D_3__Synergistales, D_4__Synergistaceae, D_5__Cloacibacillus	49	0	0	0	0	0	0	0	0	0	0	0	0	0	0	0	0	0	0	0	0	1.526E-5	0	9.808E-6	0	0	0	0	0	0	0	0	0	0	0	0	0	0	0	0	0	0	0	0	0	0	0	0
Fretibacterium	D_0__Bacteria, D_1__Synergistetes, D_2__Synergistia, D_3__Synergistales, D_4__Synergistaceae, D_5__Fretibacterium	3	0	0	0	0	0	0	0	0	0	0	0	0	0	0	0	0	0	0	0	0	0	0	0	0	0	0	0	0	0	0	0	0	0	0	0	0	0	0	0	0	0	0	0	0	0	0	0
{Unknown Family} Izimaplasmatales	D_0__Bacteria, D_1__Tenericutes, D_2__Mollicutes, D_3__Izimaplasmatales, ,	8	0	0	0	0	0	0	0	0	0	0	0	0	0	0	0	0	0	0	0	0	0	0	0	0	0	0	0	0	0	0	0	0	0	0	0	0	0	0	0	0	0	0	0	0	0	0	0
Ambiguous_taxa-23	D_0__Bacteria, D_1__Tenericutes, D_2__Mollicutes, D_3__Izimaplasmatales, Ambiguous_taxa, Ambiguous_taxa	41979	0	0	0	0	0	0	0	0	3.275E-3	1.568E-3	1.955E-3	1.575E-3	1.28E-3	1.364E-3	1.697E-3	1.519E-3	1.444E-3	1.491E-3	2.203E-3	2.293E-3	6.105E-5	2.555E-5	2.452E-5	8.194E-6	0	0	0	0	0	0	0	0	0	0	0	0	0	0	0	0	1.834E-5	2.783E-3	3.415E-3	0	1.26E-5	1.493E-3	0
uncultured organism-05	D_0__Bacteria, D_1__Tenericutes, D_2__Mollicutes, D_3__Izimaplasmatales, D_4__uncultured organism, D_5__uncultured organism	8435	0	8.161E-6	0	0	0	0	0	0	3.011E-3	1.605E-3	1.52E-3	1.308E-3	1.208E-3	1.116E-3	1.612E-3	1.237E-3	1.406E-3	1.589E-3	2.421E-3	2.007E-3	0	0	4.904E-6	0	0	1.699E-5	0	0	0	0	0	0	0	0	0	0	0	0	0	0	2.445E-5	3.199E-3	3.374E-3	0	6.301E-6	1.55E-3	0
Ambiguous_taxa-24	D_0__Bacteria, D_1__Tenericutes, D_2__Mollicutes, D_3__Mollicutes RF39, Ambiguous_taxa, Ambiguous_taxa	3195	0	6.529E-5	0	0	0	0	0	3.067E-5	5.858E-4	5.386E-4	6.078E-4	6.54E-4	3.576E-4	5.853E-4	3.837E-4	4.949E-4	4.5E-4	4.615E-4	3.853E-4	4.661E-4	3.281E-4	1.022E-4	1.471E-4	1.065E-4	1.885E-4	9.346E-5	0	0	0	0	0	0	0	0	0	0	0	0	0	0	2.078E-4	8.669E-4	9.504E-4	0	2.709E-4	4.7E-4	0
uncultured bacterium adhufec202	D_0__Bacteria, D_1__Tenericutes, D_2__Mollicutes, D_3__Mollicutes RF39, D_4__uncultured bacterium adhufec202, D_5__uncultured bacterium adhufec202	209	0	0	0	0	0	0	0	0	0	0	0	0	0	0	0	0	0	0	0	0	0	0	0	0	0	0	0	0	0	0	0	0	0	0	0	0	0	0	0	0	0	0	0	0	0	0	0
uncultured bacterium-15	D_0__Bacteria, D_1__Tenericutes, D_2__Mollicutes, D_3__Mollicutes RF39, D_4__uncultured bacterium, D_5__uncultured bacterium	2726	0	8.161E-6	0	0	0	0	0	0	1.324E-4	8.977E-5	1.381E-4	1.336E-4	6.358E-5	1.689E-4	6.822E-5	8.936E-5	9.375E-5	7.1E-5	7.538E-5	1.278E-4	9.921E-5	7.664E-5	9.808E-5	4.916E-5	6.282E-5	3.399E-5	0	0	0	0	0	0	0	0	0	0	0	0	0	0	6.112E-5	1.907E-4	2.783E-4	0	1.197E-4	1.27E-4	0
uncultured Firmicutes bacterium-03	D_0__Bacteria, D_1__Tenericutes, D_2__Mollicutes, D_3__Mollicutes RF39, D_4__uncultured Firmicutes bacterium, D_5__uncultured Firmicutes bacterium	2180	0	0	0	0	0	0	0	0	0	0	0	0	0	0	0	0	0	0	0	0	0	0	0	0	0	0	0	0	0	0	0	0	0	0	0	0	0	0	0	0	0	0	0	0	0	0	0
uncultured rumen bacterium-02	D_0__Bacteria, D_1__Tenericutes, D_2__Mollicutes, D_3__Mollicutes RF39, D_4__uncultured rumen bacterium, D_5__uncultured rumen bacterium	271	0	0	0	0	0	0	0	0	0	0	0	0	0	0	0	0	0	0	0	0	0	0	0	0	0	0	0	0	0	0	0	0	0	0	0	0	0	0	0	0	0	0	0	0	0	0	0
uncultured-28	D_0__Bacteria, D_1__Verrucomicrobia, D_2__Verrucomicrobiae, D_3__Opitutales, D_4__Puniceicoccaceae, D_5__uncultured	38558	0	4.129E-3	0	0	0	0	0	0	0	0	0	7.033E-6	0	0	0	0	0	0	0	0	7.471E-3	8.294E-3	7.41E-3	0.0100865262	8.054E-3	0.0101276147	0	0	0	1.385E-5	0	0	0	0	0	0	0	0	0	0	8.16E-3	0	0	0	8.953E-3	0	0
Akkermansia	D_0__Bacteria, D_1__Verrucomicrobia, D_2__Verrucomicrobiae, D_3__Verrucomicrobiales, D_4__Akkermansiaceae, D_5__Akkermansia	257224	0	2.693E-4	0	0.0161559889	0	0	0	9.108E-3	0.0249351787	0.0393984359	0.0375811576	0.0340595814	0.0327113202	0.0362754326	0.0327190866	0.0289111905	0.030177182	0.0349497675	0.0376648938	0.0382926903	6.868E-5	8.516E-5	2.011E-4	6.555E-5	5.026E-5	3.399E-5	0	0	1.24E-5	0	0	0	1.321E-5	0	0	9.056E-6	0.0226232467	0.021779069	0.0247515421	0.0232403029	9.168E-5	0.0204683179	0.023454896	6.843E-6	9.451E-5	0.0445116297	0
N/A	N/A	5213	0	3.264E-5	0	0	0	0	0	3.067E-5	1.528E-5	4.753E-5	2.072E-5	0	7.153E-5	9.051E-5	5.116E-5	5.499E-5	1.875E-5	6.213E-5	2.094E-4	9.021E-5	4.579E-5	1.022E-4	4.904E-5	1.639E-5	5.026E-5	1.699E-5	1.438E-4	8.929E-5	5.578E-5	5.539E-5	4.039E-5	5.866E-5	8.585E-5	4.413E-5	0	1.087E-4	3.828E-5	5.875E-5	9.949E-5	3.28E-5	3.667E-5	1.127E-4	1.222E-4	1.437E-4	0	1.334E-4	2.108E-4
[truncated: 145 more columns]

## Sheet: description
Genus (Aggregated)	Taxonomy	Combined Abundance	824_S24_L001_R1_ Abundance	828_S28_L001_R1_ Abundance	827_S27_L001_R1_ Abundance	829_S29_L001_R1_ Abundance	826_S26_L001_R1_ Abundance	825_S25_L001_R1_ Abundance	823_S23_L001_R1_ Abundance	830_S30_L001_R1_ Abundance	831_S31_L001_R1_ Abundance	832_S32_L001_R1_ Abundance	833_S33_L001_R1_ Abundance	834_S34_L001_R1_ Abundance	835_S35_L001_R1_ Abundance	836_S36_L001_R1_ Abundance	837_S37_L001_R1_ Abundance	838_S38_L001_R1_ Abundance	839_S39_L001_R1_ Abundance	840_S40_L001_R1_ Abundance	841_S41_L001_R1_ Abundance	842_S42_L001_R1_ Abundance	843_S43_L001_R1_ Abundance	844_S44_L001_R1_ Abundance	845_S45_L001_R1_ Abundance	847_S47_L001_R1_ Abundance	846_S46_L001_R1_ Abundance	848_S48_L001_R1_ Abundance	849_S49_L001_R1_ Abundance	850_S50_L001_R1_ Abundance	851_S51_L001_R1_ Abundance	852_S52_L001_R1_ Abundance	853_S53_L001_R1_ Abundance	854_S54_L001_R1_ Abundance	855_S55_L001_R1_ Abundance	856_S56_L001_R1_ Abundance	866_S66_L001_R1_ Abundance	867_S67_L001_R1_ Abundance	201_S1_L Abundance	202_S2_L Abundance	203_S3_L Abundance	204_S4_L Abundance	205_S5_L Abundance	206_S6_L Abundance	207_S7_L Abundance	208_S8_L Abundance	209_S9_L Abundance	210_S10_L Abundance	211_S11_L Abundance
this column shows genus level of bacteria	this column shows seven levels of taxonomy (D_0-D_6, kingdom, phylum, class, order, family, genus, and species)	this column shows combined abundance of the taxa from all samples together	columns D-GM show relative abundances, cells D1-GM1 show sample ID's from sequence run
[truncated: 145 more columns]
