# Supplementary material for: High-throughput DNA extraction strategy for fecal microbiome studies
Source: Microbiol Spectr. 2024 May 15;12(6):e02932-23. doi: 10.1128/spectrum.02932-23 (PMC11237708; doi:10.1128/spectrum.02932-23)
Supplement: Table S5 — Table of sample metadata and read counts. [file spectrum.02932-23-s0005.xlsx]

## Sheet: sample_data
Table S5. Sample data
Name	Name_in_fastq	Number of reads	Reads in OTUs	Original name	Sample_type	Pretreatment	Extraction_type	Extraction_set	Seq_set
101	101_S1_L001 (paired)	309262	143114	Ap 1_2	Adult pangea 1	1	Adult stool	1	V4
102	102_S2_L001 (paired)	521274	241186	Ap 1_1	Adult pangea 1	1	Adult stool	1	V4
103	103_S3_L001 (paired)	7852	1632	Pangea 1_1	Control pangea 1	1	Negative control	1	V4
104	104_S4_L001 (paired)	476386	225850	Gut 1_1	Gut standard 1	1	Zymo gut standard	1	V4
105	105_S5_L001 (paired)	488016	231180	Gut 1_2	Gut standard 1	1	Zymo gut standard	1	V4
106	106_S6_L001 (paired)	7310	2469	Pangea 1_2	Control pangea 1	1	Negative control	1	V4
107	107_S7_L001 (paired)	536082	249294	So 1_1	Senior omni 1	1	Senior stool	1	V4
108	108_S8_L001 (paired)	504370	236464	Sp1_1	Senior pangea 1	1	Senior stool	1	V4
109	109_S9_L001 (paired)	451794	209852	Ao 1_2	Adult omni 1	1	Adult stool	1	V4
110	110_S10_L001 (paired)	461342	215699	Ao 1_1	Adult omni 1	1	Adult stool	1	V4
111	111_S11_L001 (paired)	24342	775	EK 1_1	Control lysis buffer 1	1	Negative control	1	V4
112	112_S12_L001 (paired)	446792	212714	Vo 1_1	Infant omni 1	1	Infant stool	1	V4
113	113_S13_L001 (paired)	472656	225616	Vp 1_1	Infant pangea 1	1	Infant stool	1	V4
114	114_S14_L001 (paired)	19214	2870	EK 1_2	Control lysis buffer 1	1	Negative control	1	V4
115	115_S15_L001 (paired)	535864	252010	So 1_2	Senior omni 1	1	Senior stool	1	V4
116	116_S16_L001 (paired)	455468	215514	Sp1_2	Senior pangea 1	1	Senior stool	1	V4
119	119_S17_L001 (paired)	52022	5234	Omni 1_1	Control omni 1	1	Negative control	1	V4
120	120_S18_L001 (paired)	498626	233633	Vo 1_2	Infant omni 1	1	Infant stool	1	V4
121	121_S19_L001 (paired)	518090	245513	Vp 1_2	Infant pangea 1	1	Infant stool	1	V4
122	122_S20_L001 (paired)	263548	112526	Omni 1_2	Control omni 1	1	Negative control	1	V4
123	125_S21_L001 (paired)	527926	246029	Ao 2_1	Adult omni 2	2	Adult stool	1	V4
126	126_S22_L001 (paired)	463302	215461	Ap 2_1	Adult pangea 2	2	Adult stool	1	V4
127	127_S23_L001 (paired)	98120	7179	Pangea 2_1	Control pangea 2	2	Negative control	1	V4
128	128_S24_L001 (paired)	487476	230076	Gut 2_1	Gut standard 2	2	Zymo gut standard	1	V4
129	129_S25_L001 (paired)	482672	227637	Gut 2_2	Gut standard 2	2	Zymo gut standard	1	V4
130	130_S26_L001 (paired)	161672	4012	Pangea 2_2	Control pangea 2	2	Negative control	1	V4
131	131_S27_L001 (paired)	515464	242475	So 2_1	Senior omni 2	2	Senior stool	1	V4
132	132_S28_L001 (paired)	460710	218133	Sp 2_1	Senior pangea 2	2	Senior stool	1	V4
133	133_S29_L001 (paired)	527530	246011	Ao 2_2	Adult omni 2	2	Adult stool	1	V4
134	134_S30_L001 (paired)	505796	236499	Ap 2_2	Adult pangea 2	2	Adult stool	1	V4
135	135_S31_L001 (paired)	146224	5293	EK 2_1	Control lysis buffer 2	2	Negative control	1	V4
136	136_S32_L001 (paired)	629908	297951	Vo 2_1	Infant omni 2	2	Infant stool	1	V4
137	137_S33_L001 (paired)	488228	227609	Vp 2_1	Infant pangea 2	2	Infant stool	1	V4
138	138_S34_L001 (paired)	122550	11901	EK 2_2	Control lysis buffer 2	2	Negative control	1	V4
139	139_S35_L001 (paired)	596308	275900	So 2_2	Senior omni 2	2	Senior stool	1	V4
140	140_S36_L001 (paired)	544112	253490	Sp 2_2	Senior pangea 2	2	Senior stool	1	V4
143	143_S37_L001 (paired)	45104	6501	Omni 2_1	Control omni 2	2	Negative control	1	V4
144	144_S38_L001 (paired)	453900	213592	Vp 2_2	Infant pangea 2	2	Infant stool	1	V4
145	145_S39_L001 (paired)	564554	263182	Vo 2_2	Infant omni 2	2	Infant stool	1	V4
146	146_S40_L001 (paired)	97970	7868	Omni 2_2	Control omni 2	2	Negative control	1	V4
149	149_S41_L001 (paired)	566926	259595	Ao 3_1	Adult omni 3	3	Adult stool	1	V4
150	150_S42_L001 (paired)	524448	239802	Ap 3_1	Adult pangea 3	3	Adult stool	1	V4
151	151_S43_L001 (paired)	197628	2351	Pangea 3_1	Control pangea 3	3	Negative control	1	V4
152	152_S44_L001 (paired)	453848	214655	Gut 3_1	Gut standard 3	3	Zymo gut standard	1	V4
153	153_S45_L001 (paired)	532964	251596	Gut 3_2	Gut standard 3	3	Zymo gut standard	1	V4
154	154_S46_L001 (paired)	181968	26782	Pangea 3_2	Control pangea 3	3	Negative control	1	V4
155	155_S47_L001 (paired)	568650	264051	So 3_1	Senior omni 3	3	Senior stool	1	V4
157	157_S48_L001 (paired)	543798	249907	Ao 3_2	Adult omni 3	3	Adult stool	1	V4
158	158_S49_L001 (paired)	533032	241600	Ap 3_2	Adult pangea 3	3	Adult stool	1	V4
159	159_S50_L001 (paired)	277822	6014	EK 3_1	Control lysis buffer 3	3	Negative control	1	V4
160	160_S51_L001 (paired)	541720	254125	Vo 3_1	Infant omni 3	3	Infant stool	1	V4
161	161_S52_L001 (paired)	463086	218347	Vp 3_1	Infant pangea 3	3	Infant stool	1	V4
162	162_S53_L001 (paired)	50732	5286	EK 3_2	Control lysis buffer 3	3	Negative control	1	V4
163	163_S54_L001 (paired)	480176	223474	So 3_2	Senior omni 3	3	Senior stool	1	V4
167	167_S55_L001 (paired)	168428	6946	Omni 3_1	Control omni 3	3	Negative control	1	V4
168	168_S56_L001 (paired)	448534	199143	Vo 3_2	Infant omni 3	3	Infant stool	1	V4
169	169_S57_L001 (paired)	452732	211066	Vp 3_2	Infant pangea 3	3	Infant stool	1	V4
170	170_S58_L001 (paired)	161336	5421	Omni 3_2	Control omni 3	3	Negative control	1	V4
173	173_S59_L001 (paired)	565146	258437	Ao 4_1	Adult omni 4	4	Adult stool	1	V4
174	174_S60_L001 (paired)	507946	234118	Ap 4_1	Adult pangea 4	4	Adult stool	1	V4
175	175_S61_L001 (paired)	57254	10875	Pangea 4_1	Control pangea 4	4	Negative control	1	V4
176	176_S62_L001 (paired)	469328	219973	Gut 4_1	Gut standard 4	4	Zymo gut standard	1	V4
177	177_S63_L001 (paired)	468448	215945	Gut 4_2	Gut standard 4	4	Zymo gut standard	1	V4
178	178_S64_L001 (paired)	140448	4872	Pangea 4_2	Control pangea 4	4	Negative control	1	V4
179	179_S65_L001 (paired)	455526	214720	So 4_1	Senior omni 4	4	Senior stool	1	V4
181	181_S66_L001 (paired)	451964	210509	Ao 4_2	Adult omni 4	4	Adult stool	1	V4
182	182_S67_L001 (paired)	530760	249467	Ap 4_2	Adult pangea 4	4	Adult stool	1	V4
183	183_S68_L001 (paired)	6278	1409	EK 4_1	Control lysis buffer 4	4	Negative control	1	V4
184	184_S69_L001 (paired)	408524	195493	Vo 4_1	Infant omni 4	4	Infant stool	1	V4
185	185_S70_L001 (paired)	461716	221335	Vp 4_1	Infant pangea 4	4	Infant stool	1	V4
186	186_S71_L001 (paired)	43926	11085	EK 4_2	Control lysis buffer 4	4	Negative control	1	V4
187	187_S72_L001 (paired)	514506	243383	So 4_2	Senior omni 4	4	Senior stool	1	V4
191	191_S73_L001 (paired)	77468	5218	Omni 4_1	Control omni 4	4	Negative control	1	V4
192	192_S74_L001 (paired)	413438	194878	Vo 4_2	Infant omni 4	4	Infant stool	1	V4
193	193_S75_L001 (paired)	397796	189698	Vp 4_2	Infant pangea 4	4	Infant stool	1	V4
194	194_S76_L001 (paired)	17742	4218	Omni 4_2	Control omni 4	4	Negative control	1	V4
195	195_S77_L001 (paired)	50888	3017	PCR-0	PCR control		PCR negative control	1	V4
196	196_S78_L001 (paired)	374692	174490	Zymo DNA standard	PCR control		DNA standard	1	V4
201	201_S1_L001 (paired)	586572	182865	Gut 1_1	Gut standard 1	1	Zymo gut standard	1	V3V4_1
202	202_S2_L001 (paired)	598096	187244	Gut 1_2	Gut standard 1	1	Zymo gut standard	1	V3V4_1
203	203_S3_L001 (paired)	613996	190978	Gut 2_1	Gut standard 2	2	Zymo gut standard	1	V3V4_1
204	204_S4_L001 (paired)	590256	182915	Gut 2_2	Gut standard 2	2	Zymo gut standard	1	V3V4_1
205	205_S5_L001 (paired)	564128	163608	So 1_1	Senior omni 1	1	Senior stool	1	V3V4_1
206	206_S6_L001 (paired)	457168	115349	Ao 1_2	Adult omni 1	1	Adult stool	1	V3V4_1
207	207_S7_L001 (paired)	506976	147304	Ao 1_1	Adult omni 1	1	Adult stool	1	V3V4_1
208	208_S8_L001 (paired)	458914	146135	Vo 1_1	Infant omni 1	1	Infant stool	1	V3V4_1
209	209_S9_L001 (paired)	542860	158715	So 1_2	Senior omni 1	1	Senior stool	1	V3V4_1
210	210_S10_L001 (paired)	519344	157442	Ao 1_3	Adult omni 1	1	Adult stool	1	V3V4_1
211	211_S11_L001 (paired)	453320	147061	Vo 1_2	Infant omni 1	1	Infant stool	1	V3V4_1
212	212_S12_L001 (paired)	521422	154448	So 1_3	Senior omni 1	1	Senior stool	1	V3V4_1
213	213_S13_L001 (paired)	501916	149759	Ao 2_1	Adult omni 2	2	Adult stool	1	V3V4_1
214	214_S14_L001 (paired)	524026	150017	So 2_1	Senior omni 2	2	Senior stool	1	V3V4_1
215	215_S15_L001 (paired)	501488	149220	Ao 2_2	Adult omni 2	2	Adult stool	1	V3V4_1
216	216_S16_L001 (paired)	451164	147647	Vo 2_1	Infant omni 2	2	Infant stool	1	V3V4_1
217	217_S17_L001 (paired)	763528	223038	So 2_2	Senior omni 2	2	Senior stool	1	V3V4_1
218	218_S18_L001 (paired)	691736	206864	Ao 2_3	Adult omni 2	2	Adult stool	1	V3V4_1
219	219_S19_L001 (paired)	633722	204550	Vo 2_2	Infant omni 2	2	Infant stool	1	V3V4_1
220	220_S20_L001 (paired)	739130	214138	So 2_3	Senior omni 2	2	Senior stool	1	V3V4_1
221	221_S21_L001 (paired)	592768	174342	Ao 3_1	Adult omni 3	3	Adult stool	1	V3V4_1
222	222_S22_L001 (paired)	724634	220115	Gut 3_1	Gut standard 3	3	Zymo gut standard	1	V3V4_1
223	223_S23_L001 (paired)	618710	192775	Gut 3_2	Gut standard 3	3	Zymo gut standard	1	V3V4_1
233	233_S33_L001 (paired)	645082	207846	Gut 4_2	Gut standard 4	4	Zymo gut standard	1	V3V4_1
235	235_S35_L001 (paired)	659676	182938	Ao 4_2	Adult omni 4	4	Adult stool	1	V3V4_1
234	234_S34_L001 (paired)	629066	188881	So 4_1	Senior omni 4	4	Senior stool	1	V3V4_1
224	224_S24_L001 (paired)	526164	150880	So 3_1	Senior omni 3	3	Senior stool	1	V3V4_1
230	230_S30_L001 (paired)	503616	145088	So 3_3	Senior omni 3	3	Senior stool	1	V3V4_1
229	229_S29_L001 (paired)	193892	8250	Vo 3_2	Infant omni 3	3	Infant stool	1	V3V4_1
232	232_S32_L001 (paired)	502680	156738	Gut 4_1	Gut standard 4	4	Zymo gut standard	1	V3V4_1
226	226_S26_L001 (paired)	545160	181712	Vo 3_1	Infant omni 3	3	Infant stool	1	V3V4_1
228	228_S28_L001 (paired)	562698	168994	Ao 3_3	Adult omni 3	3	Adult stool	1	V3V4_1
225	225_S25_L001 (paired)	578502	173606	Ao 3_2	Adult omni 3	3	Adult stool	1	V3V4_1
227	227_S27_L001 (paired)	436548	86585	So 3_2	Senior omni 3	3	Senior stool	1	V3V4_1
236	236_S36_L001 (paired)	658734	217538	Vo 4_1	Infant omni 4	4	Infant stool	1	V3V4_1
231	231_S31_L001 (paired)	517374	155055	Ao 4_1	Adult omni 4	4	Adult stool	1	V3V4_1
237	237_S37_L001 (paired)	604654	168156	So 4_2	Senior omni 4	4	Senior stool	1	V3V4_1
238	238_S38_L001 (paired)	623976	183980	Ao 4_3	Adult omni 4	4	Adult stool	1	V3V4_1
239	239_S39_L001 (paired)	483146	152012	Vo 4_2	Infant omni 4	4	Infant stool	1	V3V4_1
240	240_S40_L001 (paired)	566984	153227	So 4_3	Senior omni 4	4	Senior stool	1	V3V4_1
241	241_S41_L001 (paired)	8764	1889	EK 1_1	Control lysis buffer 1	1	Negative control	1	V3V4_1
242	242_S42_L001 (paired)	82124	24819	EK 1_2	Control lysis buffer 1	1	Negative control	1	V3V4_1
243	243_S43_L001 (paired)	11764	2399	Omni 1_1	Control omni 1	1	Negative control	1	V3V4_1
244	244_S44_L001 (paired)	522972	160979	Omni 1_2	Control omni 1	1	Negative control	1	V3V4_1
245	245_S45_L001 (paired)	5938	1122	EK 2_1	Control lysis buffer 2	2	Negative control	1	V3V4_1
246	246_S46_L001 (paired)	296300	85278	EK 2_2	Control lysis buffer 2	2	Negative control	1	V3V4_1
247	247_S47_L001 (paired)	9070	1923	Omni 2_1	Control omni 2	2	Negative control	1	V3V4_1
248	248_S48_L001 (paired)	5188	1105	Omni 2_2	Control omni 2	2	Negative control	1	V3V4_1
249	249_S49_L001 (paired)	479774	151111	EK 3_1	Control lysis buffer 3	3	Negative control	1	V3V4_1
250	250_S50_L001 (paired)	58428	19328	EK 3_2	Control lysis buffer 3	3	Negative control	1	V3V4_1
251	251_S51_L001 (paired)	476310	150713	Omni 3_1	Control omni 3	3	Negative control	1	V3V4_1
252	252_S52_L001 (paired)	155446	50370	Omni 3_2	Control omni 3	3	Negative control	1	V3V4_1
253	253_S53_L001 (paired)	5066	863	EK 4_1	Control lysis buffer 4	4	Negative control	1	V3V4_1
254	254_S54_L001 (paired)	1106800	368670	EK 4_2	Control lysis buffer 4	4	Negative control	1	V3V4_1
255	255_S55_L001 (paired)	8612	2059	Omni 4_1	Control omni 4	4	Negative control	1	V3V4_1
256	256_S56_L001 (paired)	29158	8866	Omni 4_2	Control omni 4	4	Negative control	1	V3V4_1
257	257_S57_L001 (paired)	436186	109877	DNA standardi Zymo	PCR control		DNA standard		V3V4_1
258	258_S58_L001 (paired)	2894	577	PCR-0	PCR control		Negative control		V3V4_1
260	260_S59_L001 (paired)	2944	583	Omni 2_1	Control omni 2	2	Negative control	2	V3V4_1
261	261_S60_L001 (paired)	2426	471	Omni 2_2	Control omni 2	2	Negative control	2	V3V4_1
262	262_S61_L001 (paired)	1906	400	Omni 3_1	Control omni 3	3	Negative control	2	V3V4_1
263	263_S62_L001 (paired)	2662	639	Omni 3_2	Control omni 3	3	Negative control	2	V3V4_1
264	264_S63_L001 (paired)	3574	808	EK 3_1	Control lysis buffer 3	3	Negative control	2	V3V4_1
265	265_S64_L001 (paired)	3272	709	EK 3_2	Control lysis buffer 3	3	Negative control	2	V3V4_1
266	266_S65_L001 (paired)	9446	1686	Omni 4_1	Control omni 4	4	Negative control	2	V3V4_1
267	267_S66_L001 (paired)	11020	1846	Omni 4_2	Control omni 4	4	Negative control	2	V3V4_1
268	268_S67_L001 (paired)	9778	1883	EK 2_1	Control lysis buffer 2	2	Negative control	2	V3V4_1
269	269_S68_L001 (paired)	10692	1954	EK 2_2	Control lysis buffer 2	2	Negative control	2	V3V4_1
270	270_S69_L001 (paired)	5918	997	EK 4_1	Control lysis buffer 4	4	Negative control	2	V3V4_1
271	271_S70_L001 (paired)	7028	1027	EK 4_2	Control lysis buffer 4	4	Negative control	2	V3V4_1
281	281_S80_L001 (paired)	399614	98388	Gut 1_1	Gut standard 1	1	Zymo gut standard	2	V3V4_1
282	282_S81_L001 (paired)	696842	220071	Gut 1_2	Gut standard 1	1	Zymo gut standard	2	V3V4_1
283	283_S82_L001 (paired)	684832	216847	Gut 2_1	Gut standard 2	2	Zymo gut standard	2	V3V4_1
284	284_S83_L001 (paired)	746902	236014	Gut 2_2	Gut standard 2	2	Zymo gut standard	2	V3V4_1
285	285_S84_L001 (paired)	558626	173415	Gut 3_1	Gut standard 3	3	Zymo gut standard	2	V3V4_1
286	286_S85_L001 (paired)	559624	175734	Gut 3_2	Gut standard 3	3	Zymo gut standard	2	V3V4_1
287	287_S86_L001 (paired)	541356	161925	Gut 4_1	Gut standard 4	4	Zymo gut standard	2	V3V4_1
288	288_S87_L001 (paired)	625606	192571	Gut 4_2	Gut standard 4	4	Zymo gut standard	2	V3V4_1
823	823_S23_L001_R1_001 (paired)	1186	161	Pangea_ocontrol 1_1	Control pangea 1	1	Negative control	1	V3V4_2
824	824_S24_L001_R1_001 (paired)	260	28	Pangea_0control 1_2	Control pangea 1	1	Negative control	1	V3V4_2
825	825_S25_L001_R1_001 (paired)	1756	232	Pangea_0control 2_1	Control pangea 2	2	Negative control	1	V3V4_2
826	826_S26_L001_R1_001 (paired)	4414	626	Pangea_0control 2_2	Control pangea 2	2	Negative control	1	V3V4_2
827	827_S27_L001_R1_001 (paired)	2478	84	Pangea_0control 3_1	Control pangea 3	3	Negative control	1	V3V4_2
828	828_S28_L001_R1_001 (paired)	454212	122539	Pangea_0control 3_2	Control pangea 3	3	Negative control	1	V3V4_2
829	829_S29_L001_R1_001 (paired)	170844	5385	Pangea_0control 4_1	Control pangea 4	4	Negative control	1	V3V4_2
830	830_S30_L001_R1_001 (paired)	129632	32608	Pangea_0control 4_2	Control pangea 4	4	Negative control	1	V3V4_2
831	831_S31_L001_R1_001 (paired)	826940	196309	Ap 1_2	Adult pangea 1	1	Adult stool	1	V3V4_2
832	832_S32_L001_R1_001 (paired)	792320	189373	Ap 1_1	Adult pangea 1	1	Adult stool	1	V3V4_2
833	833_S33_L001_R1_001 (paired)	543734	144780	Ap 1_3	Adult pangea 1	1	Adult stool	1	V3V4_2
834	834_S34_L001_R1_001 (paired)	537232	142192	Ap 2_1	Adult pangea 2	2	Adult stool	1	V3V4_2
835	835_S35_L001_R1_001 (paired)	572480	125828	Ap 2_2	Adult pangea 2	2	Adult stool	1	V3V4_2
836	836_S36_L001_R1_001 (paired)	620948	165732	Ap 2_3	Adult pangea 2	2	Adult stool	1	V3V4_2
837	837_S37_L001_R1_001 (paired)	548042	117271	Ap 3_1	Adult pangea 3	3	Adult stool	1	V3V4_2
838	838_S38_L001_R1_001 (paired)	568930	145480	Ap 3_2	Adult pangea 3	3	Adult stool	1	V3V4_2
839	839_S39_L001_R1_001 (paired)	461242	106670	Ap 3_3	Adult pangea 3	3	Adult stool	1	V3V4_2
840	840_S40_L001_R1_001 (paired)	510064	112676	Ap 4_1	Adult pangea 4	4	Adult stool	1	V3V4_2
841	841_S41_L001_R1_001 (paired)	487976	119395	Ap 4_2	Adult pangea 4	4	Adult stool	1	V3V4_2
842	842_S42_L001_R1_001 (paired)	532196	133028	Ap 4_3	Adult pangea 4	4	Adult stool	1	V3V4_2
843	843_S43_L001_R1_001 (paired)	534668	131039	Sp1_1	Senior pangea 1	1	Senior stool	1	V3V4_2
844	844_S44_L001_R1_001 (paired)	486044	117429	Sp1_2	Senior pangea 1	1	Senior stool	1	V3V4_2
845	845_S45_L001_R1_001 (paired)	857750	203908	Sp1_3	Senior pangea 1	1	Senior stool	1	V3V4_2
846	847_S47_L001_R1_001 (paired)	513224	122044	Sp 2_1	Senior pangea 2	2	Senior stool	1	V3V4_2
847	846_S46_L001_R1_001 (paired)	408288	79591	Sp 2_2	Senior pangea 2	2	Senior stool	1	V3V4_2
848	848_S48_L001_R1_001 (paired)	493706	117698	Sp 2_3	Senior pangea 2	2	Senior stool	1	V3V4_2
849	849_S49_L001_R1_001 (paired)	559498	159906	Vp 1_1	Infant pangea 1	1	Infant stool	1	V3V4_2
850	850_S50_L001_R1_001 (paired)	627742	179192	Vp 1_2	Infant pangea 1	1	Infant stool	1	V3V4_2
851	851_S51_L001_R1_001 (paired)	565454	161343	Vp 2_1	Infant pangea 2	2	Infant stool	1	V3V4_2
852	852_S52_L001_R1_001 (paired)	510532	144437	Vp 2_2	Infant pangea 2	2	Infant stool	1	V3V4_2
853	853_S53_L001_R1_001 (paired)	443790	123783	Vp 3_1	Infant pangea 3	3	Infant stool	1	V3V4_2
854	854_S54_L001_R1_001 (paired)	459670	119340	Vp 3_2	Infant pangea 3	3	Infant stool	1	V3V4_2
855	855_S55_L001_R1_001 (paired)	528988	151427	Vp 4_1	Infant pangea 4	4	Infant stool	1	V3V4_2
856	856_S56_L001_R1_001 (paired)	648126	181294	Vp 4_2	Infant pangea 4	4	Infant stool	1	V3V4_2
866	866_S66_L001_R1_001 (paired)	1896	149	PCR-nollakontrolli	PCR control		Negative control	1	V3V4_2
867	867_S67_L001_R1_001 (paired)	543940	110430	DNA standardi	PCR control		DNA standard	1	V3V4_2

## Sheet: description
	Trim settings:
	• Automatic removal of read-through adapter sequences._x000D_ • Removal of low quality sequence. (limit = 0.05)._x000D_ • Removal of ambiguous nucleotides: maximal 2 nucleotides allowed._x000D_ • Removal of sequences on length: minimum length 15 nucleotides._x000D_
	Description of column name:
	Name	Shorten sample name from fastq
	Name_in_fastq	Sample name in fastq-file
	Number of reads	Total number of reads
	Reads in OTUs	read count in operational taxonomic unit
	Original name	original sample name with pretreatment type and after underscore number of replicate
	Sample_type	sample type for grouping, subject/control and preservative name if used (pangea=DNA/RNA shield fluid, omni=OMNIgeneGUT), pretreatment number (check "Pretreatment" description)
	Pretreatment	pretreatment procedure 1=chemical lysis+protK, 2=only chemical lysis, 3=mechanical+chemical lysis, 4= mechanical+chemical lysis +protK
	Extraction_type	subjects and control groups
	Extraction_set	2 extraction sets
	Seq_set	3 sequence sets
